# Supplementary material for: Maternal karyogene and cytoplasmic genotype affect the induction efficiency of doubled haploid inducer in Brassica napus
Source: BMC Plant Biol. 2021 May 3;21:207. doi: 10.1186/s12870-021-02981-z (PMC8091669; doi:10.1186/s12870-021-02981-z)
Supplement: Supplementary file 2 — Additional file 2. Flow cytometry results statistics. The ploidy of rape was calculated by fluorescence intensity, and the peak value range represents the fluorescence signal value of mitotic G1 phase of flow cytometry. There are some differences in the fluorescence signal value of each material under the same ploidy, and there significant differences in the fluorescence signal value between ploidy. [file 12870_2021_2981_MOESM2_ESM.xls]

## Sheet: Sheet1
Addtional file 2. Flow cytometry results statistics
Paternal parent	Maternal parent	Total number of F1 plants	Fluorescence intensity (10000X lines)	Average Fluorescence intensity (10000X lines)	Number of tetraploids plants
Y3560	0068A	15	418.6~510.5	464.6	15
	0933A	15	422.3~486.5	454.4	15
	L0933A	15	409.5~478.7	444.1	15
	D717A	15	432.4~485.8	459.1	15
Y3380	L0068A	10	408.4~463.3	435.9	10
	0933A	15	437.6~491.7	464.7	15
	L0933A	15	446.2~521.1	483.7	15
	0933B	15	439.1~492.5	460.4	15
	D717B	3	398.9~485.2	442.1	3
ZS11	0068A, L0068A 0933A, L0933A, 0933B, D717A, D717B	21	423.1~497.7	460.4	21
Y3560		3	753.2~852.5	802.9	0
Y3380		3			0
0068A		3	406.9 -502.1	454.5	3
L0068A		3			3
0933A		3			3
L0933A		3			3
0933B		3			3
D717A		3			3
D717B		3			3
The ploidy of rape was calculated by fluorescence intensity, and the peak value range represents the fluorescence signal value of mitotic G1 phase of flow cytometry. There are some differences in the fluorescence signal value of each material under the same ploidy, and there significant differences in the fluorescence signal value between ploidy.
