# Supplementary material for: Maternal karyogene and cytoplasmic genotype affect the induction efficiency of doubled haploid inducer in Brassica napus
Source: BMC Plant Biol. 2021 May 3;21:207. doi: 10.1186/s12870-021-02981-z (PMC8091669; doi:10.1186/s12870-021-02981-z)
Supplement: Supplementary file 3 — Additional file 3. Fertility identification results. [file 12870_2021_2981_MOESM3_ESM.xls]

## Sheet: Sheet1
Additional file 3. Fertility identification results
Paternal parent	Maternal parent	Total number of progeny plants	Number of sterile plants	Number of fertile plants	Probability of fertile plants
Y3560	0068A	20	14	6	0.3
	0933A	55	53	2	0.0364
	L0933A	35	35	0	0
	D717A	45	44	1	0.0222
Y3380	L0068A	10	10	0	0
	0933A	27	26	1	0.037
	L0933A	27	27	0	0
ZS11	0068A	66	66	0	0
	L0068A	48	48	0	0
	0933A	48	48	0	0
	L0933A	42	42	0	0
	D717A	21	21	0	0
