# Supplementary material for: Maternal karyogene and cytoplasmic genotype affect the induction efficiency of doubled haploid inducer in Brassica napus
Source: BMC Plant Biol. 2021 May 3;21:207. doi: 10.1186/s12870-021-02981-z (PMC8091669; doi:10.1186/s12870-021-02981-z)
Supplement: Supplementary file 6 — Additional file 6. 6 K SNP chip raw data. [file 12870_2021_2981_MOESM6_ESM.xlsx]

## Sheet: group1_0068AxY3560
probeset_id	Chromosome	position	0068A	Y3560	M1-1	M1-10	M1-2	M1-3	M1-8	M1-9
AX-95502621	A01	198823	AA	CC	AC	AA	AC	AA	AA	AA
AX-177912260	A01	212754	AA	GG	AG	AA	AG	AA	AA	AA
AX-182158316	A01	240532	AA	AA	AG	AA	AG	AA	AA	AA
AX-95504803	A01	282228	AA	AA	AG	AA	AG	AA	AA	AA
AX-177912483	A01	360009	AA	GG	AA	AA	AG	AA	AA	AA
AX-95665553	A01	398469	CC	TT	TC	CC	TC	CC	CC	CC
AX-95508626	A01	695488	AA	AA	AG	AA	AG	AA	AA	AA
AX-177913118	A01	717053	AA	GG	AA	AA	AG	AA	AA	AA
AX-95501321	A01	730624	GG	AA	GG	GG	GG	GG	GG	GG
AX-86223377	A01	853144	AA	GG	AG	AA	AA	AA	AA	AA
AX-95665610	A01	873225	CC	AA	AC	CC	AC	CC	CC	CC
AX-177633389	A01	915451	AA	AA	AA	AA	AC	AA	AA	AA
AX-177912066	A01	1051673	AA	AA	AA	AA	AG	AG	AA	AA
AX-177911246	A01	1230279	GG	GG	NA	GG	GG	GG	GG	GG
AX-95508659	A01	1400752	AA	CC	AC	AA	AA	AA	AA	AA
AX-95502020	A01	1525039	GG	AA	AG	GG	GG	GG	GG	GG
AX-95664667	A01	1561788	TT	TT	TT	TT	TT	TT	TT	TT
AX-95637211	A01	1582609	CC	AA	AC	CC	CC	CC	CC	CC
AX-177911911	A01	1858666	AA	GG	AA	AA	AA	AA	AA	AA
AX-182167759	A01	1998742	GG	GG	GG	GG	GG	GG	GG	GG
AX-177911532	A01	2076602	AA	GG	AG	AA	AA	AA	AA	AA
AX-95664180	A01	2094564	AA	GG	AA	AA	AA	AA	AA	AA
AX-95508437	A01	2128844	AA	GG	AG	AA	AA	AA	AA	AA
AX-95655145	A01	2141160	AA	GG	AA	AA	AA	AA	AA	AA
AX-105335653	A01	2196809	TT	TC	TC	TT	TC	TC	TT	TT
AX-95639027	A01	2370007	CC	CC	CC	CC	CC	CC	CC	CC
AX-177912295	A01	2401390	AA	AA	AC	AA	AC	AC	AA	AA
AX-177911814	A01	2439241	TT	GG	TG	TT	TG	TG	TT	TT
AX-177912408	A01	2458258	GG	GG	GG	GG	GG	GG	GG	GG
AX-182173272	A01	2579347	CC	AA	AC	CC	AC	AC	CC	CC
AX-182135939	A01	2604767	AA	GG	AG	AA	AG	AA	AA	AA
AX-95501231	A01	2839481	AA	NA	AA	AA	AA	AA	AA	AA
AX-95681255	A01	2992971	GG	AA	AG	GG	AG	AG	GG	GG
AX-179307696	A01	2993618	AA	GG	AG	AA	AG	AG	AA	AA
AX-177834813	A01	3044599	GG	AA	AG	GG	AG	AG	GG	GG
AX-177912264	A01	3239160	AA	GG	AG	AA	AG	AG	AA	AA
AX-177912632	A01	3265150	GG	AG	GG	GG	GG	GG	GG	GG
AX-95504763	A01	3282715	AA	GG	AG	AA	AG	AG	AA	AA
AX-182169301	A01	3308163	GG	GG	GG	GG	GG	GG	GG	GG
AX-95509058	A01	3312635	AA	GG	AA	AA	AA	AA	AA	AA
AX-95656361	A01	3432062	TT	CC	TC	TT	TC	TC	TT	TT
AX-95508001	A01	3481957	CC	NA	AC	CC	AC	AC	CC	CC
AX-95502133	A01	3482461	AA	GG	AG	AA	AG	AG	AA	AA
AX-95504715	A01	3747996	AA	AG	AG	AA	AG	AG	AA	AA
AX-95665798	A01	3997738	AA	NA	AA	AA	AA	AA	AA	AA
AX-177912594	A01	4020809	GG	AA	GG	GG	GG	GG	GG	GG
AX-105335308	A01	4053797	AG	AG	AG	AG	AG	AG	AG	AG
AX-95683221	A01	4227188	AA	AA	AC	AA	AC	AC	AA	AA
AX-95509470	A01	4261277	AA	AA	AA	AA	AA	AA	AA	AA
AX-182087560	A01	4379934	CC	AC	CC	CC	CC	AC	CC	CC
AX-179306831	A01	4399498	AA	AA	AA	AA	AA	AG	AA	AA
AX-177834603	A01	4655885	GG	GG	AG	GG	AG	AG	GG	GG
AX-177833336	A01	4913427	GG	GG	GG	GG	GG	GG	GG	GG
AX-95637411	A01	5121858	CC	AA	AC	AC	AC	AC	CC	CC
AX-95656842	A01	5356717	CC	CC	CC	AC	CC	CC	CC	CC
AX-95505888	A01	5549255	AA	AA	AA	AA	AA	AC	AA	AA
AX-182152504	A01	5561893	AA	AA	AG	AG	AG	NA	AA	AA
AX-177830765	A01	5665964	AA	NA	AA	AC	AA	NA	AA	AA
AX-177830916	A01	5714482	AA	AG	AA	AG	AA	AA	AA	AA
AX-182135773	A01	5732075	GG	AG	GG	GG	GG	GG	GG	GG
AX-95509539	A01	5995366	AA	AG	AA	AA	AA	AA	AA	AA
AX-177828523	A01	6024571	GG	GG	GG	GG	GG	GG	GG	GG
AX-95506982	A01	6154320	GG	AG	AG	AG	AG	AG	GG	GG
AX-182153395	A01	6196365	AA	AG	AA	AA	AA	AA	AA	AA
AX-95501418	A01	6237991	GG	AG	AG	AG	AG	AG	GG	GG
AX-182124926	A01	6241322	AA	AG	AA	AA	AA	AA	AA	AA
AX-95680770	A01	6282214	TT	TG	TG	TG	TG	TG	TT	TT
AX-182155374	A01	6382318	GG	AG	AG	AG	AG	AG	GG	GG
AX-95665983	A01	6740602	GG	GG	TG	TG	TG	TG	GG	GG
AX-95501944	A01	6794703	AA	GG	AA	AA	AA	AA	AA	AA
AX-182149877	A01	6916160	GG	AA	GG	GG	GG	GG	GG	GG
AX-182126643	A01	6951719	AA	GG	AA	AA	AA	AA	AA	AA
AX-95509284	A01	7054916	CC	CC	AC	CC	AC	AC	CC	CC
AX-177912802	A01	7156915	AA	GG	AA	AA	AA	AA	AA	AA
AX-95667013	A01	7333522	CC	CC	CC	CC	CC	CC	CC	CC
AX-86222673	A01	7370278	GG	AA	GG	GG	AG	AG	GG	GG
AX-182124925	A01	7614125	GG	AA	AG	GG	AG	AG	GG	GG
AX-182161712	A01	7835721	AA	GG	AG	AA	AG	AG	AA	AA
AX-95508858	A01	7912026	AA	CC	AC	AA	AC	AC	AA	AA
AX-95664675	A01	8155867	AA	CC	AA	AA	AA	AA	AA	AA
AX-95508912	A01	8186347	AA	AA	AG	AA	AG	AG	AA	AA
AX-95503606	A01	8480162	CC	CC	CC	CC	CC	CC	CC	CC
AX-95636642	A01	8930734	AA	GG	AA	AA	AA	AA	AA	AA
AX-177833890	A01	9046595	AA	AA	AA	AA	AA	AA	AA	AA
AX-95639068	A01	9094081	TT	TT	TT	TT	TT	TT	TT	TT
AX-177830614	A01	9312527	CC	TT	CC	CC	CC	CC	CC	CC
AX-182141853	A01	9362728	AA	GG	AA	AA	AA	AA	AA	AA
AX-182087803	A01	9389222	CC	TT	CC	CC	CC	CC	CC	CC
AX-95502294	A01	9609388	AA	AA	AA	AA	AA	AA	AA	AA
AX-177913332	A01	9788080	CC	AA	CC	CC	CC	CC	CC	CC
AX-177909892	A01	10290337	AA	CC	AA	AA	AA	AA	AA	AA
AX-182126477	A01	10605609	GG	GG	GG	GG	GG	GG	GG	GG
AX-182172059	A01	10725263	GG	AA	GG	GG	GG	GG	GG	GG
AX-182143680	A01	10746319	AA	CC	AA	AA	AA	AA	AA	AA
AX-95508642	A01	10876397	CC	CC	CC	CC	CC	CC	CC	CC
AX-182174080	A01	13863734	GG	GG	GG	GG	GG	GG	GG	GG
AX-182132497	A01	13890210	AA	AA	AA	AA	AA	AA	AA	AA
AX-95636790	A01	14240261	GG	AA	AG	GG	AG	AG	GG	GG
AX-182125872	A01	14293677	GG	AA	AG	GG	AG	AG	GG	GG
AX-182129695	A01	14365463	AA	GG	AG	AA	AG	AG	AA	AA
AX-182147900	A01	14533701	GG	GG	AG	GG	AG	AG	GG	GG
AX-177631354	A01	14848522	AA	GG	AA	AA	AA	AA	AA	AA
AX-95635253	A01	15011514	CC	AA	CC	CC	CC	CC	CC	CC
AX-182126600	A01	15220912	GG	GG	GG	GG	GG	GG	GG	GG
AX-177828951	A01	15326332	TT	CC	TT	TT	TT	TT	TT	TT
AX-179306743	A01	15382241	GG	AA	GG	GG	GG	GG	GG	GG
AX-95636862	A01	15453898	GG	AA	GG	GG	GG	GG	GG	GG
AX-95637036	A01	15486841	GG	AA	GG	GG	GG	GG	GG	GG
AX-95662947	A01	15551512	AA	AA	AA	AA	AA	AA	AA	AA
AX-182149700	A01	15665184	AA	AA	AA	AA	AA	AA	AA	AA
AX-177829566	A01	15669812	AA	AA	AA	AA	AA	AA	AA	AA
AX-182159685	A01	15761782	CC	CC	CC	CC	CC	CC	CC	CC
AX-95635800	A01	15846546	CC	CC	CC	CC	CC	CC	CC	CC
AX-95509274	A01	16469624	CC	AA	CC	CC	CC	CC	CC	CC
AX-95502697	A01	16508776	AA	GG	AG	AA	AG	AG	AA	AA
AX-95637867	A01	16591763	AA	GG	AA	AA	AA	AA	AA	AA
AX-86228626	A01	16794271	TT	AA	TT	TT	TT	AT	TT	TT
AX-95663431	A01	16946565	GG	GG	AG	GG	AG	AG	GG	GG
AX-177910049	A01	17675721	GG	AA	GG	GG	GG	GG	GG	GG
AX-179307196	A01	17820642	CC	CC	CC	AC	CC	CC	CC	CC
AX-177835535	A01	18058342	GG	GG	GG	AG	GG	GG	GG	GG
AX-95504659	A01	18070953	AA	GG	AA	AA	AA	AA	AA	AA
AX-86233156	A01	18141319	TT	CC	TT	TT	TT	TT	TT	TT
AX-177913072	A01	18237974	AA	AA	AA	AG	AA	AA	AA	AA
AX-177834349	A01	18303706	GG	AA	GG	AG	GG	GG	GG	GG
AX-95509497	A01	18386235	AA	AA	AA	AA	AA	AA	AA	AA
AX-177835514	A01	18579415	AA	GG	AA	AG	AA	AA	AA	AA
AX-182143705	A01	18835423	AA	AA	AA	AA	AA	AA	AA	AA
AX-182157915	A01	19116586	AA	AA	AA	AC	AA	AA	AA	AA
AX-86219931	A01	19438918	GG	AA	AG	AG	AG	GG	GG	GG
AX-95502081	A01	19513183	AA	AA	AG	AG	AG	AG	AA	AA
AX-95663757	A01	19614667	GG	AA	AG	GG	AG	GG	GG	GG
AX-182143730	A01	19666059	CC	AA	AC	CC	AC	CC	CC	CC
AX-86232973	A01	19724991	CC	CC	CC	CC	CC	TC	CC	CC
AX-95501548	A01	19770968	AA	GG	AA	AG	AA	AA	AA	AA
AX-177912181	A01	19825340	GG	AG	GG	AG	GG	AG	GG	GG
AX-182147784	A01	20087414	AA	GG	AA	AA	AA	AA	AA	AA
AX-95506342	A01	20206623	GG	GG	GG	GG	GG	GG	GG	GG
AX-95680545	A01	20308811	GG	AA	GG	GG	GG	GG	GG	GG
AX-95509088	A01	20344118	CC	CC	AC	CC	AC	CC	CC	CC
AX-95504221	A01	20465173	AA	AA	AC	AA	AC	AA	AA	AA
AX-182154005	A01	20658260	AA	GG	AA	AA	AA	AA	AA	AA
AX-95667145	A01	20842143	CC	AA	AC	CC	AC	CC	CC	CC
AX-182176848	A01	21414767	AA	GG	AG	AA	AG	AG	AA	AA
AX-177835898	A01	22790563	AG	GG	AG	AG	AG	AG	AG	AG
AX-182150271	A01	22795371	AC	CC	CC	AC	AC	AC	AC	AC
AX-86223402	A01_random	29123	GG	GG	AG	GG	AG	GG	GG	GG
AX-177830783	A02	56770	AA	AA	AA	AA	AA	AA	AA	AA
AX-95666093	A02	120960	GG	GG	GG	GG	GG	GG	GG	GG
AX-177910459	A02	262823	AA	AA	AA	AA	AA	AA	AA	AA
AX-95665405	A02	349183	CC	CC	CC	CC	CC	CC	CC	CC
AX-95666343	A02	362860	GG	GG	GG	GG	GG	GG	GG	GG
AX-95683173	A02	508891	GG	AA	AG	GG	AG	AG	GG	GG
AX-95508354	A02	695308	GG	AA	GG	GG	GG	GG	GG	GG
AX-177909667	A02	716411	AA	GG	NA	AA	AG	AG	AA	AA
AX-182140420	A02	993808	CC	AA	AC	CC	AC	AC	CC	CC
AX-95638378	A02	1007316	GG	GG	GG	GG	GG	GG	GG	GG
AX-86224746	A02	1182064	AA	GG	AG	AA	AG	AG	AA	AA
AX-177830425	A02	1278950	TT	TT	TT	TT	TT	TT	TT	TT
AX-95638485	A02	1576900	AA	GG	AG	AA	AG	AG	AA	AA
AX-95683131	A02	1611886	AA	AA	AC	AA	AC	AC	AA	AA
AX-95635538	A02	1977941	AA	AA	AG	AG	AA	AA	AA	AA
AX-177831425	A02	2621499	GG	GG	NA	GG	GG	GG	GG	GG
AX-95639213	A02	2670493	TT	TT	TT	TT	TT	TT	TT	TT
AX-177911125	A02	2693065	TT	GG	TG	TG	TT	TT	TT	TT
AX-95662968	A02	2712565	CC	AA	CC	AC	CC	CC	CC	CC
AX-182158690	A02	3104382	AA	AA	AG	AA	AG	AG	AA	AA
AX-95638006	A02	3373200	CC	CC	AC	CC	AC	AC	CC	CC
AX-177912299	A02	3373378	AA	AA	AG	AA	AG	AG	AA	AA
AX-177833092	A02	3451111	GG	GG	AG	GG	AG	AG	GG	GG
AX-182151736	A02	3477663	AA	AA	AG	AA	AG	AG	AA	AA
AX-177831157	A02	3887913	AA	AA	AG	AG	AG	AG	AA	AA
AX-177827804	A02	4618427	AA	AA	AA	AA	AA	AA	AA	AA
AX-177909889	A02	4882956	GG	AA	AG	GG	GG	AG	GG	GG
AX-95666621	A02	4907941	AA	GG	AG	AG	AA	AG	AA	AA
AX-177913334	A02	4940609	AA	AA	AC	AA	AC	AC	AA	AA
AX-95504616	A02	5008644	AA	AA	AG	AG	AG	AG	AA	AA
AX-95656380	A02	5042256	GG	AG	GG	GG	GG	AG	GG	GG
AX-95666628	A02	5215016	AA	AA	AA	AG	AA	AG	AA	AA
AX-95506392	A02	5233135	CC	NA	CC	CC	CC	CC	CC	CC
AX-177827822	A02	5250664	AA	GG	AA	NA	AG	AG	AA	AA
AX-182146418	A02	5356635	AA	AA	AG	AA	AA	AG	AA	AA
AX-95636992	A02	5408612	AA	AA	AG	AG	AA	AA	AA	AA
AX-95635701	A02	5418060	GG	GG	AG	AG	GG	GG	GG	GG
AX-95639519	A02	5622288	AA	AA	AG	NA	AG	AA	AA	AA
AX-86236585	A02	5687728	CC	CC	TC	TC	TC	CC	CC	CC
AX-95683315	A02	5690306	AA	AA	AC	AC	AC	AA	AA	AA
AX-182162187	A02	5871468	GG	GG	AG	GG	GG	GG	GG	GG
AX-95638081	A02	6027264	GG	GG	AG	GG	GG	GG	GG	GG
AX-105305865	A02	6079618	GG	GG	GG	GG	GG	GG	GG	GG
AX-182087823	A02	6144740	GG	GG	NA	TG	TG	GG	GG	GG
AX-95636280	A02	6192452	GG	GG	GG	NA	AG	GG	GG	GG
AX-86226530	A02	6204291	AA	AA	AA	AA	AA	AA	AA	AA
AX-182170717	A02	6233395	AA	AA	AG	AG	AG	AA	AA	AA
AX-95509034	A02	6272847	GG	GG	AG	AG	AG	GG	GG	GG
AX-177912855	A02	6333770	AG	AG	AG	AG	AG	AG	AG	AG
AX-177832757	A02	6839809	AA	AA	AC	AC	AC	AA	AA	AA
AX-95638573	A02	6858767	AA	AA	AG	NA	AG	AA	AA	AA
AX-95638368	A02	6933305	GG	GG	GG	GG	GG	GG	GG	GG
AX-105309242	A02	7351405	CC	AA	AC	AC	AC	AC	CC	CC
AX-95503580	A02	7371529	CC	CC	AC	AC	AC	AC	CC	CC
AX-95663800	A02	7389046	CC	TT	TC	TC	TC	TC	CC	CC
AX-177836021	A02	7437134	AA	CC	AC	AA	AC	AC	AA	AA
AX-95639067	A02	7486392	TT	CC	TC	TC	TC	TT	TT	TT
AX-95507816	A02	7494729	AA	GG	AG	AG	AG	AG	AA	AA
AX-95637980	A02	7539305	AA	CC	AC	NA	AC	AC	AA	AA
AX-177827848	A02	7557464	CC	TT	TC	TC	TC	CC	CC	CC
AX-95638735	A02	7607144	GG	TT	GG	GG	GG	GG	GG	GG
AX-95637082	A02	7614391	AA	GG	AG	NA	AG	AA	AA	AA
AX-182155845	A02	7641799	GG	AA	AG	AG	AG	GG	GG	GG
AX-177833489	A02	7665678	AA	AA	AA	AA	AA	AA	AA	AA
AX-177833634	A02	7804384	AA	GG	AG	NA	AG	AA	AA	AA
AX-182087557	A02	7861565	GG	AA	AG	AG	AG	GG	GG	GG
AX-182142217	A02	7929034	GG	AA	AG	AG	AG	GG	GG	GG
AX-95508890	A02	7998403	AA	GG	AG	AG	AG	AA	AA	AA
AX-95505381	A02	8150371	AA	GG	AG	AG	AG	AA	AA	AA
AX-95638244	A02	8152495	CC	AA	AC	AC	AC	CC	CC	CC
AX-177831861	A02	8169719	AA	GG	AG	AA	AG	AA	AA	AA
AX-95502337	A02	8209172	GG	GG	AG	GG	AG	GG	GG	GG
AX-182148986	A02	8242263	AA	AA	AG	AA	AG	AA	AA	AA
AX-182147245	A02	8255885	AA	GG	AG	AG	AG	AA	AA	AA
AX-182125983	A02	8405496	AA	AA	AG	AA	AG	AA	AA	AA
AX-177912782	A02	8550776	AA	GG	AA	AA	AA	AA	AA	AA
AX-95508272	A02	8599202	AA	AA	AA	AA	AC	AA	AA	AA
AX-95664919	A02	8776717	CC	AA	AC	CC	AC	CC	CC	CC
AX-177827655	A02	8825634	GG	GG	GG	GG	GG	GG	GG	GG
AX-177911500	A02	8993675	AA	GG	AG	AA	AA	AA	AA	AA
AX-95639328	A02	9075881	CC	CC	TC	CC	CC	CC	CC	CC
AX-95666455	A02	9130270	TT	CC	TC	TT	TC	TT	TT	TT
AX-177910626	A02	9277456	GG	AA	AG	GG	AG	GG	GG	GG
AX-95506263	A02	9281526	GG	GG	GG	GG	GG	GG	GG	GG
AX-95636338	A02	9429966	TT	CC	TC	TT	TC	TT	TT	TT
AX-95664012	A02	9445873	AA	AA	AC	AA	AA	AA	AA	AA
AX-177831482	A02	9728637	AA	CC	AC	AA	AA	AA	AA	AA
AX-179580096	A02	9783806	CC	AA	AC	CC	AC	CC	CC	CC
AX-182149668	A02	10432009	AA	AA	AA	AA	AA	AA	AA	AA
AX-182161369	A02	10467920	GG	GG	GG	GG	GG	GG	GG	GG
AX-177831901	A02	10659885	AA	AA	AG	AA	AA	AA	AA	AA
AX-177912331	A02	10663869	AA	AA	AG	AA	AA	AA	AA	AA
AX-182134274	A02	10817962	GG	AA	AG	GG	AG	GG	GG	GG
AX-182128414	A02	10998968	CC	AA	AC	CC	AC	AC	CC	CC
AX-95509325	A02	11056747	AA	AA	NA	AA	AA	AA	AA	AA
AX-95655725	A02	11197038	GG	GG	AG	GG	GG	GG	GG	GG
AX-95508867	A02	11371513	CC	CC	AC	CC	CC	AC	CC	CC
AX-86216715	A02	11750712	TT	AA	TT	TT	AT	AT	TT	TT
AX-177829785	A02	12249503	AA	GG	AG	AA	AG	AA	AA	AA
AX-95655237	A02	12872269	TT	CC	TC	TT	TT	TC	TT	TT
AX-177912880	A02	12981776	AA	AG	AG	AA	AA	AG	AA	AA
AX-95637945	A02	17954962	CC	TC	CC	CC	TC	CC	CC	CC
AX-177830960	A02	18106291	AA	AG	AA	AA	AG	AA	AA	AA
AX-177912058	A02	18255015	AA	CC	AA	AA	AC	AC	AA	AA
AX-182134755	A02	18348727	AA	CC	AC	AA	AC	AC	AA	AA
AX-95503351	A02	18365364	GG	NA	AG	GG	AG	GG	GG	GG
AX-177912681	A02	18698579	AA	AA	AC	AA	AA	AC	AA	AA
AX-95506377	A02	18834371	CC	AA	NA	CC	AC	AC	CC	CC
AX-95636055	A02	20223345	CC	CC	AC	CC	CC	AC	CC	CC
AX-177910597	A02	20427976	CC	CC	CC	CC	CC	CC	CC	CC
AX-177913379	A02	20793044	AA	AA	AA	AA	AG	AA	AA	AA
AX-179307547	A02	21520725	AC	CC	AC	NA	AC	AC	AC	AC
AX-182158802	A02	21544875	GG	GG	GG	NA	GG	GG	GG	GG
AX-95509376	A02	21869211	GG	GG	AG	NA	GG	GG	GG	GG
AX-177835772	A02	22047795	CC	CC	AC	AC	CC	CC	CC	CC
AX-95655964	A02	22120695	GG	GG	AG	AG	GG	GG	GG	GG
AX-95655389	A02	22472050	CC	CC	AC	CC	CC	CC	CC	CC
AX-177912866	A02	22490280	AA	AA	AG	NA	AA	AA	AA	AA
AX-95639005	A02	22534260	CC	CC	AC	CC	CC	CC	CC	CC
AX-182130033	A02	22675944	GG	GG	AG	GG	GG	GG	GG	GG
AX-177833499	A02	22699841	GG	GG	NA	GG	GG	GG	GG	GG
AX-177911797	A02	23067298	AA	AA	AA	AA	AA	AG	AA	AA
AX-182146466	A02	23180627	GG	GG	AG	AG	GG	AG	GG	GG
AX-95508673	A02	23281113	GG	GG	GG	GG	GG	AG	GG	GG
AX-179306983	A02	23295976	AG	AG	GG	AG	AG	AG	AG	AG
AX-182087650	A02	23493853	GG	GG	AG	AG	GG	GG	GG	GG
AX-177632248	A02	23508290	AA	AA	AG	AG	AA	AA	AA	AA
AX-179306982	A02	23529563	AC	AC	CC	AC	AC	AC	AC	AC
AX-177829864	A02	24303225	GG	GG	GG	GG	GG	AG	GG	GG
AX-182175021	A02	24791487	AA	AA	AA	AA	AA	AA	AA	AA
AX-177835118	A03	419937	GG	GG	AG	AG	AG	AG	GG	GG
AX-182176043	A03	987017	AC	AC	AC	AC	AC	AC	AC	AC
AX-95680790	A03	988087	TC	TC	TC	TC	TC	NA	TC	TC
AX-95504541	A03	1132330	AA	GG	AG	AA	AG	AG	AA	AA
AX-182167646	A03	1377979	AA	AC	AA	AA	AC	AA	AA	AA
AX-182130677	A03	1436634	AA	NA	AA	AA	AA	AA	AA	AA
AX-95639015	A03	1879700	AA	AC	AA	AA	AA	AA	AA	AA
AX-182155028	A03	1923343	CC	AA	CC	CC	CC	CC	CC	CC
AX-182169636	A03	1963409	AG	AA	AG	AG	AG	AG	AG	AG
AX-95506291	A03	1978091	GG	NA	AG	GG	AG	AG	GG	GG
AX-182157094	A03	2289810	GG	GG	GG	GG	GG	GG	GG	GG
AX-95509338	A03	2440092	GG	GG	AG	GG	AG	AG	GG	GG
AX-95508432	A03	2457741	GG	AA	AG	GG	AG	AG	GG	GG
AX-182130962	A03	2687894	AA	AA	AG	AG	AG	AG	AA	AA
AX-182087154	A03	2764420	AA	CC	AA	AA	AA	AA	AA	AA
AX-182170979	A03	2877318	AA	AA	AA	AA	AA	AA	AA	AA
AX-95636441	A03	3249677	CC	AA	AC	CC	AC	AC	CC	CC
AX-95506788	A03	3349809	AA	GG	AG	AA	AG	AG	AA	AA
AX-95664127	A03	3513216	AA	GG	AG	AA	AG	AG	AA	AA
AX-177831884	A03	3513409	AA	CC	AC	AA	AC	AC	AA	AA
AX-95664767	A03	3755339	AA	AA	AC	AA	AC	AC	AA	AA
AX-105337675	A03	3794794	AA	GG	AA	AA	AA	AA	AA	AA
AX-95507916	A03	3885180	GG	GG	GG	GG	GG	GG	GG	GG
AX-182140633	A03	3929928	CC	AA	CC	CC	CC	CC	CC	CC
AX-95505872	A03	4030660	AA	CC	AA	AA	AA	AA	AA	AA
AX-95656234	A03	4092990	AA	CC	AC	AA	AC	AC	AA	AA
AX-95637128	A03	4158468	CC	CC	AC	CC	AC	AC	CC	CC
AX-177835539	A03	4171673	GG	GG	AG	GG	AG	AG	GG	GG
AX-177829972	A03	4312981	TT	TT	TC	TT	TC	TC	TT	TT
AX-177911190	A03	4511921	AA	GG	AG	AA	AG	AA	AA	AA
AX-177912899	A03	4548249	AA	CC	AC	AC	AC	AA	AA	AA
AX-182087799	A03	4660636	TT	TT	TC	TT	TC	TT	TT	TT
AX-95508945	A03	4754949	AA	AA	AC	AC	AC	AC	AA	AA
AX-177829595	A03	4797861	AA	AA	AC	AC	AC	AC	AA	AA
AX-182135940	A03	4933392	CC	AA	AC	AC	CC	AC	CC	CC
AX-182145123	A03	5043286	AA	GG	AG	AG	AA	AG	AA	AA
AX-95503270	A03	5119830	GG	GG	AG	AG	GG	GG	GG	GG
AX-95503728	A03	5150067	CC	CC	AC	CC	CC	AC	CC	CC
AX-95639207	A03	5215835	AA	AA	AA	AA	AA	AG	AA	AA
AX-95635782	A03	5448828	CC	AA	CC	AC	CC	CC	CC	CC
AX-182140418	A03	5636296	GG	AA	GG	GG	GG	GG	GG	GG
AX-95509309	A03	5754736	GG	AA	GG	AG	GG	GG	GG	GG
AX-95662784	A03	5813279	GG	GG	AG	GG	GG	AG	GG	GG
AX-95680921	A03	5874703	AA	AA	AG	AA	AA	AA	AA	AA
AX-182174150	A03	5956088	GG	AA	GG	AG	GG	AG	GG	GG
AX-95509060	A03	5985980	GG	GG	AG	GG	GG	GG	GG	GG
AX-182150244	A03	6198036	GG	GG	AG	AG	GG	GG	GG	GG
AX-95655675	A03	6265677	TT	CC	TC	TC	TT	TT	TT	TT
AX-182158258	A03	6372728	AA	GG	AA	AG	AA	AA	AA	AA
AX-95664900	A03	6493980	GG	AA	GG	GG	GG	GG	GG	GG
AX-182176474	A03	6526359	AA	GG	AA	AA	AA	AA	AA	AA
AX-182159096	A03	6610774	AA	AA	AG	AG	AA	AA	AA	AA
AX-95506005	A03	6727279	GG	GG	AG	AG	GG	GG	GG	GG
AX-95508470	A03	6765570	AA	CC	AA	AC	AA	AA	AA	AA
AX-177833140	A03	6861108	GG	AA	AG	GG	GG	GG	GG	GG
AX-95509577	A03	6881611	AA	GG	AA	AA	AA	AA	AA	AA
AX-95508143	A03	7158596	GG	AA	GG	GG	AG	AG	GG	GG
AX-182132838	A03	7166944	CC	AA	CC	CC	AC	AC	CC	CC
AX-177834122	A03	7220018	AA	GG	AA	AA	AG	AG	AA	AA
AX-177911902	A03	7311327	AA	GG	AA	AA	AG	AG	AA	AA
AX-95664330	A03	7448608	AA	AA	AG	AA	AA	AA	AA	AA
AX-177910117	A03	7489059	GG	AA	GG	GG	AG	AG	GG	GG
AX-177911805	A03	7616979	GG	AA	GG	GG	AG	AG	GG	GG
AX-179579505	A03	7780069	TG	TG	TG	TG	GG	GG	TG	TG
AX-95507527	A03	7848625	AA	AA	AG	AA	AA	AA	AA	AA
AX-182132290	A03	7919667	AA	AA	AG	AA	AA	AA	AA	AA
AX-95503851	A03	7963059	GG	GG	GG	GG	AG	AG	GG	GG
AX-105336532	A03	8023114	AA	AA	AA	AA	AA	AA	AA	AA
AX-95506308	A03	8065497	AA	CC	AA	AA	AA	AA	AA	AA
AX-95638334	A03	8137479	CC	AA	CC	CC	AC	AC	CC	CC
AX-182144796	A03	8627367	AA	AA	AA	AA	AC	AC	AA	AA
AX-177912415	A03	8754199	AA	AA	AA	AA	AG	AG	AA	AA
AX-95665084	A03	8876213	GG	AA	AG	GG	AG	AG	GG	GG
AX-182087809	A03	8930569	CC	TT	CC	CC	TC	TC	CC	CC
AX-182126137	A03	8931729	AA	CC	AA	AA	AC	AC	AA	AA
AX-177830988	A03	9067103	AA	GG	AG	AA	AG	AG	AA	AA
AX-95507218	A03	9085530	AA	GG	AG	AA	AG	AG	AA	AA
AX-95666414	A03	9139698	GG	GG	GG	GG	AG	AG	GG	GG
AX-177832913	A03	9203392	GG	GG	AG	GG	GG	GG	GG	GG
AX-182152411	A03	9309350	NA	CC	AA	AA	AC	AC	AA	AA
AX-179307297	A03	9331524	CC	AA	CC	CC	AC	AC	CC	CC
AX-177835269	A03	9525405	CC	AA	AC	CC	AC	AC	CC	CC
AX-95503781	A03	9578174	AA	AA	AA	AA	AA	AA	AA	AA
AX-182143118	A03	9918346	AA	AA	AA	AA	AA	AA	AA	AA
AX-105337781	A03	9955843	CC	AA	AC	AC	AC	CC	CC	CC
AX-182139142	A03	10002812	GG	AA	AG	GG	AG	GG	GG	GG
AX-95502939	A03	10269510	AA	AA	AA	AA	AA	AA	AA	AA
AX-177913026	A03	10280270	GG	GG	GG	GG	GG	AG	GG	GG
AX-179307425	A03	10358437	CC	CC	CC	CC	CC	CC	CC	CC
AX-177828213	A03	10434294	CC	CC	CC	CC	CC	CC	CC	CC
AX-95635151	A03	10496225	GG	GG	GG	GG	GG	GG	GG	GG
AX-182138238	A03	10551863	CC	AC	CC	CC	CC	CC	CC	CC
AX-95663993	A03	10586577	GG	GG	GG	GG	GG	AG	GG	GG
AX-86228975	A03	10647480	CC	CC	CC	CC	CC	CC	CC	CC
AX-95683034	A03	10663044	CC	AC	CC	CC	CC	AC	CC	CC
AX-177829529	A03	10677109	NA	AG	AA	AA	AA	AG	AA	AA
AX-95505818	A03	10758038	AA	AG	AA	AA	AA	AG	AA	AA
AX-95504605	A03	10833039	AA	AA	AA	AA	AA	AG	AA	AA
AX-177912112	A03	10833620	TT	TT	TT	TT	TT	TC	TT	TT
AX-179306729	A03	10937286	AA	AA	AA	AA	AA	AA	AA	AA
AX-95635223	A03	11367399	GG	AG	GG	GG	GG	GG	GG	GG
AX-95639417	A03	11570113	AA	AG	AA	AA	AA	AA	AA	AA
AX-177912540	A03	11774210	CC	CC	CC	CC	CC	AC	CC	CC
AX-177912114	A03	11999994	CC	CC	CC	CC	CC	CC	CC	CC
AX-95506708	A03	12064253	AA	AA	AC	AA	AA	AC	AA	AA
AX-95508894	A03	12071687	AA	AA	AA	AA	AA	AA	AA	AA
AX-95636051	A03	12148318	TT	TG	TT	TT	TT	TT	TT	TT
AX-177833355	A03	12169605	GG	AG	NA	GG	GG	AG	GG	GG
AX-95638137	A03	12188326	GG	AG	AG	GG	GG	AG	GG	GG
AX-177911101	A03	12228208	AA	AA	AG	AA	AA	AG	AA	AA
AX-95509674	A03	12311209	AA	AG	AG	AA	AA	AG	AA	AA
AX-179307430	A03	12419180	AA	AA	AG	AA	AA	AG	AA	AA
AX-177829717	A03	12444405	AA	AA	AA	AA	AA	AA	AA	AA
AX-95508541	A03	12540906	GG	GG	AG	GG	GG	AG	GG	GG
AX-182137805	A03	12643131	GG	GG	GG	GG	GG	GG	GG	GG
AX-177832892	A03	12727748	AA	AG	AA	AA	AG	AA	AA	AA
AX-182173366	A03	12809700	CC	CC	CC	CC	CC	CC	CC	CC
AX-182087754	A03	12825482	TT	TT	TT	TT	TT	TT	TT	TT
AX-95502678	A03	12907798	AA	AA	AG	AA	AA	AG	AA	AA
AX-95664262	A03	13017105	TT	TT	TT	TT	TT	TT	TT	TT
AX-95656205	A03	13047816	AA	AA	AG	AG	AG	AG	AA	AA
AX-95639096	A03	13047998	GG	GG	AG	AG	AG	AG	GG	GG
AX-182087757	A03	13098781	GG	AG	AG	AG	AG	AG	GG	GG
AX-95509121	A03	13168253	AA	AA	AC	AC	AA	AC	AA	AA
AX-95666212	A03	13314548	GG	GG	GG	GG	GG	GG	GG	GG
AX-179306856	A03	13348803	GG	AG	AG	GG	AG	AG	GG	GG
AX-95502288	A03	13382300	AA	AA	AA	AA	AA	AA	AA	AA
AX-177832546	A03	13494780	CC	AC	CC	AC	CC	CC	CC	CC
AX-177828962	A03	13555624	AA	AC	AA	AC	AA	AA	AA	AA
AX-95506345	A03	13580378	GG	GG	GG	GG	GG	GG	GG	GG
AX-95505814	A03	13603483	GG	GG	GG	GG	GG	GG	GG	GG
AX-95663878	A03	13644281	AA	AA	AA	AA	AG	AA	AA	AA
AX-95639049	A03	13673373	GG	GG	AG	AG	GG	AG	GG	GG
AX-95508293	A03	13781418	AA	AA	AC	AC	AC	AC	AA	AA
AX-95503587	A03	13929211	AA	AA	AG	AA	AA	AG	AA	AA
AX-179580833	A03	13948546	AA	AA	AA	AA	AA	AA	AA	AA
AX-95506080	A03	14294154	AA	AA	AC	AC	AC	AC	AA	AA
AX-182151615	A03	14325181	CC	CC	CC	AC	AC	CC	CC	CC
AX-177912354	A03	14467832	CC	AA	CC	CC	CC	CC	CC	CC
AX-95681175	A03	14558144	CC	TT	CC	CC	CC	CC	CC	CC
AX-182125133	A03	14602655	AA	AA	AA	AA	AA	AA	AA	AA
AX-182157058	A03	14763107	AA	AA	AC	AC	AC	AC	AA	AA
AX-95509560	A03	14820971	CC	CC	AC	AC	AC	AC	CC	CC
AX-95679826	A03	14841203	GG	AA	AG	AG	AG	AG	GG	GG
AX-95639144	A03	14987907	GG	GG	GG	AG	AG	GG	GG	GG
AX-95665748	A03	15038093	AA	CC	AC	AA	AA	AC	AA	AA
AX-95505383	A03	15100308	AA	AA	AA	AC	AC	AA	AA	AA
AX-95635251	A03	15121067	AA	AA	AA	AG	AG	AA	AA	AA
AX-177835558	A03	15219771	GG	GG	GG	GG	AG	GG	GG	GG
AX-177828932	A03	15228244	AA	AA	AA	AA	AG	AA	AA	AA
AX-182152278	A03	15427226	AA	AA	AA	AA	AA	AA	AA	AA
AX-95509154	A03	15430383	GG	AA	AG	AG	GG	AG	GG	GG
AX-95509572	A03	15498700	GG	GG	AG	GG	AG	AG	GG	GG
AX-95505851	A03	15546889	AA	CC	AA	AC	AC	AA	AA	AA
AX-95636710	A03	15967292	AA	AA	AA	AA	AA	AA	AA	AA
AX-95638752	A03	16074819	AA	AA	AA	AA	AA	AA	AA	AA
AX-182177203	A03	16357981	AA	AA	AA	AA	AA	AA	AA	AA
AX-95508382	A03	16423339	AA	AA	AA	AA	AA	AA	AA	AA
AX-95501925	A03	17020177	GG	GG	AG	GG	AG	AG	GG	GG
AX-177832968	A03	17411173	AA	AA	AA	AA	AA	AA	AA	AA
AX-182087696	A03	17448044	GG	GG	GG	GG	GG	GG	GG	GG
AX-177913498	A03	17473443	TT	TT	TT	TT	TC	TT	TT	TT
AX-182147367	A03	17577932	AA	AA	AA	AA	AA	AA	AA	AA
AX-177909738	A03	17615946	AA	AA	AA	AA	AG	AA	AA	AA
AX-177833904	A03	17720501	GG	GG	AG	GG	AG	AG	GG	GG
AX-182134574	A03	17784426	CC	CC	AC	CC	AC	AC	CC	CC
AX-95508201	A03	17870301	AA	AA	AA	AA	AA	AA	AA	AA
AX-95636256	A03	18013530	GG	GG	GG	GG	AG	GG	GG	GG
AX-177910634	A03	18074556	AA	AA	AA	AA	AC	AA	AA	AA
AX-182087416	A03	18139695	AA	GG	AA	AG	AA	AA	AA	AA
AX-95663824	A03	18299416	GG	TT	GG	TG	GG	GG	GG	GG
AX-95503663	A03	18420321	AA	GG	AA	AG	AG	AA	AA	AA
AX-95505098	A03	18485019	AA	GG	AG	AG	AA	AG	AA	AA
AX-95639469	A03	18521138	AA	AA	AA	AA	AG	AA	AA	AA
AX-182148394	A03	18670129	AA	AA	AA	AA	AC	AA	AA	AA
AX-182176888	A03	18944654	AA	GG	AA	AG	AG	AA	AA	AA
AX-95665277	A03	19014167	TT	GG	TT	TG	TT	TT	TT	TT
AX-95503070	A03	19029743	GG	AA	GG	AG	AG	GG	GG	GG
AX-95655506	A03	19098609	CC	AA	CC	AC	CC	CC	CC	CC
AX-95506098	A03	19224959	AA	AA	AA	AA	AA	AA	AA	AA
AX-86228828	A03	19314986	GG	GG	GG	GG	TG	GG	GG	GG
AX-95507406	A03	19345085	CC	CC	CC	CC	AC	CC	CC	CC
AX-95636168	A03	19403427	AA	AA	AC	AA	AC	AC	AA	AA
AX-95502710	A03	19449512	CC	CC	CC	CC	CC	CC	CC	CC
AX-95635976	A03	19503006	AA	AA	AA	AA	AA	AA	AA	AA
AX-95662631	A03	20059088	TT	TT	TT	TT	TT	TT	TT	TT
AX-95666161	A03	20250602	TT	TT	TT	TG	TG	TT	TT	TT
AX-177833344	A03	20289680	AA	AA	AA	AC	AC	AA	AA	AA
AX-177828804	A03	20410775	GG	GG	GG	AG	GG	GG	GG	GG
AX-95507950	A03	20449293	GG	GG	GG	GG	AG	GG	GG	GG
AX-95680443	A03	20466685	AA	AA	AA	AA	AG	AA	AA	AA
AX-95506991	A03	20604725	GG	GG	GG	GG	GG	GG	GG	GG
AX-182133118	A03	20618213	AA	AA	AA	AA	AC	AA	AA	AA
AX-182129125	A03	20689461	AA	AA	AA	AG	AG	AA	AA	AA
AX-95680766	A03	20715719	GG	GG	GG	AG	AG	GG	GG	GG
AX-95509028	A03	20920417	AA	GG	AG	AA	AA	AG	AA	AA
AX-177631293	A03	20976730	AC	AA	NA	AC	AC	AA	AA	AA
AX-177913112	A03	21074893	AA	GG	AA	AA	AG	AA	AA	AA
AX-182176880	A03	21388093	AA	NA	AA	AG	AG	AA	AA	AA
AX-177912630	A03	21755980	AA	AA	AA	AG	AA	AA	AA	AA
AX-182157561	A03	21828780	GG	GG	GG	AG	AG	GG	GG	GG
AX-177911858	A03	21914225	CC	CC	CC	AC	CC	CC	CC	CC
AX-182087785	A03	21917686	CC	CC	CC	TC	CC	CC	CC	CC
AX-95637117	A03	22003574	CC	CC	CC	CC	TC	CC	CC	CC
AX-177829847	A03	22112847	GG	GG	GG	GG	GG	GG	GG	GG
AX-95504521	A03	22177774	AA	AA	AA	AG	AA	AA	AA	AA
AX-95655945	A03	22283834	CC	CC	CC	AC	AC	CC	CC	CC
AX-95662786	A03	22286906	CC	CC	CC	TC	TC	CC	CC	CC
AX-95638446	A03	22475915	AA	AA	AA	AG	NA	AA	AA	AA
AX-182168382	A03	22514591	AA	AA	AA	AG	AA	AA	AA	AA
AX-95507353	A03	22523376	AA	AA	AA	AG	AA	AA	AA	AA
AX-95635295	A03	22659088	CC	CC	CC	AC	CC	CC	CC	CC
AX-177633599	A03	22900381	AA	GG	AA	AG	AA	AG	AA	AA
AX-180737341	A03	22911470	AA	AA	AA	NA	AA	AA	AA	AA
AX-95666108	A03	23081091	CC	CC	CC	CC	CC	CC	CC	CC
AX-95635616	A03	23193999	AA	AA	AA	AG	AA	AA	AA	AA
AX-179306728	A03	23290872	CC	CC	CC	CC	CC	CC	CC	CC
AX-95636391	A03	23417416	GG	GG	GG	GG	GG	AG	GG	GG
AX-177912865	A03	23502236	GG	AA	GG	AG	AG	AG	GG	GG
AX-179307141	A03	23700354	AA	GG	AA	AG	AG	AG	AA	AA
AX-95635826	A03	23770762	CC	CC	CC	CC	TC	TC	CC	CC
AX-95680805	A03	23801861	AA	AA	AA	AA	AA	AA	AA	AA
AX-179573595	A03	23842782	AA	AA	AA	AA	AG	AG	AA	AA
AX-177829727	A03	23878885	GG	GG	GG	AG	GG	AG	GG	GG
AX-95502605	A03	23956800	CC	CC	CC	CC	AC	AC	CC	CC
AX-179573646	A03	24165209	AA	AA	AA	AG	AA	AG	AA	AA
AX-95506430	A03	24220642	CC	CC	CC	AC	CC	CC	CC	CC
AX-177827950	A03	24333274	CC	AC	AC	AC	AC	AC	CC	CC
AX-95507860	A03	24364511	GG	GG	GG	GG	AG	GG	GG	GG
AX-95509347	A03	24406111	AA	AA	AA	AG	AG	AG	AA	AA
AX-95680795	A03	24450368	AA	AA	AA	AA	AA	AA	AA	AA
AX-182177872	A03	24475318	GG	AA	AG	GG	GG	GG	GG	GG
AX-95501422	A03	24677587	AA	CC	AC	AC	AC	AC	AA	AA
AX-95680406	A03	24700288	GG	AA	AG	AG	GG	GG	GG	GG
AX-95502122	A03	24749109	AA	AA	AA	AA	AC	AC	AA	AA
AX-95680418	A03	24819345	AA	AA	AA	AA	AA	AG	AA	AA
AX-177828344	A03	24825439	GG	GG	GG	GG	GG	AG	GG	GG
AX-105306154	A03	24941902	NA	AA	AA	AG	AA	AG	AA	AA
AX-182147877	A03	25135300	GG	GG	GG	GG	GG	GG	GG	GG
AX-95509401	A03	25163969	AA	AA	AA	AA	AA	AC	AA	AA
AX-95509657	A03	25176863	CC	AA	CC	AC	CC	CC	CC	CC
AX-95663183	A03	25257196	CC	TT	CC	CC	CC	CC	CC	CC
AX-182087709	A03	25455931	AA	GG	AA	AA	AA	AG	AA	AA
AX-95502992	A03	25517505	AA	GG	AA	AA	AA	AG	AA	AA
AX-177913185	A03	25612901	AA	AA	AA	AA	AA	NA	AA	AA
AX-177827553	A03	25694462	AA	AA	AA	AA	AA	AG	AA	AA
AX-95638114	A03	25782888	AA	AA	AA	AA	AA	AA	AA	AA
AX-179307012	A03	25787710	AA	AA	AA	AA	AA	AA	AA	AA
AX-95636680	A03	25899466	AA	AA	AA	AG	AA	AA	AA	AA
AX-177828121	A03	25971199	CC	CC	CC	CC	CC	AC	CC	CC
AX-177834674	A03	25971980	AA	AA	AA	AA	AA	AG	AA	AA
AX-95637533	A03	26004976	AA	AA	AA	AA	AA	AA	AA	AA
AX-95636105	A03	26015888	CC	CC	CC	CC	CC	CC	CC	CC
AX-177910154	A03	26071962	GG	GG	GG	GG	GG	GG	GG	GG
AX-95636817	A03	26157992	GG	GG	GG	GG	GG	AG	GG	GG
AX-95663285	A03	26184852	GG	GG	GG	GG	GG	GG	GG	GG
AX-95665146	A03	26262031	AA	CC	AC	AC	AA	AC	AA	AA
AX-177912249	A03	26365755	AA	AA	AA	AA	AA	AA	AA	AA
AX-95638071	A03	26588844	AA	AA	AA	AA	AA	AA	AA	AA
AX-177832788	A03	26605700	CC	CC	CC	CC	AC	CC	CC	CC
AX-179307112	A03	26687873	GG	GG	GG	GG	GG	GG	GG	GG
AX-182169602	A03	26709706	AA	AA	AA	AA	AA	AA	AA	AA
AX-95666014	A03	26756822	CC	CC	CC	CC	CC	CC	CC	CC
AX-182159038	A03	26779637	AA	AA	AA	AA	AA	AA	AA	AA
AX-177828111	A03	27051947	AA	AA	AA	AA	AA	AA	AA	AA
AX-95508147	A03	27358861	GG	AA	AG	AG	GG	AG	GG	GG
AX-95508796	A03	27392984	GG	GG	GG	GG	GG	GG	GG	GG
AX-95666543	A03	27429561	CC	CC	CC	CC	CC	CC	CC	CC
AX-95666078	A03	27461837	AA	AA	AA	AA	AA	AA	AA	AA
AX-177910624	A03	27595162	AA	CC	AC	AC	AA	AC	AA	AA
AX-95664818	A03	27894765	AA	AA	AA	AA	AA	AA	AA	AA
AX-95504324	A03	28308848	AA	AA	AA	AC	AC	AC	AA	AA
AX-95506638	A03	28438798	CC	AA	AC	AC	AC	AC	CC	CC
AX-95502677	A03	28444334	GG	AA	AG	AG	AG	AG	GG	GG
AX-177829574	A03	29008514	AA	GG	AG	AG	AG	AG	AA	AA
AX-177910335	A03	29049025	TT	CC	TC	TT	TT	TT	TT	TT
AX-177832453	A03	29098027	GG	AA	AG	AG	AG	AG	GG	GG
AX-95638032	A03	29263607	GG	GG	GG	TG	TG	TG	GG	GG
AX-95683164	A03	29734315	GG	AA	AG	GG	AG	GG	GG	GG
AX-177910565	A04	42733	AA	AG	AA	AA	AA	AA	AA	AA
AX-95506329	A04	104399	AA	AC	AA	AA	AA	AA	AA	AA
AX-177912766	A04	120141	GG	GG	GG	GG	GG	GG	GG	GG
AX-177913120	A04	171605	GG	GG	GG	GG	GG	GG	GG	GG
AX-177913322	A04	257015	GG	GG	GG	GG	GG	GG	GG	GG
AX-177909801	A04	361418	GG	NA	GG	AG	AG	AG	GG	GG
AX-177632156	A04	437301	CC	NA	AC	AC	AC	AC	CC	CC
AX-182159504	A04	601033	GG	NA	NA	GG	AG	AG	GG	GG
AX-177912338	A04	654736	CC	NA	AC	CC	AC	AC	CC	CC
AX-182158022	A04	663828	CC	CG	CG	CC	CG	CG	CC	CC
AX-95507281	A04	750452	GG	GG	AG	AG	AG	AG	GG	GG
AX-95655183	A04	796835	AA	AA	AG	AA	AG	AG	AA	AA
AX-182154440	A04	812051	AA	NA	AG	AG	AA	AA	AA	AA
AX-177911997	A04	839926	AA	AA	AC	AA	AA	AA	AA	AA
AX-95507033	A04	913639	AA	AG	NA	AG	AA	AA	AA	AA
AX-177912976	A04	966614	GG	GG	GG	GG	AG	AG	GG	GG
AX-177832551	A04	988803	GG	GG	AG	GG	AG	AG	GG	GG
AX-95662645	A04	1037957	AA	AA	AA	AA	AC	AC	AA	AA
AX-86233870	A04	1054384	AA	AA	AA	AA	AC	AC	AA	AA
AX-179307588	A04	1100209	NA	CC	CC	CC	AC	AC	CC	CC
AX-95638180	A04	1223392	GG	GG	GG	AG	GG	GG	GG	GG
AX-177833285	A04	1349521	CC	CC	CC	CC	AC	AC	CC	CC
AX-177911849	A04	1540119	AA	GG	AG	AG	AA	AA	AA	AA
AX-95665112	A04	1618218	AA	GG	AG	AG	AG	AG	AA	AA
AX-95507848	A04	1718920	AA	NA	AA	AA	AG	AG	AA	AA
AX-95665840	A04	1792836	AA	GG	AG	AG	AG	AG	AA	AA
AX-177912915	A04	1793416	GG	AA	AG	AG	AG	AG	GG	GG
AX-95655507	A04	1880805	TT	GG	TG	TG	TG	TG	TT	TT
AX-95639386	A04	2008557	NA	GG	GG	GG	GG	GG	AA	AA
AX-182145288	A04	2029585	AA	AA	AA	AA	AA	AA	AA	AA
AX-95655837	A04	2133626	GG	NA	GG	AG	AG	AG	GG	GG
AX-177632157	A04	2419904	CC	AC	CC	AC	AC	AC	CC	CC
AX-182087727	A04	2453549	CC	CC	CC	TC	CC	CC	CC	CC
AX-182087419	A04	2512168	CC	NA	TC	CC	CC	CC	CC	CC
AX-182087407	A04	2559339	TT	TT	TT	TC	TT	TT	TT	TT
AX-95666582	A04	2610229	TT	TT	AT	AT	TT	TT	TT	TT
AX-182087733	A04	2997699	TT	TT	TT	TG	TT	TT	TT	TT
AX-95662546	A04	3049836	GG	GG	AG	AG	GG	GG	GG	GG
AX-86221053	A04	3060018	CC	CC	CC	AC	CC	CC	CC	CC
AX-95665879	A04	3079230	GG	GG	AG	AG	GG	GG	GG	GG
AX-95506766	A04	3223164	AA	AA	AC	AA	AA	AC	AA	AA
AX-95638084	A04	3297129	CC	CC	TC	TC	CC	CC	CC	CC
AX-95663325	A04	3301049	AA	AA	AA	AG	AA	AA	AA	AA
AX-177912598	A04	3396550	GG	GG	GG	AG	GG	GG	GG	GG
AX-179307131	A04	3540219	CC	CC	CC	CC	CC	CC	CC	CC
AX-177912396	A04	3787181	CC	CC	AC	AC	CC	CC	CC	CC
AX-95639451	A04	4102327	CC	CC	TC	TC	CC	CC	CC	CC
AX-95666514	A04	4144134	TT	TT	TC	TC	TT	TT	TT	TT
AX-177912772	A04	4625893	CC	CC	AC	AC	CC	CC	CC	CC
AX-95507735	A04	4860848	CC	CC	AC	AC	CC	CC	CC	CC
AX-182130234	A04	4912484	GG	GG	AG	AG	GG	GG	GG	GG
AX-182087875	A04	5024274	GG	GG	TG	TG	GG	GG	GG	GG
AX-95506566	A04	5453973	GG	NA	GG	GG	GG	GG	GG	GG
AX-177912197	A04	5687201	GG	AG	AG	AG	GG	GG	GG	GG
AX-177828035	A04	5852415	NA	AA	AA	AA	AA	AA	AA	AA
AX-177828305	A04	6389777	TT	TT	TG	TG	TT	TT	TT	TT
AX-95663149	A04	7190935	GG	GG	AG	AG	GG	GG	GG	GG
AX-182152303	A04	7213720	AA	NA	AG	AG	AA	AA	AA	AA
AX-182130126	A04	7646294	GG	GG	AG	AG	GG	GG	GG	GG
AX-95637825	A04	7808884	GG	GG	AG	AG	GG	GG	GG	GG
AX-95664963	A04	7913505	AA	NA	AC	AC	AA	AA	AA	AA
AX-177912401	A04	7952152	AA	AA	AA	AA	AA	AA	AA	AA
AX-177911263	A04	8018477	GG	GG	GG	GG	GG	GG	GG	GG
AX-182087701	A04	8255422	GG	GG	GG	GG	GG	GG	GG	GG
AX-182151943	A04	8266048	AA	AA	AA	AA	AA	AA	AA	AA
AX-95665323	A04	8391596	AA	AA	AG	AG	AA	AA	AA	AA
AX-182138509	A04	8430905	AA	AA	AG	AG	AA	AA	AA	AA
AX-177911423	A04	8621857	AA	AA	AA	AA	AA	AA	AA	AA
AX-95501575	A04	8661497	AA	AA	AG	AG	AA	AA	AA	AA
AX-177834552	A04	8742173	GG	GG	GG	GG	GG	GG	GG	GG
AX-95509263	A04	8826779	AA	AC	AC	AC	AA	AA	AA	AA
AX-95639266	A04	8945521	GG	GG	GG	GG	GG	GG	GG	GG
AX-95508362	A04	9094588	AA	AA	AG	AG	AA	AA	AA	AA
AX-179307304	A04	9402187	CC	CC	AC	AC	CC	CC	CC	CC
AX-182139481	A04	9679249	AG	AG	AG	AG	AG	AG	AG	AG
AX-95663916	A04	9736334	AA	AA	AA	NA	AA	AA	AA	AA
AX-95504726	A04	9773044	CC	NA	AC	AC	AC	AC	CC	CC
AX-182141453	A04	10179623	AA	AA	AA	AA	AA	AG	AA	AA
AX-177833130	A04	10212638	AA	AA	AA	AA	AA	AA	AA	AA
AX-95635230	A04	10268881	CC	CC	CC	CC	CC	CC	CC	CC
AX-95503614	A04	10415680	AG	AA	AA	AA	AA	AA	AA	AA
AX-177828857	A04	10415831	AA	AA	AA	AA	AA	AA	AA	AA
AX-95666520	A04	10515356	AA	AA	AA	AA	AA	AA	AA	AA
AX-95506459	A04	10542933	AA	NA	AA	AA	AA	AA	AA	AA
AX-177910083	A04	10673100	AA	NA	AG	AG	AG	AG	AA	AA
AX-177912463	A04	11146862	CC	CC	CC	AC	AC	AC	CC	CC
AX-182150934	A04	11227196	AA	AA	AA	AC	AC	AC	AA	AA
AX-179307009	A04	11301588	CC	CC	AC	AC	AC	AC	CC	CC
AX-177831981	A04	11685649	CC	CC	AC	CC	CC	CC	CC	CC
AX-95501490	A04	11708799	AA	AA	AG	AG	AG	AA	AA	AA
AX-95664075	A04	11806386	AA	AA	NA	AA	AA	AA	AA	AA
AX-95505869	A04	11860002	CC	CC	AC	AC	AC	CC	CC	CC
AX-95665677	A04	11898450	GG	GG	GG	AG	AG	AG	GG	GG
AX-95506730	A04	12021822	AA	AA	AC	AC	AC	AC	AA	AA
AX-95663397	A04	12041691	TT	TT	TT	TC	TC	TC	TT	TT
AX-95637896	A04	12213828	AA	AA	AA	AA	AA	AC	AA	AA
AX-95504510	A04	12216734	AA	AA	AA	AA	AA	AG	AA	AA
AX-182125952	A04	12569882	AA	AA	AA	AA	AG	AA	AA	AA
AX-95664616	A04	13028972	GG	GG	AG	GG	GG	AG	GG	GG
AX-95665381	A04	13103219	GG	GG	AG	GG	AG	AG	GG	GG
AX-95635197	A04	13137660	AA	AA	AC	AA	AA	AC	AA	AA
AX-95639454	A04	13192738	AA	AA	AA	AA	AA	AA	AA	AA
AX-95639543	A04	13224285	CC	NA	CC	CC	CC	CC	CC	CC
AX-95507605	A04	13252707	AA	AA	AA	AA	AA	AA	AA	AA
AX-182087810	A04	13556759	GG	GG	GG	GG	GG	GG	GG	GG
AX-177631460	A04	13587599	AA	AA	AA	AA	AA	AA	AA	AA
AX-177833641	A04	13648408	CC	CC	CC	CC	CC	AC	CC	CC
AX-95501595	A04	13880754	GG	GG	GG	GG	GG	GG	GG	GG
AX-95664677	A04	13905031	TT	TT	TT	TT	TT	TT	TT	TT
AX-95636860	A04	13968724	AA	AA	AA	AA	AA	AC	AA	AA
AX-95663327	A04	14047180	GG	GG	GG	GG	GG	AG	GG	GG
AX-95638220	A04	14082609	CC	CC	CC	CC	CC	TC	CC	CC
AX-177912572	A04	14259534	CC	CC	CC	CC	CC	CC	CC	CC
AX-177633163	A04	14344793	GG	GG	GG	GG	GG	GG	GG	GG
AX-95503260	A04	14767434	AA	AA	AA	AC	AC	AC	AA	AA
AX-95508268	A04	14853313	AA	AA	AA	AA	AA	AA	AA	AA
AX-95508581	A04	14881039	GG	GG	GG	AG	AG	AG	GG	GG
AX-95638027	A04	14976156	AA	AA	AA	AA	AA	AA	AA	AA
AX-95501205	A04	15011438	GG	GG	AG	GG	GG	AG	GG	GG
AX-95508840	A04	15145097	CC	CC	AC	AC	AC	AC	CC	CC
AX-95505772	A04	15333203	AA	AA	AG	AA	AA	AA	AA	AA
AX-95663087	A04	15436750	GG	GG	AG	GG	GG	GG	GG	GG
AX-95509015	A04	15449482	GG	GG	AG	GG	GG	GG	GG	GG
AX-177831207	A04	15494654	AA	AA	AC	AA	AA	AA	AA	AA
AX-179307746	A04	15748927	GG	GG	AA	GG	GG	AG	GG	GG
AX-179307544	A04	15791897	AA	AA	AC	AC	AC	AA	AA	AA
AX-95638781	A04	15809998	CC	CC	TC	TC	TC	CC	CC	CC
AX-179307463	A04	15943750	AA	AA	AG	AG	AG	AA	AA	AA
AX-177829855	A04	16084490	AA	AA	AG	AA	AA	AA	AA	AA
AX-177833715	A04	16484458	CC	CC	AC	CC	AC	AC	CC	CC
AX-95656159	A04	16495267	AA	AA	AC	AA	AA	AC	AA	AA
AX-182124799	A04	16546328	AA	GG	AG	AA	AG	AG	AA	AA
AX-95683087	A04	16580390	TT	GG	TT	TT	TG	TT	TT	TT
AX-95507169	A04	16718051	AA	AA	AA	AA	AA	AA	AA	AA
AX-95638872	A04	16733534	GG	GG	AG	GG	GG	AG	GG	GG
AX-95504503	A04	16765402	GG	AG	GG	GG	GG	GG	GG	GG
AX-182154729	A04	16964819	AG	AA	AG	GG	GG	AG	NA	GG
AX-182141305	A04	16967265	AG	AA	AG	AG	AG	AG	AG	AG
AX-105306148	A04	17069454	GG	GG	AG	GG	AG	AG	GG	GG
AX-182087687	A04	17193728	AA	AA	AG	AA	AG	AG	AA	AA
AX-95635617	A04	17340116	CC	CC	AC	CC	AC	AC	CC	CC
AX-95666142	A04	17360235	GG	GG	AG	GG	AG	AG	GG	GG
AX-179307107	A04	17453333	AA	NA	AG	AA	AG	AG	AA	AA
AX-105337679	A04	17480240	AG	AG	AG	AG	AG	AG	AG	AG
AX-86232245	A04	17632597	CC	TC	CC	TC	CC	TC	CC	CC
AX-95509653	A04	17686221	GG	GG	GG	AG	GG	AG	GG	GG
AX-95509424	A04	17741611	AA	AA	AG	AG	AG	AA	AA	AA
AX-179307667	A04	17793931	AA	NA	AA	AA	AA	AG	AA	AA
AX-95664948	A04	17877587	GG	GG	GG	GG	GG	AG	GG	GG
AX-95503983	A04	17923085	GG	GG	GG	AG	GG	AG	GG	GG
AX-86218622	A04	17979180	GG	GG	AG	AG	AG	AG	GG	GG
AX-177828443	A04	18048099	CC	CC	CC	AC	CC	CC	CC	CC
AX-95637780	A04	18079803	CC	CC	AC	AC	AC	AC	CC	CC
AX-95507715	A04	18211115	CC	AC	AC	CC	AC	AC	CC	CC
AX-95636508	A04	18326726	AA	AC	NA	AC	AC	AC	AA	AA
AX-95636035	A04	18342595	CC	AA	CC	CC	CC	CC	CC	CC
AX-95664306	A04	18424204	AA	GG	AG	AA	AA	AG	AA	AA
AX-182173033	A04	18444869	AA	AA	CC	AA	AA	CC	AA	AA
AX-95637073	A04	18488076	CC	NA	CC	AC	AC	CC	CC	CC
AX-95655722	A04	18512174	CC	TT	CC	TC	TC	CC	CC	CC
AX-177832576	A04	18693930	GG	TT	GG	GG	TG	GG	GG	GG
AX-177831112	A04	18709025	AA	AG	AA	AA	AA	AA	AA	AA
AX-177912412	A04	18746955	AA	GG	AG	AA	AA	AG	AA	AA
AX-177828275	A05	76673	AA	AG	AA	AG	AA	AA	AA	AA
AX-182139471	A05	96506	CC	AC	CC	CC	CC	AC	CC	CC
AX-177831003	A05	128996	CC	CC	CC	CC	CC	CC	CC	CC
AX-179306816	A05	463821	AA	AA	AA	AA	AA	AA	AA	AA
AX-95509203	A05	509226	AA	AA	AA	AA	AA	AA	AA	AA
AX-95505768	A05	871689	AA	TT	AA	AA	AA	AA	AA	AA
AX-95502715	A05	901575	AA	AG	AA	AA	AA	AA	AA	AA
AX-179307553	A05	1028920	GG	AA	AG	GG	AG	AG	GG	GG
AX-182125476	A05	1091785	AA	CC	AC	AA	AC	AC	AA	AA
AX-95656061	A05	1474158	GG	AA	AG	GG	NA	AG	GG	GG
AX-95504430	A05	1887134	AA	CC	AA	AA	AC	AA	AA	AA
AX-182173242	A05	1904275	GG	AA	GG	GG	AG	GG	GG	GG
AX-95508828	A05	2006072	AA	AA	AA	AA	AA	AA	AA	AA
AX-182156752	A05	2163606	GG	AA	GG	GG	AG	GG	GG	GG
AX-177632849	A05	2232259	CC	CC	CC	CC	CC	AC	CC	CC
AX-177633085	A05	2270668	CC	CC	CC	CC	CC	TC	CC	CC
AX-182144070	A05	2402352	GG	AA	GG	GG	GG	GG	GG	GG
AX-95665927	A05	2541017	GG	GG	GG	GG	GG	GG	GG	GG
AX-177831436	A05	2595001	CC	CC	CC	CC	CC	CC	CC	CC
AX-177827649	A05	2749128	GG	GG	AG	GG	GG	GG	GG	GG
AX-95664512	A05	2832845	TT	TT	TC	TT	TT	TT	TT	TT
AX-95682879	A05	2997485	GG	AA	GG	GG	GG	GG	GG	GG
AX-95505482	A05	3155661	AA	AA	AC	AA	AA	AA	AA	AA
AX-182136201	A05	3161341	GG	GG	AG	GG	GG	GG	GG	GG
AX-95502125	A05	3271162	AA	AA	AG	AA	AA	AA	AA	AA
AX-179307549	A05	3379499	GG	GG	GG	GG	GG	GG	GG	GG
AX-177913008	A05	3465156	AA	AA	AA	AA	AA	AA	AA	AA
AX-95509323	A05	3621932	AA	AA	AA	AA	AA	AA	AA	AA
AX-95502175	A05	3762765	GG	AA	AG	GG	GG	GG	GG	GG
AX-95504919	A05	3853825	GG	AA	AG	GG	GG	GG	GG	GG
AX-177828199	A05	3909610	GG	AA	GG	GG	GG	GG	GG	GG
AX-95504224	A05	3929212	AA	GG	AG	AA	AA	AA	AA	AA
AX-177827743	A05	4207579	GG	AA	AG	GG	GG	GG	GG	GG
AX-95507219	A05	4243236	AA	GG	AG	AA	AA	AA	AA	AA
AX-179307094	A05	4295731	GG	AA	AG	GG	GG	GG	GG	GG
AX-177830897	A05	4459237	CC	AC	AC	CC	CC	CC	CC	CC
AX-182144549	A05	4468491	GG	AG	AG	GG	GG	GG	GG	GG
AX-177830774	A05	4494882	AA	AC	AC	AA	AA	AA	AA	AA
AX-95656681	A05	4526768	AA	AC	AC	AA	AA	AA	AA	AA
AX-95681130	A05	4841157	GG	GG	AG	GG	GG	GG	GG	GG
AX-95681137	A05	4949946	TT	TC	TT	TT	TT	TT	TT	TT
AX-177832683	A05	5043023	GG	GG	GG	GG	GG	GG	GG	GG
AX-182132342	A05	5067751	GG	AG	GG	GG	GG	GG	GG	GG
AX-95666383	A05	5126827	CC	CC	CC	CC	CC	CC	CC	CC
AX-182162393	A05	5230918	AA	AA	AA	AA	AA	AA	AA	AA
AX-182139327	A05	5283814	GG	AG	AG	GG	GG	GG	GG	GG
AX-177911315	A05	5291212	CC	AC	AC	CC	CC	CC	CC	CC
AX-177833846	A05	5399140	AA	CC	AC	AA	AA	AA	AA	AA
AX-95664488	A05	5459849	GG	CC	CG	GG	GG	GG	GG	GG
AX-177912492	A05	5563282	GG	AA	AG	AG	AG	AG	GG	GG
AX-179306787	A05	5606124	AA	GG	AG	AG	AG	AG	AA	AA
AX-95665615	A05	5711517	AA	AC	AA	AA	AA	AA	AA	AA
AX-95507692	A05	5766873	AA	GG	AG	AG	AG	AG	AA	AA
AX-95680633	A05	5867284	GG	GG	GG	TG	GG	GG	GG	GG
AX-95508318	A05	5954217	AA	CC	AC	AA	AC	AC	AA	AA
AX-105306654	A05	5999019	GG	GG	AG	GG	GG	GG	GG	GG
AX-95636362	A05	6207592	AA	AA	AC	AA	AA	AA	AA	AA
AX-182165966	A05	6228433	AA	GG	AA	AG	AG	AG	AA	AA
AX-95509355	A05	6326688	AA	AG	AG	AA	AA	AA	AA	AA
AX-95503293	A05	6411956	GG	GG	NA	GG	GG	GG	GG	GG
AX-177828741	A05	6580064	AA	AC	AC	AC	AA	AA	AA	AA
AX-177831374	A05	6641835	CC	CC	AC	AC	CC	CC	CC	CC
AX-95501844	A05	6771822	AA	AC	AA	AC	AA	AA	AA	AA
AX-182137215	A05	7115882	GG	GG	GG	GG	AG	AG	GG	GG
AX-182087583	A05	7147826	CC	AC	CC	CC	AC	AC	CC	CC
AX-95502521	A05	7222412	CC	CC	AC	AC	CC	CC	CC	CC
AX-95664024	A05	7245889	AA	AC	AC	AA	AC	AC	AA	AA
AX-95665384	A05	7303400	AA	AG	AG	AA	AG	AG	AA	AA
AX-95509473	A05	7516063	GG	GG	GG	AG	GG	GG	GG	GG
AX-177832439	A05	7855250	AA	AA	AA	AC	AA	AA	AA	AA
AX-95665150	A05	7950815	GG	AG	AG	GG	AG	AG	GG	GG
AX-182144875	A05	8052132	AG	AG	AG	GG	AG	AG	GG	GG
AX-95638549	A05	8199006	GG	AG	AG	AG	AG	AG	GG	GG
AX-177913238	A05	8199293	TT	TC	TC	TC	TC	TC	TT	TT
AX-177832647	A05	8294403	AA	GG	AG	AA	AG	AG	AA	AA
AX-182177076	A05	8643679	GG	AG	AG	GG	AG	AG	GG	GG
AX-95665015	A05	8775114	AA	AC	AC	AA	AC	AC	AA	AA
AX-179307040	A05	8775512	GG	AG	AG	GG	AG	AG	GG	GG
AX-95663509	A05	8829222	CC	AC	AC	CC	AC	AC	CC	CC
AX-95639579	A05	8958027	AA	AG	AG	AA	AA	AG	AA	AA
AX-179307134	A05	8987073	AA	GG	AG	AA	AA	AG	AA	AA
AX-95508876	A05	9359723	CC	AC	AC	AC	CC	AC	CC	CC
AX-182132199	A05	9540682	AA	AG	AG	AG	AA	AG	AA	AA
AX-95662692	A05	9591238	TT	TC	TC	TC	TT	TC	TT	TT
AX-95639559	A05	9608436	AA	AA	AG	AG	AA	AG	AA	AA
AX-95664737	A05	9674529	AA	AG	AA	AG	AA	AA	AA	AA
AX-177910310	A05	9747779	GG	AG	GG	AG	GG	GG	GG	GG
AX-182150618	A05	9955269	GG	GG	GG	AG	GG	GG	GG	GG
AX-182132659	A05	10032289	CC	AC	CC	CC	CC	CC	CC	CC
AX-182127258	A05	10221712	AA	AG	AA	AA	AA	AA	AA	AA
AX-177913179	A05	10346637	GG	AG	GG	AG	GG	GG	GG	GG
AX-95637404	A05	10648836	GG	AG	AG	GG	GG	AG	GG	GG
AX-177913145	A05	10691742	GG	AA	AG	GG	GG	AG	GG	GG
AX-95663402	A05	11030339	AA	AG	AA	AG	AG	AA	AA	AA
AX-177912828	A05	11173498	AA	AA	AG	AA	AA	AG	AA	AA
AX-95638970	A05	11321727	GG	AG	AG	GG	GG	AG	GG	GG
AX-177827525	A05	11379233	CC	AC	AC	CC	CC	AC	CC	CC
AX-177910338	A05	11400309	CC	AC	CC	CC	AC	CC	CC	CC
AX-95663617	A05	11569544	GG	GG	AG	GG	GG	AG	GG	GG
AX-95639012	A05	11637881	CC	AC	CC	AC	AC	CC	CC	CC
AX-182130215	A05	11671949	AA	AG	AG	AG	AG	AG	AA	AA
AX-95635495	A05	11706313	GG	GG	GG	GG	AG	GG	GG	GG
AX-95638290	A05	11744118	AA	AG	AA	AA	AG	AA	AA	AA
AX-105309482	A05	11930491	CC	CC	AC	CC	CC	AC	CC	CC
AX-182165870	A05	11944141	NA	AA	AG	AA	AA	AG	AA	AA
AX-95666243	A05	11988934	GG	GG	AG	GG	GG	AG	GG	GG
AX-95663816	A05	12150797	GG	AA	AG	GG	AG	AG	GG	GG
AX-182126362	A05	12299594	CC	CC	AC	CC	CC	AC	CC	CC
AX-95636848	A05	12714624	AA	AG	AG	AA	AA	AG	AA	AA
AX-95635627	A05	13401680	AA	AA	AC	AA	AA	AC	AA	AA
AX-95638897	A05	13601568	AA	AA	AG	AA	AA	AG	AA	AA
AX-177913054	A05	13759091	GG	AG	AG	GG	GG	AG	GG	GG
AX-182143990	A05	13900990	AA	GG	AG	AA	AA	AG	AA	AA
AX-182151404	A05	13980412	AA	AA	AG	AA	AA	AG	AA	AA
AX-95508886	A05	13984126	NA	GG	AG	AG	AA	NA	AA	AA
AX-182137231	A05	14207114	AA	CC	AA	AA	AC	AA	AA	AA
AX-95680998	A05	14285552	CC	AA	CC	CC	CC	CC	CC	CC
AX-177911746	A05	14411606	CC	AA	CC	CC	CC	CC	CC	CC
AX-95662570	A05	14800219	TT	TT	TT	TT	TT	TT	TT	TT
AX-95663310	A05	14922875	AA	AA	AA	AG	AA	AA	AA	AA
AX-177912577	A05	14945252	AA	AA	AA	AA	AA	AA	AA	AA
AX-95636603	A05	15424706	AA	CC	AC	AA	AA	AC	AA	AA
AX-182143010	A05	15546430	GG	AA	AG	AG	GG	AG	GG	GG
AX-95664206	A05	15568606	AA	GG	AA	AG	AA	AA	AA	AA
AX-95638577	A05	16381142	GG	GG	AG	AG	GG	AG	GG	GG
AX-95638633	A05	16463463	GG	GG	TG	GG	GG	TG	GG	GG
AX-177828910	A05	16490538	CC	AA	CC	AC	AC	CC	CC	CC
AX-95635192	A05	16576112	TT	TT	TC	TT	TC	TC	TT	TT
AX-95666094	A05	16580787	AA	AA	AC	AA	AC	AC	AA	AA
AX-95637547	A05	16659668	GG	AA	GG	AG	AG	GG	GG	GG
AX-95637283	A05	16760200	AA	AA	AA	AG	AA	AA	AA	AA
AX-95639173	A05	16907957	CC	AA	CC	AC	CC	CC	CC	CC
AX-95665992	A05	16969403	AA	GG	AA	AG	AA	AA	AA	AA
AX-95504145	A05	17025635	GG	AA	GG	AG	AG	GG	GG	GG
AX-95509482	A05	17065821	GG	GG	AG	GG	GG	AG	GG	GG
AX-179307288	A05	17203691	AA	AA	AG	AG	AA	AG	AA	AA
AX-95507104	A05	17234988	AA	AA	AC	AC	AA	AC	AA	NA
AX-95665676	A05	17302241	GG	GG	AG	AG	AG	AG	GG	GG
AX-182087489	A05	17361682	AA	AA	AG	AG	AG	AG	AA	AA
AX-177829859	A05	17670337	AA	AA	AG	AG	AA	AG	AA	AA
AX-177909744	A05	17822847	CC	TT	TC	TC	TC	TC	CC	CC
AX-95638343	A05	17870041	AA	AA	AA	AA	AA	AA	AA	AA
AX-95638187	A05	17889889	GG	AA	AG	AG	AG	AG	GG	GG
AX-95666524	A05	17890204	CC	AA	AC	AC	AC	AC	CC	CC
AX-177910606	A05	17930951	GG	AA	AG	AG	AG	AG	GG	GG
AX-177829295	A05	18017730	GG	GG	AG	GG	GG	AG	GG	GG
AX-177910156	A05	18021517	GG	GG	AG	GG	AG	AG	GG	GG
AX-182087654	A05	18142243	CC	CC	CC	CC	AC	CC	CC	CC
AX-182129994	A05	18325978	GG	GG	AG	GG	GG	AG	GG	GG
AX-177830309	A05	18381633	TT	TT	TG	TT	TT	TG	TT	TT
AX-95636095	A05	18469676	AA	AA	AG	AA	AA	AG	AA	AA
AX-95637202	A05	18570049	AA	CC	AA	AC	AC	AA	AA	AA
AX-179307720	A05	18633517	CC	CC	CC	CC	CC	CC	CC	CC
AX-182139807	A05	18678339	AA	AA	AA	AA	AA	AA	AA	AA
AX-179307584	A05	18730739	GG	AA	GG	AG	GG	GG	GG	GG
AX-177828902	A05	18741943	CC	TT	CC	TC	TC	CC	CC	CC
AX-95509012	A05	18763474	AA	GG	AA	AG	AA	AA	AA	AA
AX-182125213	A05	19000644	AA	AG	AA	AA	AG	AA	AA	AA
AX-95503150	A05	19093179	CC	CC	CC	CC	AC	CC	CC	CC
AX-95507850	A05	19215767	AA	AA	AA	AA	AG	AA	AA	AA
AX-182146174	A05	19232253	AA	AA	AA	AA	AG	AA	AA	AA
AX-182135012	A05	19255639	CC	CC	CC	CC	AC	CC	CC	CC
AX-95504009	A05	19483554	CC	AA	AC	AC	CC	AC	CC	CC
AX-86232732	A05	19484238	AA	AA	AA	AA	AA	AA	AA	AA
AX-177912195	A05	19541717	CC	CC	CC	CC	CC	CC	CC	CC
AX-177831935	A05	19645315	GG	NA	AG	AG	GG	AG	GG	GG
AX-179307554	A05	19669585	AA	CC	AC	AC	AA	AC	AA	AA
AX-177830014	A05	19765674	AA	CC	AC	AC	AA	AC	AA	AA
AX-177911837	A05	20160427	AA	GG	AG	AG	AA	AG	AA	AA
AX-177831439	A05	20266311	CC	AA	CC	CC	CC	CC	CC	CC
AX-95664220	A05	20293808	CC	CC	AC	AC	CC	AC	CC	CC
AX-95507082	A05	20333752	CC	CC	AC	AC	CC	AC	CC	CC
AX-95664321	A05	20351180	CC	CC	AC	CC	CC	AC	CC	CC
AX-182158534	A05	20374179	CC	CC	AC	AC	CC	AC	CC	CC
AX-182172879	A05	20603965	AA	AA	AG	AG	AA	AG	AA	AA
AX-182145346	A05	20666496	NA	GG	AA	AG	AA	AG	AA	AA
AX-177912241	A05	20685362	GG	AA	GG	AG	GG	AG	GG	GG
AX-95665464	A05	20854945	TT	CC	TT	TC	TT	TT	TT	TT
AX-177912470	A05	21188358	AA	AA	AA	AG	AA	AG	AA	AA
AX-95506574	A05	21224724	AA	CC	AA	AC	AC	AC	AA	AA
AX-95666223	A05	21298993	AA	GG	AA	AG	AG	AG	AA	AA
AX-95639244	A05	21325862	GG	AA	GG	AG	AG	AG	GG	GG
AX-179307296	A05	21346578	GG	AA	GG	AG	AG	AG	GG	GG
AX-182152197	A05	21349944	GG	AA	GG	AG	AG	AG	GG	GG
AX-95506580	A05	21899702	AA	GG	AA	AG	AG	AG	AA	AA
AX-177912135	A05	21956333	GG	GG	GG	AG	AG	AG	GG	GG
AX-182087589	A05	21962335	AA	AA	AA	AC	AC	AC	AA	AA
AX-177832432	A05	22118239	AA	AA	AA	AC	AC	AA	AA	AA
AX-179307678	A05	22138887	CC	CC	CC	NA	CC	CC	CC	CC
AX-179306778	A05	22151069	GG	GG	GG	AG	GG	GG	GG	GG
AX-177910912	A05	22168650	GG	GG	GG	AG	GG	GG	GG	GG
AX-179306936	A05	22305260	GG	GG	GG	AG	GG	GG	GG	GG
AX-177912243	A05	22464190	NA	GG	GG	AG	AG	GG	GG	GG
AX-177913265	A05	22876397	TC	TT	TC	TC	TC	TT	TC	TC
AX-177832917	A05	22896350	AG	AA	NA	AG	NA	AG	AG	AG
AX-177913287	A05	22999894	AC	AA	AC	AC	AC	AC	AC	AC
AX-177912371	A06	58478	AA	AA	AA	AA	AA	AA	AA	AA
AX-95509271	A06	116247	GG	GG	AG	GG	GG	GG	GG	GG
AX-95636509	A06	266415	AA	AA	AC	AC	AA	AA	AA	AA
AX-182168918	A06	291654	AA	GG	AG	AA	AA	AA	AA	AA
AX-177834699	A06	649158	AA	CC	AC	AC	AA	AC	AA	AA
AX-177831637	A06	728368	GG	AA	GG	AG	AG	AG	GG	GG
AX-177833610	A06	787710	GG	AA	AG	AG	AG	AG	GG	GG
AX-177827535	A06	816547	GG	AA	AG	AG	GG	GG	GG	GG
AX-95638150	A06	860355	AA	GG	AG	AG	AA	AG	AA	AA
AX-95508817	A06	991164	GG	AA	GG	AG	AG	GG	GG	GG
AX-177829767	A06	1156828	GG	GG	AG	AG	AG	AG	GG	GG
AX-179307479	A06	1196233	GG	GG	GG	AG	AG	AG	GG	GG
AX-182154808	A06	1350492	AA	AA	AA	AA	AA	AA	AA	AA
AX-95663205	A06	1469265	AA	AA	AG	AA	AA	AA	AA	AA
AX-177913142	A06	1480582	AA	AA	AG	AA	AA	AA	AA	AA
AX-177831451	A06	1748501	CC	CC	AC	AC	CC	CC	CC	CC
AX-95503586	A06	1837894	CC	CC	CC	CC	CC	CC	CC	CC
AX-182147381	A06	1860729	AA	AA	AA	AG	AA	AA	AA	AA
AX-95505861	A06	2149249	GG	GG	GG	AG	GG	AG	GG	GG
AX-177828453	A06	2360914	GG	GG	GG	GG	GG	TG	GG	GG
AX-95665455	A06	2420107	GG	GG	AG	GG	GG	AG	GG	GG
AX-179306941	A06	2448813	GG	GG	GG	GG	GG	AG	GG	GG
AX-95506806	A06	2576163	GG	GG	GG	AG	AG	AG	GG	GG
AX-177912167	A06	2625420	AA	AA	AA	AC	AA	AC	AA	AA
AX-182135184	A06	2690612	AA	AA	AA	AA	AG	AA	AA	AA
AX-95509548	A06	2730311	AA	GG	AA	AG	AA	AG	AA	AA
AX-182129674	A06	2768312	GG	GG	GG	GG	GG	AG	GG	GG
AX-177912977	A06	2796354	AA	AA	AA	AA	AA	AG	AA	AA
AX-177833257	A06	2896587	AA	GG	AA	AG	AA	AA	AA	AA
AX-86227953	A06	2943150	GG	GG	GG	GG	AA	AG	GG	GG
AX-95505922	A06	2958827	CC	CC	CC	CC	CC	AC	CC	CC
AX-86214316	A06	2987221	CC	AA	AC	AC	CC	CC	CC	CC
AX-177912674	A06	3053138	AA	AA	AA	AA	AG	AA	AA	AA
AX-95502124	A06	3090575	CC	CC	CC	AC	AC	AC	CC	CC
AX-177830457	A06	3112464	CC	CC	CC	CC	CC	CC	CC	CC
AX-177912752	A06	3135793	AA	AA	AC	AA	AC	AA	AA	AA
AX-182176554	A06	3181009	AA	AA	AA	AA	AA	AA	AA	AA
AX-182144608	A06	3216471	AA	AA	AA	AG	AA	AG	AA	AA
AX-182087544	A06	3231009	AA	GG	AA	AA	AA	AA	AA	AA
AX-177829694	A06	3350988	GG	GG	GG	AG	AG	AG	GG	GG
AX-95507497	A06	3565417	AA	AA	AA	AA	AA	AA	AA	AA
AX-95508588	A06	3743036	AA	AA	AA	AA	AA	AA	AA	AA
AX-177913223	A06	3787259	AA	GG	AA	AG	AG	AG	AA	AA
AX-177834345	A06	3882238	AA	CC	AC	AC	AC	NA	AA	AA
AX-182142084	A06	4115936	AA	CC	AC	AC	AA	AC	AA	AA
AX-95635093	A06	4130940	TT	TT	TC	TT	TT	TC	TT	TT
AX-95506605	A06	4335822	AA	AA	AA	AA	AA	AA	AA	AA
AX-95664038	A06	4839177	GG	GG	GG	GG	GG	GG	GG	GG
AX-177831466	A06	4902731	GG	GG	GG	GG	GG	GG	GG	GG
AX-177912009	A06	4964208	CC	CC	CC	CC	TC	CC	CC	CC
AX-95635780	A06	5007676	CC	CC	CC	CC	CC	CC	CC	CC
AX-177834068	A06	5085974	GG	GG	AG	GG	AG	GG	GG	GG
AX-95508761	A06	5119717	GG	AA	GG	AG	AG	AG	GG	GG
AX-177831709	A06	5138085	AA	GG	AG	AG	AG	AG	AA	AA
AX-95639254	A06	5202216	AG	GG	AG	AG	AG	AG	AG	AG
AX-177835038	A06	5468640	GG	AA	AG	AG	GG	AG	GG	GG
AX-86214635	A06	5627892	CC	GG	CG	CG	CG	CG	CC	CC
AX-95664105	A06	5891552	CC	NA	CC	TC	TC	CC	CC	CC
AX-95639134	A06	5903558	AA	NA	AA	AA	AG	AA	AA	AA
AX-95506879	A06	5924593	AA	GG	AA	AA	AG	AA	AA	AA
AX-177911343	A06	6017553	AA	GG	AA	AG	AG	AG	AA	AA
AX-95666824	A06	6031226	GG	AA	GG	AG	AG	AG	GG	GG
AX-179307204	A06	6369656	AA	AG	AA	AG	AA	AA	AA	AA
AX-95639108	A06	6375156	CC	AA	CC	AC	CC	CC	CC	CC
AX-95636337	A06	6441989	AA	AG	AA	AG	AA	AA	AA	AA
AX-177909838	A06	6786023	CC	AC	CC	CC	CC	CC	CC	CC
AX-95506099	A06	6795965	AA	AG	AA	AA	AA	AA	AA	AA
AX-177831539	A06	6926189	AA	AG	AA	AA	AA	AA	AA	AA
AX-95502713	A06	7008147	NA	CC	CC	CC	CC	CC	CC	CC
AX-95666075	A06	7301443	CC	AC	AC	CC	AC	AC	CC	CC
AX-95504303	A06	7333635	AA	AA	AA	AA	AA	AA	AA	AA
AX-179306788	A06	7556059	CC	AA	CC	CC	AC	CC	CC	CC
AX-182159521	A06	7560549	AA	CC	AA	AA	AC	AA	AA	AA
AX-177909979	A06	7677436	AA	CC	AA	AA	AC	AA	AA	AA
AX-182124940	A06	7951625	AA	AA	AA	AA	AA	AA	AA	AA
AX-182087672	A06	7993144	GG	GG	GG	GG	GG	GG	GG	GG
AX-182087508	A06	8046270	GG	AA	GG	GG	AG	GG	GG	GG
AX-95635105	A06	8326866	CC	CC	CC	CC	CC	CC	CC	CC
AX-95665071	A06	8428209	GG	AA	AG	GG	AG	AG	GG	GG
AX-179307423	A06	8448931	AA	AG	AA	AG	AA	AA	AA	AA
AX-182129213	A06	8463642	GG	AG	AG	AG	GG	AG	GG	GG
AX-177911861	A06	8543338	AA	AA	AG	AG	AA	AG	AA	AA
AX-95637169	A06	8566443	TT	TC	TC	TC	TT	TC	TT	TT
AX-177912226	A06	8593900	GG	AG	AG	AG	GG	AG	GG	GG
AX-182141214	A06	8869310	AA	AA	NA	AA	AA	NA	AA	AA
AX-177909781	A06	8972198	GG	AG	GG	AG	AG	GG	GG	GG
AX-86233477	A06	9165808	AA	AG	AA	AA	AA	AA	AA	AA
AX-182164065	A06	9361748	GG	AG	GG	AG	AG	GG	GG	GG
AX-182087860	A06	9431065	AA	AG	AG	AG	NA	NA	AA	AA
AX-179307442	A06	9462703	GG	GG	GG	GG	GG	GG	GG	GG
AX-95507823	A06	9506200	GG	AG	AG	AG	AG	AG	GG	GG
AX-179306869	A06	9547457	AA	AA	AA	AA	AA	AA	AA	AA
AX-95662568	A06	9720037	GG	AG	GG	AG	GG	GG	GG	GG
AX-95664418	A06	9743291	AA	AG	AG	AA	AG	AG	AA	AA
AX-182175887	A06	10054080	AA	AG	AG	AA	AG	AG	AA	AA
AX-177911682	A06	10119176	GG	AA	AG	GG	AG	AG	GG	GG
AX-95666214	A06	10537734	AA	AC	AC	AA	AC	AC	AA	AA
AX-95666153	A06	11130277	GG	AG	AG	GG	AG	AG	GG	GG
AX-95638506	A06	11158887	CC	AC	AC	AC	AC	AC	CC	CC
AX-95639517	A06	11179342	GG	AG	AG	GG	AG	AG	GG	GG
AX-95666311	A06	11311071	TT	TC	TC	TC	TC	TC	TT	TT
AX-182162898	A06	11313178	GG	AG	AG	AG	AG	AG	GG	GG
AX-95635753	A06	11438884	CC	AC	AC	CC	AC	AC	CC	CC
AX-177833900	A06	12496133	GG	AG	AG	GG	AG	AG	GG	GG
AX-177834479	A06	12936876	CC	AC	AC	CC	AC	AC	CC	CC
AX-182142555	A06	12987208	GG	AG	AG	GG	AG	AG	GG	GG
AX-95680531	A06	13354760	CC	CC	TC	CC	CC	TC	CC	CC
AX-95639218	A06	13909388	GG	AG	AG	GG	AG	AG	GG	GG
AX-95638496	A06	14069064	AA	AG	AG	AA	AG	AG	AA	AA
AX-95636388	A06	14121755	CC	TC	CC	CC	TC	CC	CC	CC
AX-95637929	A06	14126760	CC	AC	AC	CC	AC	AC	CC	CC
AX-95662903	A06	14201197	AA	AG	AG	AA	AG	AG	AA	AA
AX-95663119	A06	14411990	GG	AG	AG	AG	AG	AG	GG	GG
AX-95664391	A06	14426548	AA	AC	AC	AC	AC	AC	AA	AA
AX-95656600	A06	14657179	AA	AG	AA	AA	AG	AA	AA	AA
AX-95638830	A06	15021671	AA	AC	AA	AA	AC	AA	AA	AA
AX-95507779	A06	15152616	AA	AG	AG	AA	AA	AG	AA	AA
AX-95638941	A06	15358090	CC	AC	AC	CC	CC	AC	CC	CC
AX-182173769	A06	15414105	GG	AG	GG	GG	AG	GG	GG	GG
AX-177829607	A06	15602903	GG	GG	AG	GG	AG	AG	GG	GG
AX-95666397	A06	15634194	CC	CC	CC	CC	CC	CC	CC	CC
AX-95637400	A06	15807772	GG	AA	AG	AG	AG	AG	GG	GG
AX-95666229	A06	15938605	CC	AC	CC	CC	AC	CC	CC	CC
AX-95663611	A06	16038171	GG	AA	GG	GG	AG	GG	GG	GG
AX-177835365	A06	16081713	GG	AG	GG	AG	AG	GG	GG	GG
AX-177911074	A06	16301134	AA	AC	AC	AC	AC	AC	AA	AA
AX-95501237	A06	16498857	GG	AG	AG	GG	GG	AG	GG	GG
AX-95502973	A06	16759125	AA	AA	AA	AA	AA	AA	AA	AA
AX-179307317	A06	16826592	GG	GG	AG	GG	GG	AG	GG	GG
AX-95503003	A06	16884829	GG	AA	GG	GG	GG	GG	GG	GG
AX-95502404	A06	16905017	AA	AG	AA	AA	AA	AA	AA	AA
AX-95508900	A06	17284591	GG	GG	GG	AG	GG	GG	GG	GG
AX-95638604	A06	17298251	AA	NA	AA	AC	AA	AA	AA	AA
AX-179307685	A06	17382425	GG	NA	AG	GG	AG	AG	GG	GG
AX-95665867	A06	17486947	AA	AA	AA	AG	AG	AA	AA	AA
AX-95666632	A06	17519583	AA	NA	AA	AA	AA	AA	AA	AA
AX-182140526	A06	17636579	AA	AG	AG	AA	AA	AG	AA	AA
AX-182087579	A06	17671955	AA	GG	AG	AG	AG	AG	AA	AA
AX-86235832	A06	18056357	AA	GG	AG	AA	AA	AG	AA	AA
AX-95638505	A06	18138387	GG	NA	GG	GG	GG	GG	GG	GG
AX-177632682	A06	18150056	AA	AG	AA	AA	AA	AA	AA	AA
AX-95502106	A06	18208680	AA	GG	AA	AA	AA	AA	AA	AA
AX-95639346	A06	18399507	GG	NA	GG	GG	GG	GG	GG	GG
AX-177828759	A06	18652637	GG	AA	GG	GG	GG	GG	GG	GG
AX-182130707	A06	18691732	CC	AC	CC	CC	CC	CC	CC	CC
AX-177912592	A06	18722606	GG	AA	GG	GG	GG	GG	GG	GG
AX-95665625	A06	18739559	AA	AG	AG	AA	AA	AG	AA	AA
AX-177911526	A06	18809439	GG	AG	AG	GG	GG	AG	GG	GG
AX-86224343	A06	18943930	TT	CC	TT	TT	TT	TT	TT	TT
AX-95664740	A06	18956668	CC	CC	CC	CC	CC	CC	CC	CC
AX-95507417	A06	19108570	AA	GG	AA	AA	AA	AA	AA	AA
AX-95506718	A06	19172603	GG	AA	GG	AG	AG	GG	GG	GG
AX-95635172	A06	19227047	TT	NA	TC	TC	NA	TC	TT	TT
AX-182132799	A06	19638691	GG	GG	AG	GG	GG	AG	GG	GG
AX-95663549	A06	19740178	AA	GG	AA	AG	AG	AA	AA	AA
AX-177833861	A06	19778737	AA	AA	AA	AA	AA	AA	AA	AA
AX-95501842	A06	19808118	AA	GG	AA	AA	AA	AA	AA	AA
AX-177829720	A06	19876075	CC	AA	AC	CC	AC	AC	CC	CC
AX-95506347	A06	19998593	AA	AA	AG	AA	AG	AG	AA	AA
AX-95683089	A06	20006284	AA	AA	AG	AG	AG	AG	AA	AA
AX-95509188	A06	20059150	AA	AA	AC	AC	AC	AC	AA	AA
AX-95663361	A06	20088499	GG	GG	AG	AG	AG	AG	GG	GG
AX-95681358	A06	20174821	TT	GG	TG	TG	TG	TG	TT	TT
AX-95503104	A06	20212148	AA	GG	AG	AG	AG	AG	AA	AA
AX-182087698	A06	20288533	GG	AA	AG	GG	AG	AG	GG	GG
AX-95681054	A06	20372677	GG	GG	AG	GG	GG	AG	GG	GG
AX-86236467	A06	20408209	CC	CC	CC	TC	TC	CC	CC	CC
AX-95638061	A06	20429548	TT	TT	TT	TC	TC	TT	TT	TT
AX-105306485	A06	20494551	GG	AA	AG	GG	GG	AG	GG	GG
AX-95502306	A06	20507126	AA	AA	AC	AA	AA	AC	AA	AA
AX-177831104	A06	20554110	AA	GG	AG	AG	AA	AG	AA	AA
AX-95506320	A06	20609909	GG	GG	GG	AG	GG	GG	GG	GG
AX-95681096	A06	20629105	CC	CC	NA	TC	TC	TC	CC	CC
AX-95665329	A06	20668118	CC	CC	AC	AC	CC	AC	CC	CC
AX-95665688	A06	20815503	AA	AA	AG	AA	AA	AG	AA	AA
AX-177911457	A06	20869458	CC	CC	AC	CC	AC	AC	CC	CC
AX-182144949	A06	21017722	GG	GG	GG	GG	AG	GG	GG	GG
AX-95639168	A06	21245999	GG	GG	GG	GG	GG	GG	GG	GG
AX-95509437	A06	21301837	AA	AA	AG	AG	AG	AG	AA	AA
AX-95505404	A06	21313623	GG	GG	GG	GG	GG	GG	GG	GG
AX-95638616	A06	21362889	AA	AA	AA	AC	AC	AA	AA	AA
AX-95656835	A06	21363682	CC	CC	CC	TC	TC	CC	CC	CC
AX-95639147	A06	21528698	TT	CC	TT	TT	TT	TT	TT	TT
AX-105307005	A06	21528844	GG	GG	GG	AG	AG	GG	GG	GG
AX-95509499	A06	21602441	GG	AA	GG	GG	GG	GG	GG	GG
AX-177830624	A06	21686790	AA	GG	AA	AA	AA	AA	AA	AA
AX-105308452	A06	21823370	AA	AA	AA	AA	AA	AA	AA	AA
AX-95662748	A06	21963704	GG	AA	GG	GG	GG	GG	GG	GG
AX-95638445	A06	22270684	AA	AA	AA	AG	AG	AA	AA	AA
AX-95637715	A06	22273922	GG	GG	GG	AG	AG	GG	GG	GG
AX-95666641	A06	22315235	CC	CC	NA	CC	AC	AC	CC	CC
AX-95635321	A06	22588158	AA	AA	AA	AG	AG	AA	AA	AA
AX-95636682	A06	22598628	AA	AA	AA	AC	AC	AA	AA	AA
AX-182167962	A06	22685981	CC	CC	CC	AC	CC	CC	CC	CC
AX-177911153	A06	22776600	GG	GG	GG	GG	GG	GG	GG	GG
AX-177911706	A06	22878151	AA	AA	AA	AA	AA	AA	AA	AA
AX-177833891	A06	22994275	GG	GG	GG	AG	AG	GG	GG	GG
AX-95509033	A06	23030939	GG	GG	GG	GG	AG	GG	GG	GG
AX-95508474	A06	23095245	AA	AA	AG	AG	AG	AG	AA	AA
AX-95662586	A06	23129284	AA	AA	AA	AG	AA	AA	AA	AA
AX-177632560	A06	23155725	AG	AG	AG	AG	NA	AG	AG	AG
AX-95662612	A06	23335138	AA	AA	AA	AC	AA	AA	AA	AA
AX-95637845	A06	23359744	AA	AA	AA	AG	AA	AA	AA	AA
AX-95681319	A06	23394170	CC	CC	CC	TC	CC	CC	CC	CC
AX-95666558	A06	23406115	CC	CC	CC	CC	CC	CC	CC	CC
AX-95664973	A06	23498968	CC	CC	AC	AC	CC	AC	CC	CC
AX-179306978	A06	23504975	AA	AA	AA	AA	AA	AA	AA	AA
AX-95663177	A06	23595421	AA	AA	AA	AG	AG	AA	AA	AA
AX-86226010	A06	23647050	AA	AA	AC	AA	AA	AC	AA	AA
AX-95501447	A06	23649814	GG	GG	AG	AG	GG	AG	GG	GG
AX-95503227	A06	24322070	GG	AA	AG	GG	AG	GG	GG	GG
AX-182126510	A06	24366029	AA	GG	AG	AA	AG	AA	AA	AA
AX-95508194	A07	175504	GG	AA	GG	GG	GG	GG	GG	GG
AX-95683121	A07	240204	CC	CC	CC	CC	CC	CC	CC	CC
AX-182171630	A07	302607	GG	GG	GG	GG	GG	GG	GG	GG
AX-179306888	A07	342978	GG	GG	GG	GG	GG	GG	GG	GG
AX-86217127	A07	343381	TT	TT	TT	TT	TT	TT	TT	TT
AX-179573617	A07	396904	GG	GG	GG	GG	GG	GG	GG	GG
AX-95503488	A07	503202	GG	AA	GG	GG	GG	GG	GG	GG
AX-95504451	A07	718209	CC	CC	AC	AC	CC	CC	CC	CC
AX-177832426	A07	754917	CC	CC	AC	CC	AC	CC	CC	CC
AX-179306874	A07	758169	GG	GG	GG	AG	GG	GG	GG	GG
AX-177911171	A07	861713	CC	CC	CC	CC	AC	CC	CC	CC
AX-177829310	A07	885906	AA	GG	AG	AA	AA	AA	AA	AA
AX-182136939	A07	954142	AA	AA	AA	AA	AA	AA	AA	AA
AX-95508069	A07	1110150	AA	CC	AC	AC	AA	AA	AA	AA
AX-177831174	A07	1145826	AA	GG	AA	AA	AG	AA	AA	AA
AX-95505071	A07	1182739	GG	AA	AG	GG	GG	GG	GG	GG
AX-182141687	A07	1241046	CC	AA	CC	CC	AC	CC	CC	CC
AX-177828915	A07	1271475	AA	GG	AA	AA	AA	AA	AA	AA
AX-95638840	A07	1380194	CC	CC	CC	TC	CC	CC	CC	CC
AX-95509565	A07	1431141	AA	AA	AA	AG	AA	AA	AA	AA
AX-182160949	A07	1689913	GG	AA	AG	AG	GG	GG	GG	GG
AX-177913005	A07	1736730	TT	CC	TC	TT	TT	TT	TT	TT
AX-182165579	A07	1752216	AA	AA	AA	AG	AA	AA	AA	AA
AX-182149316	A07	1794331	GG	NA	GG	GG	GG	GG	GG	GG
AX-86231480	A07	1812785	TT	TT	TC	TC	TT	TT	TT	TT
AX-177828662	A07	1977367	CC	AA	AC	CC	CC	CC	CC	CC
AX-177830882	A07	2004494	CC	CC	CC	AC	CC	CC	CC	CC
AX-95509660	A07	2227634	CC	CC	CC	AC	CC	AC	CC	CC
AX-105306948	A07	2246939	AA	AA	AA	AG	AA	AG	AA	AA
AX-95504069	A07	2309760	AA	AA	AA	AG	AA	AG	AA	AA
AX-95503878	A07	2504682	AA	AA	AA	AG	AG	AA	AA	AA
AX-182151099	A07	2627058	AA	GG	AA	AG	AA	AA	AA	AA
AX-86216992	A07	2643908	AA	CC	AA	AA	AA	AA	AA	AA
AX-95680546	A07	3314765	GG	TT	GG	TG	GG	TG	GG	GG
AX-177832832	A07	3325864	AA	GG	AA	AG	AG	AG	AA	AA
AX-182087186	A07	3402177	AA	AA	AG	AA	AA	AA	AA	AA
AX-95507986	A07	4162142	GG	AA	AG	AG	GG	AG	GG	GG
AX-182141284	A07	4283656	AA	GG	AG	AG	AA	AG	AA	AA
AX-182164478	A07	4504880	GG	AA	AG	GG	GG	AG	GG	GG
AX-95637239	A07	4914807	CC	TT	TC	CC	CC	TC	CC	CC
AX-95640180	A07	4995139	GG	AA	AG	GG	GG	AG	GG	GG
AX-182087554	A07	5114966	AA	AA	AC	AA	AA	AA	AA	AA
AX-177913429	A07	5246686	AG	AA	AG	AG	AG	AG	AG	AG
AX-182141083	A07	5268725	CC	AA	AC	CC	CC	AC	CC	CC
AX-177833512	A07	5471075	CC	AA	CC	CC	CC	AC	CC	CC
AX-95680447	A07	5495357	TT	GG	TT	TT	TT	TT	TT	TT
AX-177827909	A07	5524144	TT	GG	TG	TT	TG	TT	TT	TT
AX-177829162	A07	5584152	AA	CC	AC	AA	AC	AA	AA	AA
AX-95664364	A07	5613758	GG	GG	AG	GG	AG	GG	GG	GG
AX-182129626	A07	5635533	AA	CC	AC	AA	AC	AA	AA	AA
AX-95664788	A07	5709631	GG	GG	AG	GG	AG	GG	GG	GG
AX-182138615	A07	5729733	GG	GG	AG	GG	AG	GG	GG	GG
AX-95639518	A07	5750839	CC	CC	AC	CC	AC	CC	CC	CC
AX-177827651	A07	6012999	CC	TT	CC	CC	CC	TC	CC	CC
AX-182087850	A07	6015130	AA	GG	AA	AA	AA	AG	AA	AA
AX-182087820	A07	6081018	TT	TT	TG	TT	TG	TT	TT	TT
AX-95509286	A07	6240941	AA	GG	AG	AA	AG	AA	AA	AA
AX-177835542	A07	6253879	GG	AA	AG	GG	AG	AG	GG	GG
AX-95637282	A07	6362345	AA	GG	AG	AA	AG	AA	AA	AA
AX-95638829	A07	6430162	CC	AA	AC	CC	AC	CC	CC	CC
AX-177913298	A07	6435018	AA	AA	AG	AA	AG	AG	AA	AA
AX-177631877	A07	6504425	GG	GG	AG	GG	AG	AG	GG	GG
AX-177633677	A07	6513433	AA	AA	AC	AA	AC	AA	AA	AA
AX-95680941	A07	6600164	AA	GG	AG	AA	AG	AA	AA	AA
AX-182142595	A07	6831207	GG	AG	AG	GG	GG	AG	GG	GG
AX-179307255	A07	6854122	GG	AG	AG	GG	GG	AG	GG	GG
AX-177912574	A07	6940676	GG	AG	AG	GG	AG	AG	GG	GG
AX-95502103	A07	7087959	AA	AC	AC	AA	AC	AC	AA	AA
AX-182157851	A07	7245161	GG	AG	AG	GG	GG	AG	GG	GG
AX-182152642	A07	7254878	AA	AG	AG	AA	AG	AG	AA	AA
AX-95682835	A07	7333828	CC	TC	TC	CC	CC	TC	CC	CC
AX-179307268	A07	7348913	AA	AG	AG	AA	AG	AG	AA	AA
AX-95680441	A07	7433484	CC	TC	TC	CC	CC	TC	CC	CC
AX-177835106	A07	7698438	GG	GG	GG	GG	GG	GG	GG	GG
AX-95507179	A07	7824442	AA	NA	AA	AA	AA	AA	AA	AA
AX-182130952	A07	8137302	GG	AA	GG	GG	GG	GG	GG	GG
AX-95505319	A07	8334083	GG	AG	GG	GG	AG	GG	GG	GG
AX-182159796	A07	8485629	GG	AA	AG	GG	AG	AG	GG	GG
AX-95509571	A07	8577828	AA	CC	AA	AA	AC	AA	AA	NA
AX-95502443	A07	8651919	GG	NA	GG	GG	AG	GG	GG	GG
AX-177833177	A07	8693707	CC	NA	CC	CC	CC	CC	CC	CC
AX-95509493	A07	8699936	AA	NA	AA	AA	AA	AA	AA	AA
AX-95637583	A07	8734224	GG	NA	GG	GG	NA	GG	GG	GG
AX-95507014	A07	8891587	AA	GG	AA	AA	AA	AA	AA	AA
AX-177831127	A07	8992455	AA	GG	AA	AA	AG	AA	AA	AA
AX-182124963	A07	9061386	AA	GG	AG	AA	AG	AG	AA	AA
AX-177830677	A07	9213985	AA	GG	AG	AA	AG	AG	AA	AA
AX-105310211	A07	9240851	CC	CC	AC	CC	CC	AC	CC	CC
AX-182134600	A07	9251073	GG	AA	GG	GG	AG	GG	GG	GG
AX-182176252	A07	9266322	GG	AA	AG	GG	AG	AG	GG	GG
AX-179307659	A07	9633226	AA	AA	AA	AA	AA	AA	AA	AA
AX-95664328	A07	9652237	GG	GG	GG	GG	GG	GG	GG	GG
AX-182087587	A07	9964675	GG	GG	GG	GG	GG	GG	GG	GG
AX-177911883	A07	9980278	GG	GG	AG	GG	GG	AG	GG	GG
AX-95663099	A07	10109260	AG	AA	AA	AA	AA	AA	AA	AA
AX-95680836	A07	10122453	TT	TT	TT	TT	TT	TT	TT	TT
AX-177834908	A07	10406876	AA	AA	AA	AA	AA	AG	AA	AA
AX-95681076	A07	10430938	TC	CC	TC	TC	TC	TC	TT	NA
AX-182144981	A07	10492179	GG	GG	AG	GG	GG	AG	GG	GG
AX-105307172	A07	10583646	GG	AA	AG	AG	AG	AG	GG	GG
AX-177834842	A07	10656778	GG	AA	GG	AG	AG	GG	GG	GG
AX-182167304	A07	10825327	AA	AA	AG	AA	AA	AG	AA	AA
AX-95509178	A07	11076585	AA	GG	AG	AG	AG	AG	AA	AA
AX-177831722	A07	11205439	CC	AA	AC	CC	CC	AC	CC	CC
AX-177910809	A07	11278842	AA	AA	AG	AA	AA	AG	AA	AA
AX-182158749	A07	11321593	GG	AA	AG	AG	AG	NA	GG	GG
AX-95506403	A07	11340785	GG	GG	GG	GG	GG	GG	GG	GG
AX-177829576	A07	11425961	GG	AA	GG	AG	AG	GG	GG	GG
AX-182157927	A07	11469916	AA	AA	AG	AA	AA	AG	AA	AA
AX-182164215	A07	11534201	GG	GG	GG	GG	GG	GG	GG	GG
AX-95635882	A07	11569393	AA	CC	AA	AC	AC	AA	AA	AA
AX-177911617	A07	11667651	CC	AA	CC	AC	AC	CC	CC	CC
AX-177834098	A07	11734395	GG	GG	AG	GG	GG	AG	GG	GG
AX-95663909	A07	11738168	CC	CC	CC	CC	CC	CC	CC	CC
AX-95503648	A07	11832347	GG	AA	GG	AG	AG	GG	GG	GG
AX-177912775	A07	11888760	AA	AA	AA	AA	AA	AA	AA	AA
AX-177910940	A07	11891179	GG	AA	AG	AG	AG	AG	GG	GG
AX-95504032	A07	11928474	GG	AA	AG	AG	AG	AG	GG	GG
AX-95683290	A07	11983891	GG	GG	GG	GG	GG	GG	GG	GG
AX-95680711	A07	12197008	TT	TT	TC	TC	TC	TC	TT	TT
AX-86231816	A07	12222286	TT	CC	TC	TC	TC	TC	TT	TT
AX-177835903	A07	12323385	AA	GG	AA	AA	AA	AA	AA	AA
AX-95504398	A07	12599345	GG	GG	GG	GG	GG	GG	GG	GG
AX-177834983	A07	12709112	GG	GG	GG	AG	GG	GG	GG	GG
AX-182162683	A07	12907714	NA	CC	AC	AA	AC	AC	AA	AA
AX-182150303	A07	12938151	GG	GG	GG	GG	GG	GG	GG	GG
AX-177834209	A07	13114093	GG	AA	GG	AG	GG	GG	GG	GG
AX-182142733	A07	13130371	GG	AA	AG	AG	AG	AG	GG	GG
AX-182142364	A07	13217992	AA	AA	AG	AA	AG	AG	AA	AA
AX-95507010	A07	13251973	GG	GG	AG	GG	AG	AG	GG	GG
AX-182151810	A07	13354994	AA	CC	AA	AC	AC	AA	AA	AA
AX-95506072	A07	13428544	GG	AA	AG	AG	AG	AG	GG	GG
AX-182163701	A07	13611860	GG	GG	GG	GG	GG	GG	GG	GG
AX-177909927	A07	13694560	AA	AA	AG	AA	AA	AG	AA	AA
AX-177829683	A07	13794256	GG	GG	AG	GG	GG	AG	GG	GG
AX-95504180	A07	13888622	AA	AA	AG	AA	AG	AG	AA	AA
AX-177913212	A07	13890895	GG	GG	AG	GG	AG	AG	GG	GG
AX-182168883	A07	13910690	AA	AA	AG	AA	AG	AG	AA	AA
AX-177832197	A07	13974901	GG	GG	GG	GG	AG	GG	GG	GG
AX-95656692	A07	14103320	GG	GG	TG	GG	TG	TG	GG	GG
AX-177831580	A07	14137914	AA	AA	AA	AA	AG	AA	AA	AA
AX-177831389	A07	14170180	AA	AA	AG	AA	AG	AG	AA	AA
AX-182145192	A07	14222289	AA	AA	AA	AA	AG	AA	AA	AA
AX-182160741	A07	14316480	AA	AA	AA	AA	AG	AA	AA	AA
AX-105247713	A07	14515145	AA	AA	AG	AA	AA	AG	AA	AA
AX-95509504	A07	14572791	AA	AA	AA	AG	AG	AA	AA	AA
AX-86233841	A07	14806126	AA	AA	AG	AG	AG	AG	AA	AA
AX-86233856	A07	14919441	TT	TT	TT	TT	TT	TT	TT	TT
AX-95665475	A07	14966329	AA	GG	AA	AA	AA	AA	AA	AA
AX-95680341	A07	15040098	GG	GG	GG	GG	GG	GG	GG	GG
AX-177912078	A07	15199771	AA	AA	AA	AA	AA	AA	AA	AA
AX-177912694	A07	15251664	AA	AA	AA	NA	AG	AG	AA	AA
AX-95509585	A07	15403624	GG	AA	GG	AG	GG	GG	GG	GG
AX-86221502	A07	15433526	AA	TT	AA	AT	AA	AA	AA	AA
AX-182139946	A07	15486725	GG	GG	GG	GG	GG	GG	GG	GG
AX-86237527	A07	15631839	AA	AA	AA	AG	AA	AA	AA	AA
AX-177830141	A07	16038711	GG	GG	GG	TG	GG	GG	GG	GG
AX-95665052	A07	16092620	NA	AA	GG	GG	GG	GG	GG	GG
AX-95635600	A07	16155487	GG	AA	GG	GG	GG	GG	GG	GG
AX-177913464	A07	16162855	AA	GG	AA	AG	AA	AA	AA	AA
AX-95509453	A07	16264839	AA	AA	AA	AA	AA	AA	AA	AA
AX-86216580	A07	16334853	AA	AC	AA	AC	AA	AA	AA	AA
AX-95508289	A07	16348847	GG	AG	GG	GG	GG	GG	GG	GG
AX-179307026	A07	16418524	CC	CC	CC	CC	CC	CC	CC	CC
AX-177910250	A07	16522250	GG	GG	GG	GG	GG	GG	GG	GG
AX-177912527	A07	16651461	GG	GG	GG	GG	GG	GG	GG	GG
AX-177912805	A07	16683883	GG	AG	GG	AG	GG	GG	GG	GG
AX-95504133	A07	16693589	AA	AG	AA	AG	AA	AA	AA	AA
AX-182175489	A07	16737114	AA	AA	AA	AG	AA	AA	AA	AA
AX-95503551	A07	16764560	GG	AG	GG	GG	GG	GG	GG	GG
AX-177912972	A07	16830450	GG	GG	GG	GG	GG	GG	GG	GG
AX-182172939	A07	17193808	AA	AC	AA	AC	AA	AA	AA	AA
AX-177832985	A07	17214754	AA	NA	AA	AA	AA	AA	AA	AA
AX-177834118	A07	17293529	AA	AC	AA	AC	AA	AA	AA	AA
AX-177832239	A07	17339085	GG	GG	GG	GG	GG	GG	GG	GG
AX-95663804	A07	17483901	AA	NA	AA	AA	AA	AA	AA	AA
AX-95507893	A07	17521349	GG	AG	GG	AG	GG	GG	GG	GG
AX-177910149	A07	17647395	AA	AG	AA	AG	AA	AA	AA	AA
AX-95639331	A07	17665775	GG	TG	GG	GG	GG	GG	GG	GG
AX-95637258	A07	17679028	CC	AC	CC	CC	CC	CC	CC	CC
AX-182087661	A07	17699611	GG	AG	GG	AG	GG	GG	GG	GG
AX-86231087	A07	17764264	GG	GG	GG	TG	GG	GG	GG	GG
AX-179306985	A07	17864883	GG	AG	GG	GG	GG	GG	GG	GG
AX-95505420	A07	17916141	GG	AG	GG	GG	GG	GG	GG	GG
AX-177911308	A07	18082869	AA	AA	AG	AG	AG	AA	AA	AA
AX-95509078	A07	18144661	AA	NA	AG	AG	AG	AA	AA	AA
AX-95509450	A07	18224367	AA	AG	AG	AG	AG	AA	AA	AA
AX-95680852	A07	18374620	GG	GG	GG	GG	GG	GG	GG	GG
AX-95507173	A07	18498218	CC	CC	CC	CC	CC	CC	CC	CC
AX-95505815	A07	18507368	GG	GG	GG	GG	GG	GG	GG	GG
AX-95505835	A07	18812699	AA	AG	AG	AG	AG	AA	AA	AA
AX-182169721	A07	18889670	GG	AG	GG	AG	GG	GG	GG	GG
AX-95637686	A07	18970807	CC	AC	CC	CC	CC	CC	CC	CC
AX-95501699	A07	18989097	AA	AC	AA	AA	AA	AA	AA	AA
AX-95504832	A07	19016499	GG	GG	GG	AG	GG	AG	GG	GG
AX-182163976	A07	19282163	GG	GG	GG	GG	GG	GG	GG	GG
AX-86215786	A07	19464529	CC	CC	CC	CC	CC	CC	CC	CC
AX-177829565	A07	19491505	GG	NA	GG	GG	GG	GG	GG	GG
AX-95665018	A07	19717370	AA	AA	AA	AA	AC	AA	AA	AA
AX-177835322	A07	19901910	AA	AG	AA	AG	AG	AA	AA	AA
AX-95506811	A07	19990413	AA	NA	AA	AG	AG	AA	AA	AA
AX-182169504	A07	20046365	AA	GG	AG	AG	AG	AG	AA	AA
AX-95656569	A07	20896681	AA	AA	AA	AA	AC	AC	AA	AA
AX-95503083	A07	20983286	AA	NA	AA	AA	AG	AG	AA	AA
AX-95502729	A07	20985155	AA	AA	AG	AG	AG	AG	AA	AA
AX-95504528	A07	21743560	AA	AA	AA	AA	AA	AA	AA	AA
AX-95509053	A07	21797232	AA	AG	AA	AA	AG	AG	AA	AA
AX-177912199	A07	21859060	AA	NA	AA	AA	AA	AA	AA	AA
AX-177830488	A07	21998687	AA	AA	AG	AA	AG	AG	AA	AA
AX-177911733	A07	22372120	TT	TG	TT	TG	TT	TT	TT	TT
AX-95665790	A07	22540188	AA	NA	AG	AG	AA	AA	AA	AA
AX-105309294	A07	22624670	AA	AC	AC	AA	AA	AA	AA	AA
AX-95507449	A07	22638742	GG	GG	AG	GG	GG	GG	GG	GG
AX-177912484	A07	22827857	AA	AA	AA	AA	AA	AA	AA	AA
AX-177913188	A07	22875152	TT	TG	TT	TG	TT	TT	TT	TT
AX-182164417	A07	22927653	AA	AG	AA	AA	AA	AA	AA	AA
AX-95508060	A07	22963334	AA	AA	AA	AA	AA	AA	AA	AA
AX-177835059	A07	23013692	AA	AC	AA	AA	AA	AA	AA	AA
AX-177911433	A07	23093446	GG	GG	GG	GG	GG	GG	GG	GG
AX-86216599	A07	23132023	AA	AG	AA	AG	AG	AG	AA	AA
AX-182139962	A07	23244500	CC	CC	CC	CC	CC	CC	CC	CC
AX-95637527	A07	23573485	AA	AG	AG	AA	AA	AA	AA	AA
AX-177912399	A07	23649749	AA	AG	AG	AA	AA	AG	AA	AA
AX-95505973	A07	23730388	GG	GG	GG	GG	GG	AG	GG	GG
AX-177829925	A07	23885312	AA	AA	AG	AA	AA	AG	AA	AA
AX-95681126	A07_random	283372	TT	TT	TC	TT	TT	TT	TT	TT
AX-105307481	A08	131384	AA	GG	AA	AA	AA	AA	AA	AA
AX-95637926	A08	293851	GG	AA	GG	GG	AG	GG	GG	GG
AX-95662886	A08	313890	AA	GG	AA	AA	AG	AA	AA	AA
AX-95636433	A08	375664	CC	CC	CC	CC	CC	CC	CC	CC
AX-105307143	A08	440245	TT	TT	TT	TT	TT	TT	TT	TT
AX-95663434	A08	598224	AA	CC	AA	AA	AC	AA	AA	AA
AX-177911109	A08	636677	GG	AA	GG	GG	AG	GG	GG	GG
AX-95505873	A08	720617	GG	AA	GG	GG	AG	GG	GG	GG
AX-182134868	A08	741913	CC	CG	CC	CC	CG	CC	CC	CC
AX-95665919	A08	943638	AA	AC	AA	AA	AC	AA	AA	AA
AX-95637836	A08	964586	GG	AG	GG	GG	AG	GG	GG	GG
AX-95635333	A08	993141	AA	AG	AA	AA	NA	AA	AA	AA
AX-95506362	A08	1012939	GG	AA	GG	GG	AG	GG	GG	GG
AX-105306760	A08	1130017	AA	CC	AA	AA	AA	AA	AA	AA
AX-95639038	A08	1979050	TT	TC	TT	TT	TC	TT	TT	TT
AX-95637760	A08	2067195	GG	AG	GG	GG	AG	GG	GG	GG
AX-182087828	A08	2268802	AA	CC	AA	AA	AC	AA	AA	AA
AX-95507732	A08	2545051	AA	GG	AA	AA	AG	AA	AA	AA
AX-95638263	A08	2566406	AA	CC	AA	AA	AC	AA	AA	AA
AX-95666296	A08	2607550	AA	TT	AA	AA	AT	AA	AA	AA
AX-95665995	A08	2666735	AA	AC	AA	AA	AC	AA	AA	AA
AX-177828501	A08	2712346	AA	AG	AA	AA	AG	AA	AA	AA
AX-95638696	A08	2748018	AA	GG	AA	AA	AG	AA	AA	AA
AX-95663615	A08	2762301	GG	AA	GG	GG	AG	GG	GG	GG
AX-95638601	A08	2816817	AA	AG	AA	AA	AA	AA	AA	AA
AX-179306872	A08	2845367	GG	TG	GG	GG	TG	GG	GG	GG
AX-179307154	A08	2940877	CC	AC	CC	CC	AC	CC	CC	CC
AX-95635441	A08	2989134	AA	AC	AA	AA	AC	AA	AA	AA
AX-95663953	A08	3005198	CC	AC	CC	CC	AC	CC	CC	CC
AX-177912780	A08	3277674	AA	AC	AA	AA	AC	AA	AA	AA
AX-177911017	A08	3349976	GG	AG	GG	GG	AG	GG	GG	GG
AX-182156667	A08	3386572	AA	GG	AA	AA	AG	AA	AA	AA
AX-95664454	A08	3548169	CC	TC	CC	CC	TC	CC	CC	CC
AX-179307101	A08	3574230	CC	AC	CC	CC	AC	CC	CC	CC
AX-177831398	A08	3807625	AA	GG	AA	AA	AG	AA	AA	AA
AX-95663781	A08	3866386	CC	AC	CC	CC	AC	CC	CC	CC
AX-95665317	A08	3956547	AA	TT	AA	AA	AT	AA	AA	AA
AX-95664623	A08	3956757	TT	AA	TT	TT	AT	TT	TT	TT
AX-182151294	A08	4018373	GG	AG	GG	GG	AG	GG	GG	GG
AX-95637035	A08	4247662	AA	CC	AA	AA	AC	AA	AA	AA
AX-182143144	A08	4259908	AA	GG	AA	AA	AG	AA	AA	AA
AX-177829325	A08	4459465	AA	GG	AA	AA	AG	AA	AA	AA
AX-95637716	A08	4471376	AA	GG	AA	AA	AG	AA	AA	AA
AX-182087452	A08	4639572	AA	GG	AA	AA	AG	AA	AA	AA
AX-182087391	A08	4881712	CC	AA	CC	CC	AC	CC	CC	CC
AX-95638516	A08	4895784	GG	AA	GG	GG	AG	GG	GG	GG
AX-95638743	A08	4946191	AA	GG	AA	AA	AG	AA	AA	AA
AX-95636098	A08	5232301	TT	CC	TT	TT	TC	TT	TT	TT
AX-95665617	A08	5233746	GG	AA	GG	GG	AG	GG	GG	GG
AX-182129734	A08	5661853	AA	CC	AA	AA	AC	AA	AA	AA
AX-182176153	A08	5924132	AA	GG	AA	AA	AG	AA	AA	AA
AX-182148813	A08	6080168	AA	AG	AA	AA	AG	AA	AA	AA
AX-182136685	A08	6121722	GG	AA	GG	GG	AG	GG	GG	GG
AX-95663980	A08	6295868	GG	AG	GG	GG	AG	GG	GG	GG
AX-182132565	A08	6437146	AA	AG	AA	AA	AG	AA	AA	AA
AX-182141439	A08	6583204	AA	AG	AA	AA	AA	AA	AA	AA
AX-182164816	A08	6786885	GG	AA	GG	GG	AG	GG	GG	GG
AX-95639022	A08	6810213	GG	TT	GG	GG	TG	GG	GG	GG
AX-177912814	A08	6836384	GG	AA	GG	GG	AG	GG	GG	GG
AX-95635377	A08	6951592	GG	AG	GG	GG	AG	GG	GG	GG
AX-95664659	A08	7144813	GG	AG	GG	GG	AG	GG	GG	GG
AX-95664211	A08	7185648	AA	AC	AA	AA	AC	AA	AA	AA
AX-182139210	A08	7204346	GG	AA	GG	GG	AG	GG	GG	GG
AX-95664814	A08	7221120	CC	AA	CC	CC	AC	CC	CC	CC
AX-95636918	A08	7272596	CC	TT	CC	CC	TC	CC	CC	CC
AX-95662824	A08	7286844	GG	AA	GG	GG	AG	GG	GG	GG
AX-95509097	A08	7329876	AA	AG	AA	AA	AG	AA	AA	AA
AX-95635653	A08	7426071	CC	AC	CC	CC	AC	CC	CC	CC
AX-95635514	A08	7435902	GG	AG	GG	GG	AG	GG	GG	GG
AX-95636279	A08	7489479	AA	GG	AA	AA	AG	AA	AA	AA
AX-182142524	A08	7516073	AA	AG	AA	AA	AA	AA	AA	AA
AX-182133403	A08	7562820	AA	CC	AA	AA	AC	AA	AA	AA
AX-95637329	A08	7591188	CC	AC	CC	CC	AC	CC	CC	CC
AX-182171796	A08	7621329	GG	AG	GG	GG	AG	GG	GG	GG
AX-95663027	A08	7647014	GG	AA	GG	GG	AG	GG	GG	GG
AX-177911337	A08	7741801	AA	AG	AA	AA	AA	AA	AA	AA
AX-95636512	A08	7774655	CC	TT	CC	CC	TC	CC	CC	CC
AX-95663092	A08	8490087	TT	GG	TT	TG	TG	TT	TT	TT
AX-95506569	A08	10338218	CC	AA	CC	CC	CC	CC	CC	CC
AX-95637396	A08	10557348	GG	AA	GG	GG	GG	GG	GG	GG
AX-95666266	A08	10579999	GG	AA	GG	GG	GG	GG	GG	GG
AX-95666488	A08	10587676	AA	CC	AA	AA	AA	AA	AA	AA
AX-95664685	A08	10682692	AA	CC	AA	AA	AA	AA	AA	AA
AX-95639554	A08	10716400	GG	AA	GG	GG	GG	GG	GG	GG
AX-95506876	A08	10839268	CC	AC	CC	CC	CC	CC	CC	CC
AX-95636909	A08	10872039	GG	AA	GG	GG	GG	GG	GG	GG
AX-86223128	A08	10958607	CC	CG	CG	CC	CC	CC	CC	CC
AX-86223123	A08	10967903	CC	AC	AC	CC	CC	CC	CC	CC
AX-177831266	A08	10991897	GG	AG	AG	GG	GG	GG	GG	GG
AX-95665981	A08	11057223	GG	AA	AG	GG	GG	GG	GG	GG
AX-182134503	A08	11097577	AA	GG	AG	AA	AA	AA	AA	AA
AX-95635238	A08	11146633	AA	GG	AG	AA	AA	AA	AA	AA
AX-95637922	A08	11166362	AA	GG	AG	AA	AA	AA	AA	AA
AX-95636360	A08	11301755	TT	GG	NA	TT	TT	TG	TT	TT
AX-95663072	A08	11377260	CC	TC	TC	CC	TC	TC	CC	CC
AX-182140784	A08	11437232	CC	AC	AC	CC	AC	AC	CC	CC
AX-182126868	A08	11518404	GG	AG	AG	GG	AG	AG	GG	GG
AX-95664469	A08	11688286	AA	GG	AG	AA	AG	AG	AA	AA
AX-95638155	A08	11815271	CC	CC	CC	CC	CC	CC	CC	CC
AX-95636543	A08	11827449	AA	AA	AA	AA	AA	AA	AA	AA
AX-95638560	A08	11831251	AA	AA	AA	AA	AA	AA	AA	AA
AX-95637102	A08	12213572	TT	TC	TT	TT	TC	TT	TT	TT
AX-95507397	A08	12279616	AA	GG	AA	AA	AA	AA	AA	AA
AX-95505568	A08	12328472	AA	GG	AA	AA	AG	AA	AA	AA
AX-179307653	A08	12351927	GG	GG	GG	GG	GG	GG	GG	GG
AX-182164054	A08	12464197	AA	AG	AA	AA	AA	AA	AA	AA
AX-177912005	A08	12564032	GG	GG	GG	GG	GG	GG	GG	GG
AX-95509246	A08	12777088	AA	AG	AA	AA	AA	AA	AA	AA
AX-95506507	A08	13089647	AA	AA	AA	AA	AA	AA	AA	AA
AX-182087831	A08	13212036	AA	AA	AC	AA	AC	AC	AA	AA
AX-95656626	A08	13239246	AA	AG	AA	AA	AG	AA	AA	AA
AX-177827639	A08	13301345	GG	AG	GG	GG	AG	GG	GG	GG
AX-182137934	A08	13307001	AA	AG	AA	AG	AA	AA	AA	AA
AX-95635764	A08	13340515	GG	GG	GG	GG	AG	GG	GG	GG
AX-177833262	A08	13419263	GG	AG	GG	AG	NA	GG	GG	GG
AX-95638750	A08	13499567	GG	AA	GG	AG	AG	GG	GG	GG
AX-179307292	A08	13571425	CC	AC	CC	CC	AC	CC	CC	CC
AX-177912036	A08	13722699	AA	AG	AA	AA	AA	AA	AA	AA
AX-95655736	A08	13775800	GG	AG	GG	GG	AG	GG	GG	GG
AX-95636783	A08	13830656	AA	GG	AG	AA	AA	AG	AA	AA
AX-182163079	A08	13931148	GG	AG	GG	GG	GG	GG	GG	GG
AX-95503848	A08	13961418	CC	AC	CC	CC	AC	CC	CC	CC
AX-177913511	A08	14052062	AA	AG	AG	AA	AG	AG	AA	AA
AX-95664621	A08	14101308	CC	AC	CC	CC	CC	CC	CC	CC
AX-177911204	A08	14139341	GG	AG	GG	GG	GG	GG	GG	GG
AX-95635916	A08	14316985	AA	AG	AG	AA	AA	AG	AA	AA
AX-95665155	A08	14393035	AA	GG	AA	AA	AG	AA	AA	AA
AX-95636348	A08	14532868	AA	AG	AA	AA	AA	AA	AA	AA
AX-177833665	A08	14539085	CC	TC	CC	CC	TC	CC	CC	CC
AX-95501285	A08	14643274	AA	AG	AA	AA	AA	AA	AA	AA
AX-177910045	A08	14680753	GG	AG	GG	GG	GG	GG	GG	GG
AX-177834825	A08	14852060	CC	CC	AC	CC	CC	AC	CC	CC
AX-177910984	A08	14932854	GG	GG	AG	GG	GG	AG	GG	GG
AX-177831191	A08	15071970	AA	AA	AG	AA	AG	AG	AA	AA
AX-95663159	A08	15126794	AA	AA	AA	AA	AA	AA	AA	AA
AX-179306815	A08	15264476	CC	CC	AC	CC	CC	AC	CC	CC
AX-95501524	A08	15279326	AA	AA	AG	AA	AA	AG	AA	AA
AX-182158144	A08	15495543	AA	AA	AA	AA	AA	AA	AA	AA
AX-179306910	A08	15559693	AA	AA	AA	AA	AG	AA	AA	AA
AX-182132197	A08	16350939	AA	AA	AG	AA	AA	AG	AA	AA
AX-95502119	A08	16389535	GG	GG	AG	GG	GG	AG	GG	GG
AX-86216325	A08	16530093	GG	GG	GG	GG	GG	GG	GG	GG
AX-182171850	A08	16583267	AA	AA	AA	AA	AA	AA	AA	AA
AX-177911752	A08	16626627	AA	AA	AA	AA	AA	AA	AA	AA
AX-177835163	A08	16819482	CC	CC	CC	CC	CC	CC	CC	CC
AX-95637797	A08	16969405	AA	CC	AC	AC	AA	AC	AA	AA
AX-177913295	A08	17011125	GG	AA	AG	AG	GG	GG	GG	GG
AX-177834493	A08	17123369	AA	AA	AG	AG	AA	AA	AA	AA
AX-95664641	A08	17156901	GG	AA	GG	GG	GG	GG	GG	GG
AX-95635263	A08	17222666	AA	GG	AA	AG	AA	AA	AA	AA
AX-177830595	A08	17270213	TT	GG	TG	TT	TT	TT	TT	TT
AX-95681075	A08	17298816	AA	CC	AC	AA	AA	AA	AA	AA
AX-95638744	A08	17306277	AA	GG	AG	AG	AA	AA	AA	AA
AX-95666285	A08	17422209	AA	AA	AG	AA	AA	AG	AA	AA
AX-182144085	A08	17501486	GG	GG	GG	GG	GG	AG	GG	GG
AX-177833640	A08	17729689	AA	AA	AA	AA	AA	AG	AA	AA
AX-95636119	A08	18009832	CC	TT	TC	CC	CC	CC	CC	CC
AX-95636798	A08	18034375	AA	AA	AG	AA	AA	AG	AA	AA
AX-95664885	A08	18068968	GG	GG	GG	AG	GG	AG	GG	GG
AX-95501309	A08	18081290	AA	AA	AA	AG	AG	AA	AA	AA
AX-177912848	A08	18763224	CC	CC	CC	CC	CC	CC	CC	CC
AX-95666451	A08	18787714	CC	CC	CC	CC	CC	CC	CC	CC
AX-177912738	A09	120354	GG	GG	GG	GG	AG	GG	GG	GG
AX-95506944	A09	171845	CC	CC	CC	CC	CG	CC	CC	CC
AX-182127697	A09	219209	GG	GG	GG	GG	AG	GG	GG	GG
AX-182165287	A09	389323	AA	AA	AA	AG	AA	AA	AA	AA
AX-95637573	A09	408228	GG	AA	GG	GG	AG	GG	GG	GG
AX-177832428	A09	575326	AC	AC	AC	AC	AC	AC	AC	AC
AX-105339612	A09	575415	GG	GG	GG	GG	GG	GG	GG	GG
AX-182155511	A09	677779	GG	AA	GG	AG	GG	AG	GG	GG
AX-177632723	A09	861964	AA	AC	AA	AC	AC	AA	AA	AA
AX-95635531	A09	866809	CC	CC	CC	CC	TC	TC	CC	CC
AX-95665775	A09	1287776	AA	AG	AA	AA	AG	AA	AA	AA
AX-95638586	A09	1300927	AA	AC	AA	AC	AC	AA	AA	AA
AX-95639741	A09	1733591	AA	AA	AA	AG	AA	AA	AA	AA
AX-177830577	A09	1920224	GG	GG	GG	GG	GG	GG	GG	GG
AX-95635524	A09	2076518	GG	GG	GG	AG	GG	GG	GG	GG
AX-182087861	A09	2261544	GG	GG	AG	GG	AG	GG	GG	GG
AX-179306992	A09	2292222	GG	AG	AG	GG	AG	GG	GG	GG
AX-86225472	A09	2455247	GG	GG	GG	CG	GG	GG	GG	GG
AX-177912292	A09	2973839	CC	AC	CC	CC	CC	CC	CC	CC
AX-182135620	A09	3167406	AG	AG	AG	AG	AG	AG	AG	AG
AX-95502084	A09	3233706	AA	AA	AA	AA	AA	AA	AA	AA
AX-86227797	A09	3722709	AA	TT	AA	AT	AA	AA	AA	AA
AX-177911707	A09	3999318	AA	CC	AA	AA	AA	AA	AA	AA
AX-177835940	A09	4740361	CC	AA	CC	CC	CC	CC	CC	CC
AX-86217019	A09	4757775	AA	AA	AA	AA	AA	AA	AA	AA
AX-182128703	A09	4897381	NA	AA	AG	AG	AG	AG	AA	AA
AX-177913508	A09	4955240	GG	GG	AG	AG	AG	AG	GG	GG
AX-95663104	A09	5008448	GG	AA	GG	GG	GG	GG	GG	GG
AX-95506795	A09	5036357	AA	GG	AG	AG	AG	AG	AA	AA
AX-177834216	A09	5037525	GG	GG	AG	AG	AG	AG	GG	GG
AX-177912109	A09	5553806	TT	CC	TT	TC	TC	TT	TT	TT
AX-105336259	A09	5739373	GG	GG	GG	GG	GG	GG	GG	GG
AX-182143838	A09	5789403	GG	AA	AG	AG	AG	AG	GG	GG
AX-177833288	A09	6974166	CC	AA	CC	AC	CC	CC	CC	CC
AX-95639501	A09	7019047	GG	AA	AG	AG	GG	AG	GG	GG
AX-177913227	A09	7182503	AA	GG	AA	AA	AG	AA	AA	AA
AX-95663956	A09	7796408	TT	TT	TT	TT	TT	TT	TT	TT
AX-95639930	A09	8149008	AA	GG	AA	AA	AG	AA	AA	AA
AX-182087498	A09	8247154	AA	AA	AA	AA	AC	AA	AA	AA
AX-177909784	A09	8283324	AA	AA	AA	AA	AA	AA	AA	AA
AX-95679949	A09	8460857	GG	AA	AG	GG	GG	AG	GG	GG
AX-182158963	A09	8505502	CC	AA	AC	CC	CC	AC	CC	CC
AX-177835485	A09	8628903	TT	CC	TC	TT	TT	TC	TT	TT
AX-95682949	A09	8782103	TT	TT	TT	TT	TT	TT	TT	TT
AX-182133012	A09	8845166	GG	GG	GG	GG	AG	GG	GG	GG
AX-95501235	A09	8845519	AA	AA	AA	AA	AG	AA	AA	AA
AX-177910255	A09	8899405	GG	GG	GG	GG	GG	GG	GG	GG
AX-177912161	A09	9005708	AA	AG	AA	AA	AG	AA	AA	AA
AX-177912097	A09	9151211	GG	GG	GG	GG	AG	GG	GG	GG
AX-177912474	A09	9224656	GG	GG	GG	GG	GG	GG	GG	GG
AX-177911787	A09	9254004	CC	NA	AC	CC	AC	AC	CC	CC
AX-177834625	A09	9757615	GG	AA	AG	GG	AG	AG	GG	GG
AX-95637594	A09	9771822	AA	GG	AG	AA	AG	AG	AA	AA
AX-182137274	A09	10187157	GG	AA	AG	GG	AG	AG	GG	GG
AX-182135704	A09	10251698	AA	GG	AG	AA	AG	AG	AA	AA
AX-182130720	A09	11166547	AA	AA	AA	AA	AA	AA	AA	AA
AX-182146234	A09	12655434	CC	CC	CC	CC	CC	CC	CC	CC
AX-95666284	A09	13189409	AA	AA	AA	AA	AA	AA	AA	AA
AX-177831599	A09	13211756	GG	GG	GG	GG	GG	GG	GG	GG
AX-95502207	A09	13494956	AA	AA	AA	AA	AA	AA	AA	AA
AX-177829985	A09	14026503	CC	AA	CC	CC	CC	CC	CC	CC
AX-105307852	A09	14330215	AA	CC	AA	AA	AA	AA	AA	AA
AX-182133648	A09	14501550	GG	AG	GG	GG	GG	GG	GG	GG
AX-182134062	A09	14554562	GG	AA	GG	GG	GG	GG	GG	GG
AX-182135003	A09	14843969	AA	NA	AA	AA	AA	AA	AA	AA
AX-182125885	A09	15090252	GG	AA	GG	GG	GG	GG	GG	GG
AX-182132712	A09	15563859	CC	AC	CC	CC	CC	CC	CC	CC
AX-182127479	A09	15687636	AA	GG	AA	AA	AA	AA	AA	AA
AX-182161376	A09	15882805	AA	NA	AA	AA	AA	AA	AA	AA
AX-182153512	A09	15904438	AA	NA	AA	AA	AA	AA	AA	AA
AX-182136791	A09	16098739	AA	AG	AA	AA	AA	AA	AA	AA
AX-182135313	A09	16202626	AA	AG	AG	AG	AG	AA	AA	AA
AX-182141797	A09	16311090	CC	AA	AC	AC	AC	AC	CC	CC
AX-177910711	A09	16363388	AA	AC	AA	AA	AA	AA	AA	AA
AX-177911687	A09	16368007	GG	GG	GG	GG	GG	GG	GG	GG
AX-177834628	A09	16399150	GG	GG	GG	GG	GG	GG	GG	GG
AX-182145964	A09	16427477	CC	AC	CC	CC	CC	CC	CC	CC
AX-177911791	A09	16766724	AA	AC	AA	AA	AA	AA	AA	AA
AX-177911261	A09	16785370	AA	AA	AA	AA	AA	AA	AA	AA
AX-95655808	A09	16823174	TT	TT	TT	TT	TT	TT	TT	TT
AX-177832220	A09	16921253	GG	NA	GG	GG	GG	GG	GG	GG
AX-182140906	A09	16997091	GG	AG	GG	GG	GG	GG	GG	GG
AX-177910462	A09	17042052	AA	AA	AA	AA	AA	AA	AA	AA
AX-182125015	A09	17143929	AA	AC	AA	AA	AA	AA	AA	AA
AX-95666554	A09	17344589	GG	NA	GG	GG	GG	GG	GG	GG
AX-182142699	A09	17460505	GG	AG	GG	GG	GG	GG	GG	GG
AX-182140290	A09	19330163	GG	GG	GG	GG	GG	GG	GG	GG
AX-177835032	A09	19550695	AA	AA	AA	AA	AA	AA	AA	AA
AX-182126791	A09	21747821	GG	GG	GG	GG	GG	GG	GG	GG
AX-182176234	A09	21880350	AA	AC	AA	AA	AA	AA	AA	AA
AX-95636332	A09	21894367	CC	CC	CC	CC	CC	CC	CC	CC
AX-177833144	A09	22022668	GG	AG	GG	NA	GG	GG	GG	GG
AX-177912380	A09	22081699	GG	AG	GG	GG	AG	GG	GG	GG
AX-95509594	A09	22206616	GG	AG	GG	AG	NA	GG	GG	GG
AX-177834931	A09	22233930	AA	AC	AC	AC	CC	AC	AA	AA
AX-182139041	A09	22263937	CC	AC	CC	AC	CC	CC	CC	CC
AX-177831204	A09	22308789	CC	AC	CC	AC	CC	CC	CC	CC
AX-182087738	A09	23393116	TT	TT	TT	TT	TT	TT	TT	TT
AX-177829538	A09	23394648	CC	AA	AC	CC	AC	AC	CC	CC
AX-182158744	A09	23662722	CC	CC	AC	CC	CC	AC	CC	CC
AX-182164924	A09	23692880	AA	CC	AA	AA	AC	AA	AA	AA
AX-95505756	A09	23755035	AA	AA	AG	AA	AG	AG	AA	AA
AX-182135590	A09	24085619	CC	CC	AC	CC	AC	AC	CC	CC
AX-182137931	A09	24130754	AA	AA	AG	AA	AG	AG	AA	AA
AX-182176362	A09	24826711	GG	GG	AG	GG	AG	AG	GG	GG
AX-182167599	A09	25104079	CC	CC	CC	CC	CC	CC	CC	CC
AX-177911886	A09	25796467	AA	CC	AA	AA	AA	AA	AA	AA
AX-95505384	A09	25800659	AA	CC	AA	AA	AA	AA	AA	AA
AX-95639016	A09	25899202	AA	CC	AA	AA	AA	AA	AA	AA
AX-182171901	A09	26005735	GG	AA	GG	GG	GG	GG	GG	GG
AX-95506678	A09	26064133	AA	CC	AA	AA	AA	AA	AA	AA
AX-177830392	A09	26135201	GG	AA	AG	GG	AG	AG	GG	GG
AX-95683209	A09	26880504	GG	GG	AG	GG	GG	AG	GG	GG
AX-179307551	A09	26971640	AA	CC	AC	AA	AC	AC	AA	AA
AX-182087639	A09	27047244	AA	NA	AA	AA	NA	AA	AA	AA
AX-95635148	A09	27087932	TT	TC	TT	TT	TT	TT	TT	TT
AX-182176902	A09	27285464	GG	GG	GG	GG	GG	GG	GG	GG
AX-182142581	A09	27342290	GG	GG	GG	GG	GG	GG	GG	GG
AX-177831185	A09	27447848	AA	AA	NA	AA	AG	AG	AA	AA
AX-177912759	A09	27449815	AA	AA	AA	AA	AA	AA	AA	AA
AX-177911909	A09	27889785	CC	AC	AC	CC	AC	AC	CC	CC
AX-95508410	A09	27923669	GG	AA	AG	GG	NA	AG	GG	GG
AX-95664754	A09	27937960	GG	AA	AG	GG	AG	AG	GG	GG
AX-182174762	A09	28112032	GG	AG	AG	GG	AG	AG	GG	GG
AX-177828570	A09	28155813	GG	NA	GG	GG	GG	GG	GG	GG
AX-95666138	A09	28238031	GG	GG	AG	GG	GG	AG	GG	GG
AX-182167880	A09	28494010	AA	AA	AG	AA	AA	AG	AA	AA
AX-182159700	A09	28621846	AA	AG	AG	AA	AA	AG	AA	AA
AX-182149021	A09	28638676	AA	AA	AA	AA	NA	AA	AA	AA
AX-95506408	A09	28709377	GG	GG	AG	GG	GG	AG	GG	GG
AX-182138523	A09	29453276	GG	GG	GG	GG	GG	GG	GG	GG
AX-182128443	A09	29570841	AA	AA	AA	AA	AA	AA	AA	AA
AX-95509047	A09	29887631	AA	AA	AG	AA	NA	AG	AA	AA
AX-177831142	A09	30101931	CC	CC	CC	CC	CC	CC	CC	CC
AX-182126554	A09	30361588	AA	AA	AA	AA	AA	AA	AA	AA
AX-95638772	A09	30447461	AA	AA	AA	AA	NA	AA	AA	AA
AX-182087663	A09	30615218	CC	AA	AC	CC	AC	AC	CC	CC
AX-182139388	A09	31084553	AA	AA	AA	AA	AA	AA	AA	AA
AX-177835229	A09	31175871	AA	AA	AA	AA	AA	AA	AA	AA
AX-177913022	A09	31720464	AG	AA	AG	AA	GG	AG	AA	AA
AX-95664332	A09	32205577	CC	TT	TC	CC	NA	TC	CC	CC
AX-95640114	A09	32206451	AA	GG	AG	AA	AG	AG	AA	AA
AX-177833427	A09	32438352	AA	AA	AA	AA	AA	AA	AA	AA
AX-179306885	A09	32514369	AG	AA	NA	AG	AG	AG	AG	AG
AX-182087815	A09	32661635	AA	GG	AG	AA	GG	AG	AA	AA
AX-177631536	A09	32724480	GG	AA	AG	GG	AG	AG	GG	GG
AX-105307894	A09	32778940	AA	AA	AA	AA	AA	AA	AA	AA
AX-182133711	A09	33029777	AA	AA	AA	AA	AA	AA	AA	AA
AX-182170443	A09	33088190	AA	AA	AA	AA	AA	AA	AA	AA
AX-95638281	A09	33381022	AA	AA	AA	AA	AC	AA	AA	AA
AX-95505935	A10	184983	GG	GG	GG	GG	GG	GG	GG	GG
AX-182087553	A10	264884	CC	AA	AC	AC	AC	AC	CC	CC
AX-177830021	A10	412132	AA	AA	AA	AG	AA	AA	AA	AA
AX-177911847	A10	475698	AA	GG	AG	AG	AG	AA	AA	AA
AX-177835094	A10	745926	AA	AA	AA	AA	AA	AA	AA	AA
AX-177833401	A10	783352	CC	CC	CC	CC	CC	AC	CC	CC
AX-182156028	A10	855892	AA	AA	AA	AA	AA	AA	AA	AA
AX-182144456	A10	885133	CC	AA	CC	CC	CC	AC	CC	CC
AX-95508516	A10	916069	GG	GG	GG	GG	GG	AG	GG	GG
AX-105308960	A10	917621	AA	AA	AC	AC	AC	AC	AA	AA
AX-182175987	A10	999757	AA	AA	AA	AT	AT	AT	AA	AA
AX-95664731	A10	1140141	GG	GG	GG	TG	TG	GG	GG	GG
AX-182087833	A10	1164599	CC	TT	TC	CC	CC	TC	CC	CC
AX-177834500	A10	1222282	AA	GG	AA	AA	AA	AA	AA	AA
AX-182136056	A10	1409636	CC	AA	AC	AC	AC	AC	CC	CC
AX-177828383	A10	1477375	AA	GG	AG	AG	AG	AG	AA	AA
AX-95635108	A10	1493884	AA	CC	AA	AC	AA	AA	AA	AA
AX-86214240	A10	1501354	CC	CC	CC	CC	CC	CC	CC	CC
AX-95505750	A10	1556890	AA	AA	AC	AC	AC	AA	AA	AA
AX-95683085	A10	1640663	GG	AA	AG	AG	AG	AG	GG	GG
AX-177830715	A10	1656737	GG	GG	GG	AG	GG	GG	GG	GG
AX-95636124	A10	1676950	CC	CC	CC	TC	CC	CC	CC	CC
AX-177828527	A10	1780461	GG	AA	AG	AG	AG	AG	GG	GG
AX-95638203	A10	1980375	AA	CC	AC	AC	AC	AC	AA	AA
AX-95663628	A10	2018501	AA	CC	AC	AC	AC	AC	AA	AA
AX-95503308	A10	2123183	CC	CC	AC	CC	AC	CC	CC	CC
AX-95503723	A10	2299545	GG	GG	GG	GG	GG	GG	GG	GG
AX-95665304	A10	2418430	AA	AA	AA	AA	AA	AA	AA	AA
AX-95639444	A10	2531098	AA	AA	AA	AA	AA	AA	AA	AA
AX-95639304	A10	2542629	CC	TT	TC	CC	TC	TC	CC	CC
AX-182087870	A10	2691584	TT	TT	TG	TT	TG	TG	TT	TT
AX-182132766	A10	2737220	CC	CC	AC	CC	AC	AC	CC	CC
AX-95636094	A10	3131493	GG	AA	GG	GG	GG	GG	GG	GG
AX-182136470	A10	3545358	AA	AA	AA	AA	AA	AA	AA	AA
AX-177631410	A10	3969446	AA	CC	AA	AA	AA	AA	AA	AA
AX-182128647	A10	3969666	AA	GG	AA	AA	AA	AA	AA	AA
AX-182164914	A10	4066390	AA	AA	AA	AA	AA	AA	AA	AA
AX-182125193	A10	4433221	AA	GG	AA	AA	AA	AA	AA	AA
AX-182129563	A10	4598854	CC	AA	CC	CC	CC	CC	CC	CC
AX-182087879	A10	4693476	GG	AA	GG	GG	GG	GG	GG	GG
AX-182146281	A10	4769301	CC	AA	CC	CC	CC	CC	CC	CC
AX-177913166	A10	4854320	GG	AA	GG	GG	GG	GG	GG	GG
AX-182176788	A10	4895932	NA	CC	AA	AA	AA	AA	AA	AA
AX-95662812	A10	4921117	GG	AA	GG	GG	GG	GG	GG	GG
AX-182176588	A10	5328883	AA	CC	AA	AA	AA	AA	AA	AA
AX-179573569	A10	5741892	GG	GG	AG	GG	AG	AG	GG	GG
AX-182126783	A10	5829657	AA	CC	AA	AA	AA	AA	AA	AA
AX-105305928	A10	5888703	CC	CC	CC	CC	CC	CC	CC	CC
AX-177631589	A10	5917362	GG	GG	GG	GG	GG	GG	GG	GG
AX-177912754	A10	6013210	AA	AA	AA	AA	AA	AA	AA	AA
AX-177910868	A10	6113454	AA	GG	AA	AA	AA	AA	AA	AA
AX-105307163	A10	6360602	TT	TT	TT	TT	TT	TT	TT	TT
AX-182087825	A10	6626871	AA	GG	AA	AA	AA	AA	AA	AA
AX-177835134	A10	6716373	GG	AA	GG	GG	GG	GG	GG	GG
AX-177910008	A10	6782839	CC	AA	CC	CC	CC	CC	CC	CC
AX-86236275	A10	6783122	GG	AA	GG	GG	GG	GG	GG	GG
AX-95663077	A10	7112954	AA	GG	AA	AA	AA	AA	AA	AA
AX-177834152	A10	7194726	AA	GG	AA	AA	AA	AA	AA	AA
AX-177911271	A10	7249551	AA	AA	AG	AG	AG	AG	AA	AA
AX-95666050	A10	7273108	AA	AA	AG	AG	AG	AG	AA	AA
AX-95509438	A10	7303642	GG	GG	GG	GG	GG	GG	GG	GG
AX-177832156	A10	7337125	GG	AG	GG	GG	GG	GG	GG	GG
AX-182153933	A10	7650364	AA	GG	AA	AA	AA	AA	AA	AA
AX-182177651	A10	7732040	GG	AA	GG	GG	GG	GG	GG	GG
AX-182173925	A10	7816445	CC	CC	CC	CC	CC	CC	CC	CC
AX-95663274	A10	8140388	GG	AA	AG	AG	AG	AG	GG	GG
AX-95503283	A10	8368740	AA	GG	AG	AA	AG	AG	AA	AA
AX-177909934	A10	8667789	AA	GG	AG	AA	AG	AA	AA	AA
AX-95507791	A10	8786764	AA	GG	AG	AG	AG	AG	AA	AA
AX-177911371	A10	8868748	GG	GG	GG	GG	GG	GG	GG	GG
AX-182133027	A10	8895466	AA	AA	AA	AA	AA	AA	AA	AA
AX-177910390	A10	8925994	AA	AA	AG	AA	AG	AG	AA	AA
AX-177835870	A10	9066114	TT	GG	TG	TG	TG	TG	TT	TT
AX-86236767	A10	9102563	TT	CC	TT	TC	TT	TT	TT	TT
AX-95638724	A10	9182745	GG	NA	GG	NA	GG	GG	GG	GG
AX-95509270	A10	9251499	AA	GG	AA	AG	AA	AA	AA	AA
AX-182178218	A10	9309646	CC	CC	CC	CC	CC	CC	CC	CC
AX-95506641	A10	9324093	CC	AA	CC	AC	CC	CC	CC	CC
AX-95507672	A10	9413178	AA	AA	AA	AG	AA	AA	AA	AA
AX-177912538	A10	9446277	AA	AA	AA	AG	AA	AA	AA	AA
AX-177912750	A10	9499151	CC	AA	CC	AC	CC	CC	CC	CC
AX-179573632	A10	9505709	AA	GG	AA	AG	AA	AA	AA	AA
AX-177633003	A10	9560104	AA	CC	AA	AA	AA	AA	AA	AA
AX-95503184	A10	10065141	AA	AA	AA	AA	AA	AA	AA	AA
AX-95507416	A10	10108254	AA	AA	AG	AA	AG	AG	AA	AA
AX-95636041	A10	10123684	AA	CC	AC	AA	AC	AC	AA	AA
AX-95664924	A10	10133294	AA	AA	AG	AA	AG	AG	AA	AA
AX-177912656	A10	10166214	AA	GG	AG	AG	AG	AG	AA	AA
AX-95505041	A10	10294595	AA	GG	AG	AA	AG	AG	AA	AA
AX-95501618	A10	10365953	AA	CC	AA	AA	AA	AA	AA	AA
AX-177912988	A10	10444372	GG	AA	GG	AG	GG	GG	GG	GG
AX-177831499	A10	10557269	GG	GG	GG	GG	GG	GG	GG	GG
AX-182137149	A10	10580421	AA	AA	AC	AC	AC	AC	AA	AA
AX-95506953	A10	10808116	AA	CC	AA	AA	AA	AA	AA	AA
AX-182159036	A10	10869231	AA	GG	AA	AA	AA	AA	AA	AA
AX-177834858	A10	11050041	AA	GG	AA	AG	AA	AA	AA	AA
AX-95635121	A10	11168808	GG	GG	AG	AG	AG	AG	GG	GG
AX-95509036	A10	11225561	AA	CC	AA	AA	AA	AA	AA	AA
AX-177911946	A10	11292850	AA	GG	AA	AG	AA	AA	AA	AA
AX-177913206	A10	11300985	AA	GG	AA	AG	AA	AA	AA	AA
AX-177832652	A10	11312088	GG	AA	GG	AG	GG	GG	GG	GG
AX-182146139	A10	11639315	AA	AA	AA	AA	AA	AA	AA	AA
AX-95501747	A10	11677067	AA	AA	AG	AG	AG	AG	AA	AA
AX-182128473	A10	11729872	AA	AA	AA	AG	AA	AA	AA	AA
AX-86225190	A10	11776373	AA	AA	AA	AA	AA	AA	AA	AA
AX-177834566	A10	11818824	AA	AA	AA	AA	AA	AG	AA	AA
AX-182128819	A10	11866128	GG	GG	GG	GG	GG	AG	GG	GG
AX-177631217	A10	11880013	GG	AA	GG	AG	GG	GG	GG	GG
AX-95656158	A10	11897919	GG	GG	AG	GG	AG	AG	GG	GG
AX-95502529	A10	11906008	AA	CC	AA	AC	AA	AA	AA	AA
AX-177835804	A10	11938340	AA	AA	AG	AG	AG	AG	AA	AA
AX-177912341	A10	12017625	AA	AA	AA	AA	AA	AA	AA	AA
AX-95501638	A10	12089526	AA	AA	AG	AA	AG	AA	AA	AA
AX-95505945	A10	12136980	CC	CC	CC	CC	CC	CC	CC	CC
AX-177912101	A10	12305811	GG	GG	AG	GG	AG	GG	GG	GG
AX-179307462	A10	12418536	GG	GG	GG	AG	GG	GG	GG	GG
AX-95665593	A10	12481579	GG	GG	GG	GG	GG	AG	GG	GG
AX-177913130	A10	12527034	GG	GG	GG	GG	GG	GG	GG	GG
AX-95666743	A10	12660896	GG	AA	AG	AG	AG	GG	GG	GG
AX-95638619	A10	12727294	GG	GG	AG	GG	AG	AG	GG	GG
AX-177913376	A10	12809742	AA	AA	NA	AA	AC	AC	AA	AA
AX-95508555	A10	12902002	CC	AC	CC	CC	CC	AC	CC	CC
AX-95503261	A10	12909448	AA	AA	AG	AA	AG	AG	AA	AA
AX-95503815	A10	12981102	CC	CC	CC	AC	CC	CC	CC	CC
AX-177828069	A10	13013715	GG	AG	GG	GG	GG	GG	GG	GG
AX-86224924	A10	13060824	CC	AC	AC	CC	AC	CC	CC	CC
AX-177828282	A10	13228578	AA	AG	AG	AA	AG	AA	AA	AA
AX-95504934	A10	13247713	GG	NA	GG	GG	GG	AG	GG	GG
AX-177831678	A10	13273400	AA	AG	AA	AA	AA	AA	AA	AA
AX-86224817	A10	13354247	TT	TT	AT	TT	AT	AT	TT	TT
AX-177912969	A10	13531436	GG	GG	AG	AG	AG	AG	GG	GG
AX-86224721	A10	13564520	GG	GG	GG	GG	GG	GG	GG	GG
AX-95638630	A10	13564961	AA	AA	AG	AG	AG	AG	AA	AA
AX-95636210	A10	13794231	CC	NA	CC	CC	CC	CC	CC	CC
AX-177835275	A10	13877969	CC	NA	CC	CC	CC	CC	CC	CC
AX-177909923	A10	14143453	GG	AG	GG	GG	GG	GG	GG	GG
AX-95680627	A10	14244513	GG	TG	GG	GG	GG	GG	GG	GG
AX-177913413	A10	14309162	AA	AA	AA	AA	AA	AA	AA	AA
AX-177910587	A10	14376659	GG	NA	GG	GG	GG	GG	GG	GG
AX-177834017	A10	14378180	AA	AG	AA	AA	AA	AA	AA	AA
AX-177910055	A10	14684427	AA	AG	AA	AA	AA	AA	AA	AA
AX-95508101	A10	14761871	AA	GG	AA	AA	AA	AA	AA	AA
AX-177830582	A10	14887378	AA	AA	AA	AA	AA	AA	AA	AA
AX-95506442	A10	15031014	GG	AA	GG	NA	GG	GG	GG	GG
AX-105306717	A10	15143157	GG	GG	AG	GG	AG	AG	GG	GG
AX-95504676	A10	15306736	GG	GG	GG	GG	GG	GG	GG	GG
AX-177913277	A10	15428991	AA	GG	AA	AA	AA	AA	AA	AA
AX-177831565	A10	15458382	AA	AA	AA	AA	AA	AA	AA	AA
AX-177829273	A10	15489055	AA	AA	AA	AA	AA	AA	AA	AA
AX-95665121	A10	15503283	AA	AA	AA	AA	AA	AA	AA	AA
AX-95664178	A10	15534062	GG	AA	GG	GG	GG	GG	GG	GG
AX-86235068	A10	15545533	AA	GG	AA	AA	AA	AA	AA	AA
AX-95662894	A10	15593735	AA	AA	AA	AA	AA	AA	AA	AA
AX-95509068	A10	15756213	GG	AA	GG	GG	GG	GG	GG	GG
AX-179306939	A10	15830979	GG	GG	GG	GG	GG	GG	GG	GG
AX-95666648	A10	15927654	TT	CC	TT	TT	TT	TT	TT	TT
AX-177911667	A10	16025485	GG	GG	AG	AG	AG	AG	GG	GG
AX-179307609	A10	16046742	GG	AA	GG	GG	GG	GG	GG	GG
AX-95637504	A10	16164216	AA	AA	AG	AG	AG	AG	AA	AA
AX-86235004	A10	16224033	CC	CC	CC	CC	CC	CC	CC	CC
AX-86223792	A10	16421911	AA	AG	AG	AG	AG	AG	AA	AA
AX-95503191	A10	16430737	AA	AA	AG	AG	AG	AG	AA	AA
AX-182177594	A10	16465647	GG	GG	GG	GG	GG	GG	GG	GG
AX-179307350	A10	16535624	GG	GG	GG	AG	GG	GG	GG	GG
AX-177830531	A10	16551269	AA	AA	AA	AG	AA	AA	AA	AA
AX-177911870	A10	16651715	AG	GG	AG	AG	AG	AG	AG	AG
AX-182152582	A10	16910234	AA	GG	AA	AG	AA	AA	AA	AA
AX-95665529	A10	16911658	AA	GG	AA	AG	AA	AA	AA	AA
AX-95664870	A10	17237937	TT	TT	TC	TC	TC	TC	TT	TT
AX-177913171	A10	17271592	GG	GG	AG	AG	AG	AG	GG	GG
AX-95662809	A10	17374321	CC	CC	AC	CC	AC	AC	CC	CC
AX-95683200	C01	139188	GG	GG	GG	TG	GG	TG	GG	GG
AX-177835448	C01	150578	AA	AA	AA	AG	AA	AG	AA	AA
AX-95508357	C01	322398	AA	CC	AA	AC	AA	AC	AA	AA
AX-105338809	C01	351147	GG	AA	GG	AG	GG	AG	GG	GG
AX-177829335	C01	378065	GG	GG	GG	AG	GG	AG	GG	GG
AX-95637570	C01	498823	CC	CC	CC	TC	CC	TC	CC	CC
AX-177912407	C01	540919	AA	AA	AA	AG	AA	AG	AA	AA
AX-95636368	C01	550640	GG	GG	GG	AG	GG	AG	GG	GG
AX-95637063	C01	575626	NA	CC	CC	AC	CC	AC	CC	CC
AX-105336029	C01	660180	AA	AA	AA	AC	NA	AC	AA	AA
AX-177910610	C01	676816	GG	GG	GG	AG	GG	AG	GG	GG
AX-95509498	C01	990251	GG	GG	GG	AG	AG	AG	GG	GG
AX-177828223	C01	1075229	AA	AA	AA	AA	AG	AG	AA	AA
AX-105336314	C01	1244674	TT	TT	TC	TT	TC	TT	TT	TT
AX-105308908	C01	1256655	GG	GG	GG	GG	AG	GG	GG	GG
AX-105309881	C01	1321645	AA	AA	AG	AA	AG	AA	AA	AA
AX-95505846	C01	1349134	CC	CC	AC	CC	AC	CC	CC	CC
AX-95664168	C01	1425682	CC	CC	AC	CC	AC	CC	CC	CC
AX-177912426	C01	1453445	CC	CC	TC	CC	TC	TC	CC	CC
AX-105336307	C01	1577899	CC	CC	AC	CC	AC	AC	CC	CC
AX-105336308	C01	1692440	AA	AA	AA	AA	AA	AA	AA	AA
AX-95501674	C01	1805572	AA	AA	AA	AA	AA	AA	AA	AA
AX-95509027	C01	1846081	AA	AA	AA	AA	AA	AA	AA	AA
AX-95636278	C01	1873890	CC	CC	TC	CC	TC	TC	CC	CC
AX-177911030	C01	2020729	AG	AG	AG	AG	NA	GG	AG	AG
AX-105337095	C01	2047333	GG	GG	AG	GG	GG	GG	GG	GG
AX-105305890	C01	2159833	CC	CC	CC	CC	CC	CC	CC	CC
AX-95508660	C01	2238125	GG	GG	AG	GG	GG	AG	GG	GG
AX-105337096	C01	2598842	AA	AA	AG	AA	AA	AG	AA	AA
AX-105310316	C01	2629395	CC	CC	AC	CC	CC	AC	CC	CC
AX-95507637	C01	3081110	GG	GG	GG	GG	GG	GG	GG	GG
AX-105337761	C01	3091352	AA	AA	AA	AA	AA	AA	AA	AA
AX-177833142	C01	3139695	AA	AA	AG	AA	AA	AG	AA	AA
AX-95666581	C01	3145480	GG	GG	AG	GG	AG	AG	GG	GG
AX-95637707	C01	3204813	GG	GG	AG	GG	AG	AG	GG	GG
AX-86234630	C01	3292847	TT	TT	TT	TT	TT	TT	TT	TT
AX-105310053	C01	3473084	CC	CC	TC	CC	CC	CC	CC	CC
AX-105308021	C01	3527815	GG	GG	AG	AG	AG	GG	GG	GG
AX-105307335	C01	3540284	TT	TT	TG	TT	TT	TT	TT	TT
AX-177913439	C01	3593256	AA	AA	AA	AA	AG	AA	AA	AA
AX-105335237	C01	3631449	AA	AA	AC	AA	NA	AA	AA	AA
AX-95680468	C01	3685268	CC	CC	TC	CC	TC	TC	CC	CC
AX-177911086	C01	3719679	AA	AA	AG	AA	AA	AA	AA	AA
AX-95637248	C01	3759620	AA	AA	AG	AA	AA	AG	AA	AA
AX-105335655	C01	3778606	CC	CC	CC	CC	TC	CC	CC	CC
AX-177831567	C01	4294373	AG	AG	AG	AG	AG	AG	AG	AG
AX-95638719	C01	5031572	CC	CC	TC	CC	CC	TC	CC	CC
AX-105270282	C01	5057155	CC	CC	TC	CC	CC	TC	CC	CC
AX-95509254	C01	5094449	GG	GG	GG	GG	GG	GG	GG	GG
AX-95503863	C01	5610347	GG	GG	GG	GG	AG	GG	GG	GG
AX-179306900	C01	5810949	AA	AA	AA	AA	AG	AG	AA	AA
AX-95501660	C01	5837113	CC	CC	CC	CC	AC	AC	CC	CC
AX-177912497	C01	5838156	AA	AA	AC	AA	AC	AC	AA	AA
AX-95680623	C01	5903240	TT	TT	TT	TT	TC	TC	TT	TT
AX-95507883	C01	5950597	AA	AA	AA	AA	AA	AA	AA	AA
AX-105309213	C01	6231040	AA	AA	AA	AA	AA	AA	AA	AA
AX-182125603	C01	6397869	AA	CC	AA	AA	AA	AA	AA	AA
AX-182130808	C01	6461412	AA	GG	AA	AA	AA	AA	AA	AA
AX-105338024	C01	7260159	GG	GG	GG	GG	AG	GG	GG	GG
AX-105309431	C01	7322793	CC	CC	CC	CC	CC	CC	CC	CC
AX-105305987	C01	7406607	CC	CC	CC	CC	CC	CC	CC	CC
AX-95508845	C01	7406714	AA	AA	AC	AA	AA	AA	AA	AA
AX-105339344	C01	7604314	GG	GG	GG	GG	GG	GG	GG	GG
AX-95664539	C01	7608723	GG	GG	GG	GG	GG	GG	GG	GG
AX-105335267	C01	7866769	GG	GG	AG	GG	GG	GG	GG	GG
AX-177912578	C01	7875953	AA	AA	AG	AA	AA	AA	AA	AA
AX-95681268	C01	8121754	GG	GG	AG	GG	GG	GG	GG	GG
AX-95637219	C01	8206075	TT	TT	TT	TT	TT	TT	TT	TT
AX-95664727	C01	8221301	AA	AA	AA	AA	AA	AA	AA	AA
AX-95665588	C01	8876118	AA	AA	AC	AA	AA	AA	AA	AA
AX-177912340	C01	8913669	GG	GG	AG	GG	GG	GG	GG	GG
AX-177911384	C01	8945498	GG	GG	AG	GG	GG	GG	GG	GG
AX-95665561	C01	8960723	AA	AA	AG	AA	AA	AA	AA	AA
AX-95637800	C01	9059937	AA	AA	AA	AA	AA	AC	AA	AA
AX-105338135	C01	9755073	AA	CC	AA	AA	AA	AA	AA	AA
AX-95663543	C01	9755412	AA	CC	AA	AA	AA	AA	AA	AA
AX-86222427	C01	9906618	CC	AA	CC	CC	CC	CC	CC	CC
AX-177912274	C01	10459612	CC	AA	CC	CC	CC	AC	CC	CC
AX-105220956	C01	10848045	CC	AA	AC	CC	CC	CC	CC	CC
AX-105309180	C01	10961783	CC	AA	AC	CC	CC	CC	CC	CC
AX-182128314	C01	10989571	AA	AA	AA	AG	AA	AA	AA	AA
AX-95638784	C01	11064443	TT	TT	TT	TT	TT	TT	TT	TT
AX-86234356	C01	11120370	TT	TT	TG	TT	TT	TT	TT	TT
AX-95665145	C01	11162115	GG	GG	AG	AG	GG	AG	GG	GG
AX-95655872	C01	11305146	GG	GG	TG	TG	GG	GG	GG	GG
AX-95664370	C01	11329696	GG	GG	AG	GG	GG	GG	GG	GG
AX-95638115	C01	11367853	AA	AA	AA	AG	AA	AA	AA	AA
AX-105307786	C01	11473509	GG	GG	GG	AG	GG	GG	GG	GG
AX-177831023	C01	11534922	AA	AA	AA	AG	AA	AA	AA	AA
AX-105336541	C01	11577707	GG	GG	GG	NA	GG	GG	GG	GG
AX-95664777	C01	11640935	GG	GG	GG	TG	GG	GG	GG	GG
AX-95506988	C01	12373422	AA	GG	AA	AA	AG	AG	AA	AA
AX-95635245	C01	12374255	AA	GG	AA	AA	AG	NA	AA	AA
AX-95656325	C01	12491314	GG	GG	AG	AG	GG	GG	GG	GG
AX-182163033	C01	12497202	AA	AA	AG	AG	AA	AA	AA	AA
AX-105339920	C01	13067313	CC	AA	CC	CC	CC	CC	CC	CC
AX-182087566	C01	13254379	CC	AA	CC	CC	CC	CC	CC	CC
AX-182174201	C01	14196243	AA	CC	AA	AA	AA	AA	AA	AA
AX-105310141	C01	16173524	AA	AA	AA	AA	AA	AA	AA	AA
AX-182126640	C01	16219487	CC	CC	CC	CC	CC	CC	CC	CC
AX-95636208	C01	16247252	GG	GG	GG	GG	GG	GG	GG	GG
AX-179307564	C01	17014817	AA	AA	AG	AA	AG	AG	AA	AA
AX-105308694	C01	17137898	AA	AA	AA	AA	AA	AA	AA	AA
AX-95665193	C01	17945950	AA	CC	AC	AA	AA	AC	AA	AA
AX-182146023	C01	18039600	GG	AA	AG	GG	GG	AG	GG	GG
AX-95663340	C01	18074407	AA	CC	AC	AA	AA	AC	AA	AA
AX-95680763	C01	18142471	CC	AA	AC	CC	CC	AC	CC	CC
AX-95635229	C01	18182670	AA	CC	AC	AA	AA	AC	AA	AA
AX-182148523	C01	18266572	AA	GG	AG	AA	AA	AG	AA	AA
AX-95635835	C01	18504659	GG	AA	AG	GG	GG	AG	GG	GG
AX-182087743	C01	18592926	CC	TT	TC	CC	CC	TC	CC	CC
AX-95636550	C01	18811263	GG	GG	AG	GG	GG	AG	GG	GG
AX-180714792	C01	19033779	GG	AA	AG	GG	GG	AG	GG	GG
AX-182151225	C01	19097181	AA	AA	AG	AA	AA	AG	AA	AA
AX-105309954	C01	19277935	GG	GG	AG	GG	GG	AG	GG	GG
AX-182129736	C01	19285512	CC	AA	AC	CC	CC	AC	CC	CC
AX-182132967	C01	19350218	AA	GG	AG	AA	AA	AG	AA	AA
AX-182136147	C01	19456120	AA	AA	AC	AA	AA	AC	AA	AA
AX-95508531	C01	19492762	CC	AA	AC	CC	CC	AC	CC	CC
AX-95663396	C01	19681271	AA	AA	AG	AA	AA	AG	AA	AA
AX-182140776	C01	19720304	AA	AA	AC	AA	AA	AC	AA	AA
AX-182144663	C01	19896981	GG	GG	AG	GG	GG	AG	GG	GG
AX-95680411	C01	19977801	AA	AA	AC	AA	AA	AC	AA	AA
AX-182087728	C01	20008019	AA	AA	AG	AA	AA	AG	AA	AA
AX-182087753	C01	20088590	AA	AA	AC	AA	AA	AC	AA	AA
AX-95635834	C01	20791593	AA	GG	AG	AA	AA	AG	AA	AA
AX-95662666	C01	20805417	GG	AA	AG	GG	GG	AG	GG	GG
AX-95664444	C01	20834968	CC	AA	AC	CC	CC	AC	CC	CC
AX-95664160	C01	20857315	AA	GG	AG	AA	AA	AG	AA	AA
AX-95637450	C01	20938062	CC	AA	AC	CC	CC	AC	CC	CC
AX-95636371	C01	20953683	GG	TT	TG	GG	GG	TG	GG	GG
AX-95662755	C01	20981856	TT	CC	TC	TT	TT	TC	TT	TT
AX-177633052	C01	21106227	GG	AA	AG	GG	GG	AG	GG	GG
AX-95683098	C01	21165853	CC	TT	TC	CC	CC	TC	CC	CC
AX-95636580	C01	21186362	GG	AA	AG	GG	GG	AG	GG	GG
AX-182129980	C01	21201854	AA	AG	AG	AA	AA	AG	AA	AA
AX-182137512	C01	21321683	AA	GG	AG	AA	AA	AG	AA	AA
AX-95665228	C01	21713574	CC	AA	AC	CC	CC	AC	CC	CC
AX-182157456	C01	21829352	GG	AA	AG	GG	GG	AG	GG	GG
AX-118239506	C01	21849343	GG	AA	AG	GG	GG	AG	GG	GG
AX-95665652	C01	21931924	CC	CC	TC	CC	CC	TC	CC	CC
AX-86228122	C01	22001115	GG	GG	GG	GG	GG	GG	GG	GG
AX-182150087	C01	22022557	CC	AA	CC	CC	CC	CC	CC	CC
AX-105306187	C01	22055537	AA	AA	AA	AA	AA	AA	AA	AA
AX-182087768	C01	24106797	TT	CC	TC	TT	TT	TC	TT	TT
AX-182165952	C01	24316639	AA	GG	AG	AA	AA	AG	AA	AA
AX-105306458	C01	24328636	AA	GG	AG	AA	AA	AG	AA	AA
AX-105306120	C01	24434970	TT	CC	TC	TT	TT	TC	TT	TT
AX-182132761	C01	24455955	AA	CC	AC	AA	AA	AC	AA	AA
AX-105308039	C01	24493002	GG	AA	AG	GG	GG	AG	GG	GG
AX-105307271	C01	24576742	AA	GG	NA	AA	AA	AG	AA	AA
AX-182087856	C01	24631340	GG	TT	TG	GG	GG	TG	GG	GG
AX-105307322	C01	24672835	AA	GG	AG	AA	AA	AG	AA	AA
AX-95638581	C01	24835026	GG	AA	AG	GG	GG	AG	GG	GG
AX-182130704	C01	25080630	GG	AA	AG	GG	GG	AG	GG	GG
AX-182173108	C01	25123121	AA	GG	AG	AA	AA	AG	AA	AA
AX-182128956	C01	25163590	AA	GG	AG	AA	AA	AG	AA	AA
AX-105306635	C01	25344399	AA	GG	AG	AA	AA	AG	AA	AA
AX-95663021	C01	25410531	AA	CC	AC	AA	AA	AC	AA	AA
AX-182154983	C01	25431720	AA	CC	AC	AA	AA	AC	AA	AA
AX-95505735	C01	25562825	GG	AA	AG	GG	GG	AG	GG	GG
AX-182164838	C01	25694065	GG	AA	AG	GG	GG	AG	GG	GG
AX-105305770	C01	25824024	AA	CC	AC	AA	AA	AC	AA	AA
[truncated: 1,817 more rows]

## Sheet: group2_L0068AxY3380
probeset_id	Chromosome	position	L0068A	Y3380	M4-3	M4-4	M4-5	M4-9
AX-95502621	A01	198823	AA	CC	AA	AA	AA	AC
AX-177912260	A01	212754	AA	GG	AA	AA	AA	AG
AX-182158316	A01	240532	AA	AA	AA	AA	AA	AA
AX-95504803	A01	282228	AA	GG	AA	AA	NA	AA
AX-177912483	A01	360009	AA	GG	AA	AA	AA	AG
AX-95665553	A01	398469	CC	TT	CC	CC	CC	TC
AX-95508626	A01	695488	AA	GG	AA	AA	AA	AA
AX-177913118	A01	717053	AA	GG	AA	AA	AA	AG
AX-95501321	A01	730624	GG	AA	GG	GG	GG	AG
AX-86223377	A01	853144	AA	GG	AA	AA	AA	AG
AX-95665610	A01	873225	CC	AA	CC	CC	CC	AC
AX-177633389	A01	915451	AA	AC	AA	AA	AC	AA
AX-177912066	A01	1051673	AA	GG	AA	AA	AA	AA
AX-177911246	A01	1230279	GG	AA	GG	GG	GG	GG
AX-95508659	A01	1400752	AA	AA	AA	AA	AA	AC
AX-95502020	A01	1525039	GG	AA	GG	GG	GG	AG
AX-95664667	A01	1561788	TT	CC	TT	TT	TT	TT
AX-95637211	A01	1582609	CC	CC	CC	CC	CC	AC
AX-177911911	A01	1858666	AA	AA	AA	AA	AA	AG
AX-182167759	A01	1998742	GG	GG	GG	GG	GG	GG
AX-177911532	A01	2076602	AA	AA	AA	AA	AA	AG
AX-95664180	A01	2094564	AA	AA	AA	AA	AA	AG
AX-95508437	A01	2128844	AA	AA	AA	AA	AA	AG
AX-95655145	A01	2141160	AA	AA	AA	AA	AA	AG
AX-105335653	A01	2196809	TT	TC	TT	TT	TT	TC
AX-95639027	A01	2370007	CC	AA	CC	CC	CC	AC
AX-177912295	A01	2401390	AA	AC	AA	AA	AC	AA
AX-177911814	A01	2439241	TT	TT	TT	TT	TT	TG
AX-177912408	A01	2458258	GG	NA	GG	GG	GG	GG
AX-182173272	A01	2579347	CC	AA	CC	CC	CC	AC
AX-182135939	A01	2604767	AA	GG	AA	AA	AA	AG
AX-95501231	A01	2839481	AA	AA	AA	AA	AA	AA
AX-95681255	A01	2992971	GG	GG	GG	GG	GG	AG
AX-179307696	A01	2993618	AA	AA	AA	AA	AA	AG
AX-177834813	A01	3044599	GG	AA	GG	GG	GG	AG
AX-177912264	A01	3239160	AA	AA	AA	AA	AA	AG
AX-177912632	A01	3265150	GG	GG	GG	GG	GG	AG
AX-95504763	A01	3282715	AA	AA	AA	AA	AA	AG
AX-182169301	A01	3308163	GG	GG	GG	GG	GG	GG
AX-95509058	A01	3312635	AA	GG	AA	AA	AA	AG
AX-95656361	A01	3432062	TT	TT	TT	TT	NA	TC
AX-95508001	A01	3481957	CC	CC	CC	CC	CC	CC
AX-95502133	A01	3482461	AA	AA	AA	AA	AA	AG
AX-95504715	A01	3747996	AA	AA	AA	AA	AA	AA
AX-95665798	A01	3997738	AA	GG	AA	AA	AA	AG
AX-177912594	A01	4020809	GG	AA	GG	GG	GG	AG
AX-105335308	A01	4053797	AG	AA	AG	AG	AG	AG
AX-95683221	A01	4227188	AA	CC	AA	AA	AA	AA
AX-95509470	A01	4261277	AA	CC	AA	AA	AA	AA
AX-182087560	A01	4379934	CC	CC	CC	CC	CC	CC
AX-179306831	A01	4399498	AA	AA	AA	AA	AA	AA
AX-177834603	A01	4655885	GG	AA	GG	GG	GG	GG
AX-177833336	A01	4913427	GG	GG	GG	GG	GG	GG
AX-95637411	A01	5121858	CC	CC	CC	CC	CC	AC
AX-95656842	A01	5356717	CC	CC	CC	CC	CC	CC
AX-95505888	A01	5549255	AA	AA	AA	AA	AA	AA
AX-182152504	A01	5561893	AA	GG	AA	AA	AA	AA
AX-177830765	A01	5665964	AA	CC	AA	AA	AA	AC
AX-177830916	A01	5714482	AA	AA	AA	AA	AA	AG
AX-182135773	A01	5732075	GG	GG	GG	GG	GG	GG
AX-95509539	A01	5995366	AA	GG	AA	AA	AA	AG
AX-177828523	A01	6024571	GG	AA	GG	GG	GG	GG
AX-95506982	A01	6154320	GG	GG	GG	GG	GG	AG
AX-182153395	A01	6196365	AA	AA	AA	AA	AA	AG
AX-95501418	A01	6237991	GG	AA	GG	GG	GG	AG
AX-182124926	A01	6241322	AA	AA	AA	AA	AA	AG
AX-95680770	A01	6282214	TT	GG	TG	TT	TG	TT
AX-182155374	A01	6382318	GG	AA	AG	GG	GG	GG
AX-95665983	A01	6740602	GG	GG	GG	GG	GG	GG
AX-95501944	A01	6794703	AA	GG	AG	AA	AA	AG
AX-182149877	A01	6916160	GG	AA	AG	GG	GG	AG
AX-182126643	A01	6951719	AA	GG	AG	AA	AA	AG
AX-95509284	A01	7054916	CC	CC	CC	CC	CC	CC
AX-177912802	A01	7156915	AA	AG	AG	AA	AA	AG
AX-95667013	A01	7333522	CC	AC	CC	CC	CC	CC
AX-86222673	A01	7370278	GG	GG	AG	GG	GG	AG
AX-182124925	A01	7614125	GG	AA	AG	GG	GG	AG
AX-182161712	A01	7835721	AA	GG	AG	AA	AA	AA
AX-95508858	A01	7912026	AA	AA	AC	AA	AA	AA
AX-95664675	A01	8155867	AA	CC	AC	AA	AA	AA
AX-95508912	A01	8186347	AA	GG	AA	AA	AA	AA
AX-95503606	A01	8480162	CC	CC	CC	CC	CC	AC
AX-95636642	A01	8930734	AA	AA	AG	AA	AA	AA
AX-177833890	A01	9046595	AA	CC	AA	AA	AA	AC
AX-95639068	A01	9094081	TT	GG	TT	TT	TG	TG
AX-177830614	A01	9312527	CC	CC	TC	CC	NA	TC
AX-182141853	A01	9362728	AA	AA	AG	AA	AA	AG
AX-182087803	A01	9389222	CC	TT	TC	CC	CC	TC
AX-95502294	A01	9609388	AA	AA	AA	AA	AA	AC
AX-177913332	A01	9788080	CC	CC	AC	CC	CC	AC
AX-177909892	A01	10290337	AA	CC	AC	AA	AA	AC
AX-182126477	A01	10605609	GG	AA	GG	GG	GG	AG
AX-182172059	A01	10725263	GG	GG	AG	GG	GG	GG
AX-182143680	A01	10746319	AA	AA	AC	AA	AA	AA
AX-95508642	A01	10876397	CC	AA	CC	CC	CC	AC
AX-182174080	A01	13863734	GG	GG	GG	GG	GG	GG
AX-182132497	A01	13890210	AA	AA	AA	AA	AA	AA
AX-95636790	A01	14240261	GG	AA	GG	GG	GG	AG
AX-182125872	A01	14293677	GG	AA	GG	GG	GG	AG
AX-182129695	A01	14365463	AA	GG	AA	AA	AA	AG
AX-182147900	A01	14533701	GG	AA	GG	GG	GG	GG
AX-177631354	A01	14848522	AA	GG	AA	AA	AA	AA
AX-95635253	A01	15011514	CC	AA	AC	CC	CC	AC
AX-182126600	A01	15220912	GG	AA	AG	GG	GG	GG
AX-177828951	A01	15326332	TT	TT	NA	TT	TT	TT
AX-179306743	A01	15382241	GG	AA	AG	GG	GG	GG
AX-95636862	A01	15453898	GG	GG	GG	GG	GG	GG
AX-95637036	A01	15486841	GG	GG	GG	GG	GG	GG
AX-95662947	A01	15551512	AA	AA	AA	AA	AA	AG
AX-182149700	A01	15665184	AA	CC	AC	AA	AA	AC
AX-177829566	A01	15669812	AA	NA	AC	AA	AA	AC
AX-182159685	A01	15761782	CC	AC	AC	CC	CC	AC
AX-95635800	A01	15846546	CC	CC	TC	CC	CC	TC
AX-95509274	A01	16469624	CC	CC	CC	CC	CC	CC
AX-95502697	A01	16508776	AA	AA	AA	AA	AA	AG
AX-95637867	A01	16591763	AA	AA	AA	AA	AA	AG
AX-86228626	A01	16794271	TT	TT	AT	TT	TT	AT
AX-95663431	A01	16946565	GG	NA	AG	GG	GG	GG
AX-177910049	A01	17675721	GG	GG	GG	GG	GG	AG
AX-179307196	A01	17820642	CC	CC	CC	CC	CC	AC
AX-177835535	A01	18058342	GG	GG	GG	GG	GG	AG
AX-95504659	A01	18070953	AA	AA	AA	AA	AA	AA
AX-86233156	A01	18141319	TT	TT	TT	TT	TT	TC
AX-177913072	A01	18237974	AA	AA	AA	AA	AA	AA
AX-177834349	A01	18303706	GG	GG	GG	GG	GG	AG
AX-95509497	A01	18386235	AA	AA	AA	AA	AA	AA
AX-177835514	A01	18579415	AA	GG	AA	AA	AA	AG
AX-182143705	A01	18835423	AA	AA	AA	AA	AA	AA
AX-182157915	A01	19116586	AA	AC	AA	AA	AA	AA
AX-86219931	A01	19438918	GG	AA	GG	GG	GG	AG
AX-95502081	A01	19513183	AA	GG	AA	AA	AA	AA
AX-95663757	A01	19614667	GG	AG	GG	GG	GG	AG
AX-182143730	A01	19666059	CC	AC	CC	CC	CC	AC
AX-86232973	A01	19724991	CC	TT	CC	CC	TC	CC
AX-95501548	A01	19770968	AA	AA	AA	AA	AA	AG
AX-177912181	A01	19825340	GG	AA	GG	GG	GG	NA
AX-182147784	A01	20087414	AA	AG	AA	AA	AA	AG
AX-95506342	A01	20206623	GG	GG	GG	GG	GG	GG
AX-95680545	A01	20308811	GG	GG	GG	GG	GG	AG
AX-95509088	A01	20344118	CC	CC	CC	CC	CC	CC
AX-95504221	A01	20465173	AA	AC	AA	AA	AC	AA
AX-182154005	A01	20658260	AA	AG	AA	AA	AA	AG
AX-95667145	A01	20842143	CC	AA	CC	CC	CC	AC
AX-182176848	A01	21414767	AA	GG	AA	AA	AG	AG
AX-177835898	A01	22790563	AG	AA	AG	AG	AG	AG
AX-182150271	A01	22795371	AC	AA	AC	AC	NA	NA
AX-86223402	A01_random	29123	GG	GG	GG	GG	AG	AG
AX-177830783	A02	56770	AA	AA	AA	AA	AA	AA
AX-95666093	A02	120960	GG	GG	GG	GG	GG	AG
AX-177910459	A02	262823	AA	AA	AA	AA	AA	AA
AX-95665405	A02	349183	CC	NA	CC	CC	CC	CG
AX-95666343	A02	362860	GG	AA	GG	GG	GG	AG
AX-95683173	A02	508891	GG	AA	GG	GG	AG	AG
AX-95508354	A02	695308	GG	GG	GG	GG	AG	AG
AX-177909667	A02	716411	AA	GG	AA	AA	AG	NA
AX-182140420	A02	993808	CC	CC	CC	CC	AC	AC
AX-95638378	A02	1007316	GG	AA	GG	GG	GG	GG
AX-86224746	A02	1182064	AA	AA	AA	AA	AG	AG
AX-177830425	A02	1278950	TT	NA	TT	TT	TT	TC
AX-95638485	A02	1576900	AA	GG	AA	AA	AG	AG
AX-95683131	A02	1611886	AA	AA	AA	AA	AA	AA
AX-95635538	A02	1977941	AA	AA	AA	AA	AA	AA
AX-177831425	A02	2621499	GG	GG	GG	GG	GG	GG
AX-95639213	A02	2670493	TT	TT	TT	TT	TC	TT
AX-177911125	A02	2693065	TT	GG	TT	TT	TT	TT
AX-95662968	A02	2712565	CC	AA	CC	CC	AC	CC
AX-182158690	A02	3104382	AA	AA	AA	AA	AA	AA
AX-95638006	A02	3373200	CC	CC	CC	CC	CC	CC
AX-177912299	A02	3373378	AA	AA	AA	AA	AA	AA
AX-177833092	A02	3451111	GG	GG	GG	GG	AG	GG
AX-182151736	A02	3477663	AA	AA	AA	AA	AA	AA
AX-177831157	A02	3887913	AA	AA	AA	AA	AG	AA
AX-177827804	A02	4618427	AA	AA	AA	AA	AA	AA
AX-177909889	A02	4882956	GG	NA	GG	GG	GG	GG
AX-95666621	A02	4907941	AA	GG	AA	AA	AG	AA
AX-177913334	A02	4940609	AA	AA	AA	AA	AA	AA
AX-95504616	A02	5008644	AA	AA	AA	AA	AA	AA
AX-95656380	A02	5042256	GG	AG	GG	GG	AG	GG
AX-95666628	A02	5215016	AA	AG	AA	AA	AG	AA
AX-95506392	A02	5233135	CC	AC	CC	CC	CC	CC
AX-177827822	A02	5250664	AA	AG	AA	AA	AA	AA
AX-182146418	A02	5356635	AA	AG	AA	AA	AG	AA
AX-95636992	A02	5408612	AA	AG	AA	AA	AG	AA
AX-95635701	A02	5418060	GG	GG	GG	GG	GG	GG
AX-95639519	A02	5622288	AA	NA	AA	AA	AA	AA
AX-86236585	A02	5687728	CC	NA	CC	CC	CC	CC
AX-95683315	A02	5690306	AA	AC	AA	AA	AA	AA
AX-182162187	A02	5871468	GG	NA	GG	GG	GG	GG
AX-95638081	A02	6027264	GG	NA	GG	GG	GG	GG
AX-105305865	A02	6079618	GG	GG	GG	GG	GG	GG
AX-182087823	A02	6144740	GG	TT	GG	GG	TG	TG
AX-95636280	A02	6192452	GG	GG	GG	GG	AG	GG
AX-86226530	A02	6204291	AA	AA	AA	AA	AA	AA
AX-182170717	A02	6233395	AA	NA	AA	AA	AG	AG
AX-95509034	A02	6272847	GG	NA	GG	GG	GG	AG
AX-177912855	A02	6333770	AG	AA	AG	AG	AG	AG
AX-177832757	A02	6839809	AA	AA	AA	AA	AA	AA
AX-95638573	A02	6858767	AA	NA	AA	AA	AA	AG
AX-95638368	A02	6933305	GG	GG	GG	GG	GG	GG
AX-105309242	A02	7351405	CC	AA	CC	CC	AC	AC
AX-95503580	A02	7371529	CC	NA	CC	CC	CC	AC
AX-95663800	A02	7389046	CC	TT	CC	CC	TC	TC
AX-177836021	A02	7437134	AA	CC	AA	AA	AC	AC
AX-95639067	A02	7486392	TT	TC	TT	TT	TC	TT
AX-95507816	A02	7494729	AA	GG	AA	AA	AG	AG
AX-95637980	A02	7539305	AA	CC	AA	AA	AC	AC
AX-177827848	A02	7557464	CC	TC	CC	CC	TC	CC
AX-95638735	A02	7607144	GG	TT	GG	GG	TG	TG
AX-95637082	A02	7614391	AA	GG	AA	AA	AG	AG
AX-182155845	A02	7641799	GG	GG	GG	GG	AG	GG
AX-177833489	A02	7665678	AA	AA	AA	AA	AA	AA
AX-177833634	A02	7804384	AA	GG	AA	AA	AG	AG
AX-182087557	A02	7861565	GG	AA	GG	GG	AG	AG
AX-182142217	A02	7929034	GG	AA	GG	GG	AG	AG
AX-95508890	A02	7998403	AA	GG	AA	AA	AA	AG
AX-95505381	A02	8150371	AA	GG	AA	AA	AG	AG
AX-95638244	A02	8152495	CC	AA	CC	CC	AC	AC
AX-177831861	A02	8169719	AA	GG	AA	AA	AA	AG
AX-95502337	A02	8209172	GG	AG	GG	GG	GG	AG
AX-182148986	A02	8242263	AA	GG	AA	AA	AA	AG
AX-182147245	A02	8255885	AA	NA	AA	AA	AA	AA
AX-182125983	A02	8405496	AA	AG	AA	AA	AA	AG
AX-177912782	A02	8550776	AA	NA	AA	AA	AG	AA
AX-95508272	A02	8599202	AA	AA	AA	AA	AC	AA
AX-95664919	A02	8776717	CC	AA	CC	CC	CC	AC
AX-177827655	A02	8825634	GG	GG	GG	GG	GG	GG
AX-177911500	A02	8993675	AA	GG	AA	AA	AA	AG
AX-95639328	A02	9075881	CC	CC	CC	CC	CC	CC
AX-95666455	A02	9130270	TT	CC	TT	TT	TC	TC
AX-177910626	A02	9277456	GG	AA	GG	GG	AG	AG
AX-95506263	A02	9281526	GG	GG	GG	GG	GG	GG
AX-95636338	A02	9429966	TT	CC	TT	TT	TC	TC
AX-95664012	A02	9445873	AA	AA	AA	AA	AC	AC
AX-177831482	A02	9728637	AA	CC	AA	AA	AA	AA
AX-179580096	A02	9783806	CC	AA	CC	CC	CC	AC
AX-182149668	A02	10432009	AA	AA	AA	AA	AA	AA
AX-182161369	A02	10467920	GG	GG	GG	GG	GG	GG
AX-177831901	A02	10659885	AA	AA	AA	AA	AG	AA
AX-177912331	A02	10663869	AA	AA	AA	AA	AG	AA
AX-182134274	A02	10817962	GG	AA	GG	GG	AG	AG
AX-182128414	A02	10998968	CC	AA	CC	CC	AC	AC
AX-95509325	A02	11056747	AA	AA	AA	AA	AG	AA
AX-95655725	A02	11197038	GG	GG	GG	GG	NA	GG
AX-95508867	A02	11371513	CC	CC	CC	CC	AC	CC
AX-86216715	A02	11750712	TT	AA	TT	TT	TT	AT
AX-177829785	A02	12249503	AA	GG	AA	AA	AG	AA
AX-95655237	A02	12872269	TT	CC	TT	TT	TC	TC
AX-177912880	A02	12981776	AA	GG	AA	AA	AG	AG
AX-95637945	A02	17954962	CC	CC	CC	CC	CC	TC
AX-177830960	A02	18106291	AA	AA	AA	AA	AA	AG
AX-177912058	A02	18255015	AA	CC	AA	AA	AC	AC
AX-182134755	A02	18348727	AA	CC	AA	AA	AC	AC
AX-95503351	A02	18365364	GG	GG	GG	GG	GG	AG
AX-177912681	A02	18698579	AA	CC	AA	AA	AC	AC
AX-95506377	A02	18834371	CC	AA	CC	CC	AC	AC
AX-95636055	A02	20223345	CC	AC	CC	CC	AC	AC
AX-177910597	A02	20427976	CC	CC	CC	CC	CC	CC
AX-177913379	A02	20793044	AA	AA	AA	AA	AA	AA
AX-179307547	A02	21520725	AC	AC	AA	AC	AC	AC
AX-182158802	A02	21544875	GG	GG	GG	GG	GG	GG
AX-95509376	A02	21869211	GG	AG	GG	GG	GG	GG
AX-177835772	A02	22047795	CC	CC	CC	CC	CC	CC
AX-95655964	A02	22120695	GG	GG	GG	GG	GG	GG
AX-95655389	A02	22472050	CC	CC	CC	CC	CC	CC
AX-177912866	A02	22490280	AA	AA	AA	AA	AA	AA
AX-95639005	A02	22534260	CC	CC	CC	CC	CC	CC
AX-182130033	A02	22675944	GG	GG	GG	GG	GG	GG
AX-177833499	A02	22699841	GG	GG	GG	GG	GG	GG
AX-177911797	A02	23067298	AA	AA	AA	AA	AA	AA
AX-182146466	A02	23180627	GG	GG	GG	GG	GG	GG
AX-95508673	A02	23281113	GG	GG	GG	GG	GG	GG
AX-179306983	A02	23295976	AG	AG	AG	AG	AG	AG
AX-182087650	A02	23493853	GG	GG	GG	GG	GG	GG
AX-177632248	A02	23508290	AA	AA	AA	AA	AA	AA
AX-179306982	A02	23529563	AC	AC	AC	AC	AC	AC
AX-177829864	A02	24303225	GG	GG	GG	GG	GG	GG
AX-182175021	A02	24791487	AA	AA	AA	AA	AA	AA
AX-177835118	A03	419937	GG	AG	GG	GG	GG	GG
AX-182176043	A03	987017	AC	AA	NA	AC	AC	NA
AX-95680790	A03	988087	TC	CC	NA	TC	TC	NA
AX-95504541	A03	1132330	AA	AA	AA	AA	AG	AA
AX-182167646	A03	1377979	AA	AA	AC	AA	AA	AA
AX-182130677	A03	1436634	AA	AA	AG	AA	AA	AA
AX-95639015	A03	1879700	AA	AA	AA	AA	AC	AC
AX-182155028	A03	1923343	CC	CC	CC	CC	AC	AC
AX-182169636	A03	1963409	AG	AG	AG	AG	GG	GG
AX-95506291	A03	1978091	GG	GG	GG	GG	GG	GG
AX-182157094	A03	2289810	GG	AA	GG	GG	AG	GG
AX-95509338	A03	2440092	GG	AA	GG	GG	AG	GG
AX-95508432	A03	2457741	GG	GG	GG	GG	AG	AG
AX-182130962	A03	2687894	AA	AG	AA	AA	AG	AA
AX-182087154	A03	2764420	AA	CC	AA	AA	AC	AC
AX-182170979	A03	2877318	AA	AA	AA	AA	AG	AA
AX-95636441	A03	3249677	CC	AA	CC	CC	AC	AC
AX-95506788	A03	3349809	AA	GG	AA	AA	AA	AG
AX-95664127	A03	3513216	AA	AA	AA	AA	AG	AG
AX-177831884	A03	3513409	AA	AA	AA	AA	AC	AC
AX-95664767	A03	3755339	AA	CC	AA	AA	AA	AA
AX-105337675	A03	3794794	AA	AA	AA	AA	AG	NA
AX-95507916	A03	3885180	GG	AA	GG	GG	GG	GG
AX-182140633	A03	3929928	CC	NA	CC	CC	AC	AC
AX-95505872	A03	4030660	AA	AA	AA	AA	AC	AC
AX-95656234	A03	4092990	AA	NA	AA	AA	AC	AC
AX-95637128	A03	4158468	CC	AA	CC	CC	CC	CC
AX-177835539	A03	4171673	GG	AA	GG	GG	GG	GG
AX-177829972	A03	4312981	TT	CC	TT	TT	TT	TT
AX-177911190	A03	4511921	AA	GG	AA	AA	AG	AG
AX-177912899	A03	4548249	AA	AC	AA	AA	AC	AC
AX-182087799	A03	4660636	TT	TC	TT	TT	TT	TT
AX-95508945	A03	4754949	AA	AC	AA	AA	AA	AA
AX-177829595	A03	4797861	AA	CC	AA	AA	AA	AA
AX-182135940	A03	4933392	CC	AA	CC	CC	AC	AC
AX-182145123	A03	5043286	AA	GG	AA	AA	AG	AG
AX-95503270	A03	5119830	GG	GG	GG	GG	GG	GG
AX-95503728	A03	5150067	CC	AA	CC	CC	CC	CC
AX-95639207	A03	5215835	AA	GG	AA	AA	AA	AA
AX-95635782	A03	5448828	CC	AA	CC	CC	CC	AC
AX-182140418	A03	5636296	GG	GG	GG	GG	GG	AG
AX-95509309	A03	5754736	GG	GG	GG	GG	GG	AG
AX-95662784	A03	5813279	GG	GG	NA	GG	GG	GG
AX-95680921	A03	5874703	AA	AA	AA	AA	AA	AA
AX-182174150	A03	5956088	GG	GG	GG	GG	GG	AG
AX-95509060	A03	5985980	GG	GG	GG	GG	GG	GG
AX-182150244	A03	6198036	GG	GG	GG	GG	GG	GG
AX-95655675	A03	6265677	TT	TT	TT	TT	TT	TC
AX-182158258	A03	6372728	AA	AA	AA	AA	AA	AG
AX-95664900	A03	6493980	GG	GG	GG	GG	GG	AG
AX-182176474	A03	6526359	AA	AA	AA	AA	AA	AG
AX-182159096	A03	6610774	AA	AA	AA	AA	AA	AA
AX-95506005	A03	6727279	GG	GG	GG	GG	GG	GG
AX-95508470	A03	6765570	AA	AA	AA	AA	AA	AC
AX-177833140	A03	6861108	GG	GG	GG	GG	GG	AG
AX-95509577	A03	6881611	AA	AA	AA	AA	AA	AG
AX-95508143	A03	7158596	GG	AA	GG	GG	AG	AG
AX-182132838	A03	7166944	CC	AA	CC	CC	AC	AC
AX-177834122	A03	7220018	AA	GG	AA	AA	AG	AG
AX-177911902	A03	7311327	AA	GG	AA	AA	AG	AG
AX-95664330	A03	7448608	AA	AA	AA	AA	AA	AA
AX-177910117	A03	7489059	GG	AA	GG	GG	AG	AG
AX-177911805	A03	7616979	GG	AA	GG	GG	AG	AG
AX-179579505	A03	7780069	TG	NA	GG	TG	GG	TG
AX-95507527	A03	7848625	AA	AA	AA	AA	AA	AA
AX-182132290	A03	7919667	NA	AA	AA	AA	AA	AA
AX-95503851	A03	7963059	GG	AA	GG	GG	AG	GG
AX-105336532	A03	8023114	AA	AG	AA	AA	AA	AA
AX-95506308	A03	8065497	AA	AA	AA	AA	AA	AC
AX-95638334	A03	8137479	CC	AA	CC	CC	AC	AC
AX-182144796	A03	8627367	AA	CC	AA	AA	AC	AA
AX-177912415	A03	8754199	AA	GG	AA	AA	AG	AA
AX-95665084	A03	8876213	GG	AA	GG	GG	AG	AG
AX-182087809	A03	8930569	CC	TT	CC	CC	TC	TC
AX-182126137	A03	8931729	AA	CC	AA	AA	AC	AC
AX-177830988	A03	9067103	AA	GG	AA	AA	AG	AG
AX-95507218	A03	9085530	AA	GG	AA	AA	AA	AG
AX-95666414	A03	9139698	GG	GG	GG	GG	AG	GG
AX-177832913	A03	9203392	GG	GG	GG	GG	GG	GG
AX-182152411	A03	9309350	AA	CC	AA	AA	AA	AC
AX-179307297	A03	9331524	CC	AA	CC	CC	CC	AC
AX-177835269	A03	9525405	CC	AA	CC	CC	AC	AC
AX-95503781	A03	9578174	AA	AA	AA	AA	AA	AA
AX-182143118	A03	9918346	AA	AA	AA	AA	AA	AA
AX-105337781	A03	9955843	CC	CC	CC	CC	AC	CC
AX-182139142	A03	10002812	GG	AA	GG	GG	AG	AG
AX-95502939	A03	10269510	AA	AA	AA	AA	AC	AA
AX-177913026	A03	10280270	GG	GG	GG	GG	AG	GG
AX-179307425	A03	10358437	CC	CC	CC	CC	AC	CC
AX-177828213	A03	10434294	CC	CC	CC	CC	AC	CC
AX-95635151	A03	10496225	GG	GG	GG	GG	AG	GG
AX-182138238	A03	10551863	CC	AA	CC	CC	CC	AC
AX-95663993	A03	10586577	GG	GG	GG	GG	AG	GG
AX-86228975	A03	10647480	CC	CC	CC	CC	CC	CC
AX-95683034	A03	10663044	CC	AA	CC	CC	AC	AC
AX-177829529	A03	10677109	AA	GG	AA	AA	AG	AG
AX-95505818	A03	10758038	AA	GG	AA	AA	AG	AG
AX-95504605	A03	10833039	AA	AA	AA	AA	AG	AA
AX-177912112	A03	10833620	TT	TT	TT	TT	TC	TT
AX-179306729	A03	10937286	AA	AA	AA	AA	AG	AA
AX-95635223	A03	11367399	GG	AA	GG	GG	GG	AG
AX-95639417	A03	11570113	AA	GG	AA	AA	AG	AG
AX-177912540	A03	11774210	CC	CC	CC	CC	AC	CC
AX-177912114	A03	11999994	CC	CC	CC	CC	TC	CC
AX-95506708	A03	12064253	AA	AA	AA	AA	AA	AA
AX-95508894	A03	12071687	AA	AA	AA	AA	AC	AA
AX-95636051	A03	12148318	TT	GG	TT	TT	TT	TG
AX-177833355	A03	12169605	GG	NA	GG	GG	AG	AG
AX-95638137	A03	12188326	GG	AA	GG	GG	AG	AG
AX-177911101	A03	12228208	AA	AA	AA	AA	AG	AA
AX-95509674	A03	12311209	AA	GG	AA	AA	AA	AG
AX-179307430	A03	12419180	AA	AA	AA	AA	AG	AA
AX-177829717	A03	12444405	AA	AA	AA	AA	AG	AA
AX-95508541	A03	12540906	GG	GG	GG	GG	AG	GG
AX-182137805	A03	12643131	GG	GG	GG	GG	AG	GG
AX-177832892	A03	12727748	AA	GG	AA	AA	AG	AG
AX-182173366	A03	12809700	CC	CC	CC	CC	CC	CC
AX-182087754	A03	12825482	TT	TT	TT	TT	TT	TT
AX-95502678	A03	12907798	AA	AA	AA	AA	AA	AA
AX-95664262	A03	13017105	TT	TT	TT	TT	TT	TT
AX-95656205	A03	13047816	AA	AA	AA	AA	AA	AA
AX-95639096	A03	13047998	GG	GG	GG	GG	GG	GG
AX-182087757	A03	13098781	GG	AA	GG	GG	AG	GG
AX-95509121	A03	13168253	AA	AA	AA	AA	AA	AA
AX-95666212	A03	13314548	GG	GG	GG	GG	GG	GG
AX-179306856	A03	13348803	GG	AG	GG	GG	GG	GG
AX-95502288	A03	13382300	AA	AA	AA	AA	AA	AA
AX-177832546	A03	13494780	CC	NA	CC	CC	AC	AC
AX-177828962	A03	13555624	AA	AC	AA	AA	AC	AA
AX-95506345	A03	13580378	GG	GG	GG	GG	GG	GG
AX-95505814	A03	13603483	GG	GG	GG	GG	GG	GG
AX-95663878	A03	13644281	AA	AA	AA	AA	AA	AA
AX-95639049	A03	13673373	GG	NA	GG	GG	AG	AG
AX-95508293	A03	13781418	AA	AA	AA	AA	AA	AA
AX-95503587	A03	13929211	AA	AA	AA	AA	AA	AG
AX-179580833	A03	13948546	AA	AG	AA	AA	AG	AG
AX-95506080	A03	14294154	AA	AC	AA	AA	AA	AA
AX-182151615	A03	14325181	CC	AA	CC	CC	AC	AC
AX-177912354	A03	14467832	CC	CC	CC	CC	CC	CC
AX-95681175	A03	14558144	CC	TC	CC	CC	TC	TC
AX-182125133	A03	14602655	AA	AC	AA	AA	AC	AC
AX-182157058	A03	14763107	AA	CC	AA	AA	AC	AC
AX-95509560	A03	14820971	CC	AA	CC	CC	AC	AC
AX-95679826	A03	14841203	GG	AA	GG	GG	AG	AG
AX-95639144	A03	14987907	GG	AA	GG	GG	AG	GG
AX-95665748	A03	15038093	AA	AA	AA	AA	AA	AA
AX-95505383	A03	15100308	AA	CC	AA	AA	AC	AC
AX-95635251	A03	15121067	AA	GG	AA	AA	AG	AG
AX-177835558	A03	15219771	GG	AA	GG	GG	AG	AG
AX-177828932	A03	15228244	AA	GG	AA	AA	AG	AG
AX-182152278	A03	15427226	AA	AA	AA	AA	AA	AG
AX-95509154	A03	15430383	GG	GG	GG	GG	GG	AG
AX-95509572	A03	15498700	GG	GG	GG	GG	GG	AG
AX-95505851	A03	15546889	AA	CC	AA	AA	AC	AC
AX-95636710	A03	15967292	AA	AA	AA	AA	AA	AA
AX-95638752	A03	16074819	AA	AA	AA	AA	AC	AA
AX-182177203	A03	16357981	AA	AA	AA	AA	AA	AA
AX-95508382	A03	16423339	AA	AA	AA	AA	AA	AA
AX-95501925	A03	17020177	GG	AA	GG	GG	GG	AG
AX-177832968	A03	17411173	AA	AA	AA	AA	AA	AA
AX-182087696	A03	17448044	GG	GG	GG	GG	GG	AG
AX-177913498	A03	17473443	TT	TT	TT	TT	TT	TC
AX-182147367	A03	17577932	AA	AA	AA	AA	AA	AG
AX-177909738	A03	17615946	AA	AA	AA	AA	AA	AG
AX-177833904	A03	17720501	GG	AA	GG	GG	GG	GG
AX-182134574	A03	17784426	CC	AA	CC	CC	CC	CC
AX-95508201	A03	17870301	AA	GG	AA	AA	AA	AG
AX-95636256	A03	18013530	GG	GG	GG	GG	GG	GG
AX-177910634	A03	18074556	AA	AA	AA	AA	AA	AA
AX-182087416	A03	18139695	AA	AA	AA	AA	AA	AG
AX-95663824	A03	18299416	GG	GG	GG	GG	GG	TG
AX-95503663	A03	18420321	AA	AA	AA	AA	AA	AG
AX-95505098	A03	18485019	AA	AA	AA	AA	AA	AG
AX-95639469	A03	18521138	AA	AA	AA	AA	AA	AA
AX-182148394	A03	18670129	AA	AA	AA	AA	AA	AA
AX-182176888	A03	18944654	AA	AA	AA	AA	AA	AA
AX-95665277	A03	19014167	TT	TT	TT	TT	TT	TT
AX-95503070	A03	19029743	GG	GG	GG	GG	GG	GG
AX-95655506	A03	19098609	CC	CC	CC	CC	CC	AC
AX-95506098	A03	19224959	AA	AA	AA	AA	AA	AG
AX-86228828	A03	19314986	GG	GG	GG	GG	GG	GG
AX-95507406	A03	19345085	CC	CC	CC	CC	CC	AC
AX-95636168	A03	19403427	AA	AA	AA	AA	AA	AC
AX-95502710	A03	19449512	CC	CC	CC	CC	CC	AC
AX-95635976	A03	19503006	AA	AA	AA	AA	AA	AC
AX-95662631	A03	20059088	TT	TT	TT	TT	TT	TT
AX-95666161	A03	20250602	TT	TT	NA	TT	TT	TT
AX-177833344	A03	20289680	AA	AA	AA	AA	AA	AA
AX-177828804	A03	20410775	GG	GG	GG	GG	GG	GG
AX-95507950	A03	20449293	GG	GG	GG	GG	GG	GG
AX-95680443	A03	20466685	AA	AA	AA	AA	AA	AA
AX-95506991	A03	20604725	GG	GG	GG	GG	GG	GG
AX-182133118	A03	20618213	AA	AA	AA	AA	AA	AA
AX-182129125	A03	20689461	AA	AA	AA	AA	AA	AA
AX-95680766	A03	20715719	GG	GG	GG	GG	GG	GG
AX-95509028	A03	20920417	AA	AA	AA	AA	AA	AG
AX-177631293	A03	20976730	AA	CC	AA	AA	AC	AA
AX-177913112	A03	21074893	AA	AA	AA	AA	AA	AA
AX-182176880	A03	21388093	AA	GG	AA	AA	AG	AA
AX-177912630	A03	21755980	AA	GG	AA	AA	AG	AA
AX-182157561	A03	21828780	GG	AA	GG	GG	AG	GG
AX-177911858	A03	21914225	CC	CC	CC	CC	CC	CC
AX-182087785	A03	21917686	CC	CC	CC	CC	CC	CC
AX-95637117	A03	22003574	CC	CC	CC	CC	CC	CC
AX-177829847	A03	22112847	GG	GG	GG	GG	GG	GG
AX-95504521	A03	22177774	AA	AA	AA	AA	AA	AA
AX-95655945	A03	22283834	CC	CC	CC	CC	CC	CC
AX-95662786	A03	22286906	CC	CC	CC	CC	CC	CC
AX-95638446	A03	22475915	AA	GG	AA	AA	AG	AA
AX-182168382	A03	22514591	AA	AA	AA	AA	AA	AA
AX-95507353	A03	22523376	AA	AA	AA	AA	AA	AA
AX-95635295	A03	22659088	CC	CC	CC	CC	CC	CC
AX-177633599	A03	22900381	AA	AA	AA	AA	AA	AA
AX-180737341	A03	22911470	AA	AA	AA	AA	AA	AA
AX-95666108	A03	23081091	CC	CC	CC	CC	CC	CC
AX-95635616	A03	23193999	AA	AA	AA	AA	AA	AA
AX-179306728	A03	23290872	CC	CC	CC	CC	CC	CC
AX-95636391	A03	23417416	GG	GG	GG	GG	GG	GG
AX-177912865	A03	23502236	GG	AA	GG	GG	AG	GG
AX-179307141	A03	23700354	AA	GG	AA	AA	AG	AA
AX-95635826	A03	23770762	CC	CC	CC	CC	CC	TC
AX-95680805	A03	23801861	AA	AA	AA	AA	AA	AA
AX-179573595	A03	23842782	AA	AA	AA	AA	AA	AG
AX-177829727	A03	23878885	GG	AA	GG	GG	AG	AG
AX-95502605	A03	23956800	CC	AA	CC	CC	AC	AC
AX-179573646	A03	24165209	AA	GG	AA	AA	AG	AA
AX-95506430	A03	24220642	CC	AA	CC	CC	AC	CC
AX-177827950	A03	24333274	CC	AC	AC	CC	AC	AC
AX-95507860	A03	24364511	GG	GG	GG	GG	GG	GG
AX-95509347	A03	24406111	AA	AA	AA	AA	AA	AA
AX-95680795	A03	24450368	AA	AA	AA	AA	AA	AA
AX-182177872	A03	24475318	GG	GG	GG	GG	GG	AG
AX-95501422	A03	24677587	AA	CC	AA	AA	AC	AC
AX-95680406	A03	24700288	GG	GG	GG	GG	GG	AG
AX-95502122	A03	24749109	AA	AA	AA	AA	AA	AA
AX-95680418	A03	24819345	AA	GG	AA	AA	AG	AA
AX-177828344	A03	24825439	GG	AA	GG	GG	AG	GG
AX-105306154	A03	24941902	AA	AG	AA	AA	AA	AG
AX-182147877	A03	25135300	GG	GG	GG	GG	GG	GG
AX-95509401	A03	25163969	AA	AA	AA	AA	AA	AA
AX-95509657	A03	25176863	CC	CC	CC	CC	CC	AC
AX-95663183	A03	25257196	CC	TT	CC	CC	TC	TC
AX-182087709	A03	25455931	AA	AA	AA	AA	AA	AG
AX-95502992	A03	25517505	AA	AA	AA	AA	AA	AG
AX-177913185	A03	25612901	AA	CC	AA	AA	AC	AC
AX-177827553	A03	25694462	AA	GG	AA	AA	AG	AG
AX-95638114	A03	25782888	AA	CC	AA	AA	AC	AA
AX-179307012	A03	25787710	AA	GG	AA	AA	AG	AA
AX-95636680	A03	25899466	AA	AA	AA	AA	AA	AA
AX-177828121	A03	25971199	CC	AA	CC	CC	AC	AC
AX-177834674	A03	25971980	AA	GG	AA	AA	AG	AG
AX-95637533	A03	26004976	AA	GG	AA	AA	AG	AG
AX-95636105	A03	26015888	CC	AA	CC	CC	AC	AC
AX-177910154	A03	26071962	GG	GG	GG	GG	GG	GG
AX-95636817	A03	26157992	GG	GG	GG	GG	GG	GG
AX-95663285	A03	26184852	GG	AA	GG	GG	AG	GG
AX-95665146	A03	26262031	AA	CC	AA	AA	AC	AC
AX-177912249	A03	26365755	AA	GG	AA	AA	AG	AA
AX-95638071	A03	26588844	AA	CC	AA	AA	AC	AA
AX-177832788	A03	26605700	CC	CC	CC	CC	CC	CC
AX-179307112	A03	26687873	GG	AA	GG	GG	AG	GG
AX-182169602	A03	26709706	AA	GG	AA	AA	AG	AA
AX-95666014	A03	26756822	CC	AA	CC	CC	AC	CC
AX-182159038	A03	26779637	AA	CC	AA	AA	AC	AA
AX-177828111	A03	27051947	AA	AA	AA	AA	AA	AC
AX-95508147	A03	27358861	GG	AA	GG	GG	AG	AG
AX-95508796	A03	27392984	GG	GG	GG	GG	GG	GG
AX-95666543	A03	27429561	CC	AA	CC	CC	AC	CC
AX-95666078	A03	27461837	AA	AA	AA	AA	AA	AA
AX-177910624	A03	27595162	AA	CC	AA	AA	AC	AC
AX-95664818	A03	27894765	AA	GG	AA	AA	AG	AA
AX-95504324	A03	28308848	AA	CC	AA	AA	AC	AA
AX-95506638	A03	28438798	CC	AA	CC	CC	AC	AC
AX-95502677	A03	28444334	GG	AA	GG	GG	AG	AG
AX-177829574	A03	29008514	AA	GG	AA	AA	AG	AG
AX-177910335	A03	29049025	TT	CC	TT	TT	TC	TC
AX-177832453	A03	29098027	GG	GG	GG	GG	GG	AG
AX-95638032	A03	29263607	GG	GG	GG	GG	GG	GG
AX-95683164	A03	29734315	GG	GG	GG	GG	GG	AG
AX-177910565	A04	42733	AA	NA	AA	AA	AG	AG
AX-95506329	A04	104399	AA	CC	AA	AA	AC	AC
AX-177912766	A04	120141	GG	GG	GG	GG	GG	AG
AX-177913120	A04	171605	GG	GG	GG	GG	GG	AG
AX-177913322	A04	257015	GG	GG	GG	GG	GG	GG
AX-177909801	A04	361418	GG	AG	GG	GG	AG	GG
AX-177632156	A04	437301	CC	NA	CC	CC	AC	CC
AX-182159504	A04	601033	GG	AA	GG	GG	AG	GG
AX-177912338	A04	654736	CC	NA	CC	CC	AC	AC
AX-182158022	A04	663828	CC	CG	CC	CC	CG	CG
AX-95507281	A04	750452	GG	AG	GG	GG	GG	AG
AX-95655183	A04	796835	AA	AA	AA	AA	AA	AG
AX-182154440	A04	812051	AA	GG	AA	AA	AG	AG
AX-177911997	A04	839926	AA	AC	AA	AA	AA	AC
AX-95507033	A04	913639	AA	AG	AA	AA	AG	AG
AX-177912976	A04	966614	GG	GG	GG	GG	GG	GG
AX-177832551	A04	988803	GG	AG	GG	GG	GG	GG
AX-95662645	A04	1037957	AA	AA	AA	AA	AA	AC
AX-86233870	A04	1054384	AA	AC	AA	AA	AA	AA
AX-179307588	A04	1100209	CC	NA	CC	CC	CC	CC
AX-95638180	A04	1223392	GG	AA	GG	GG	AG	AG
AX-177833285	A04	1349521	CC	AC	CC	CC	CC	CC
AX-177911849	A04	1540119	AA	AG	AG	AA	AG	AG
AX-95665112	A04	1618218	AA	GG	AG	AA	AG	AG
AX-95507848	A04	1718920	AA	AG	AG	AA	AA	AA
AX-95665840	A04	1792836	AA	GG	AG	AA	AG	AG
AX-177912915	A04	1793416	GG	AA	AG	GG	AG	AG
AX-95655507	A04	1880805	TT	GG	TG	TT	TG	TG
AX-95639386	A04	2008557	AA	GG	GG	AA	GG	GG
AX-182145288	A04	2029585	AA	AA	AA	AA	AA	AA
AX-95655837	A04	2133626	GG	AG	AG	GG	GG	GG
AX-177632157	A04	2419904	CC	AC	AC	CC	CC	CC
AX-182087727	A04	2453549	CC	CC	CC	CC	CC	CC
AX-182087419	A04	2512168	CC	TC	CC	CC	TC	TC
AX-182087407	A04	2559339	TT	TT	TT	TT	TT	TT
AX-95666582	A04	2610229	TT	AT	TT	TT	AT	AT
AX-182087733	A04	2997699	TT	TG	TT	TT	TG	TG
AX-95662546	A04	3049836	GG	GG	GG	GG	GG	GG
AX-86221053	A04	3060018	CC	AC	CC	CC	AC	AC
AX-95665879	A04	3079230	GG	GG	GG	GG	GG	GG
AX-95506766	A04	3223164	AA	AA	AA	AA	AA	AA
AX-95638084	A04	3297129	CC	TC	CC	CC	TC	TC
AX-95663325	A04	3301049	AA	AG	AA	AA	AG	AG
AX-177912598	A04	3396550	GG	GG	GG	GG	GG	GG
AX-179307131	A04	3540219	CC	TC	CC	CC	CC	TC
AX-177912396	A04	3787181	CC	AC	CC	CC	CC	AC
AX-95639451	A04	4102327	CC	CC	CC	CC	TC	CC
AX-95666514	A04	4144134	TT	TT	TT	TT	TT	TT
AX-177912772	A04	4625893	CC	CC	CC	CC	AC	CC
AX-95507735	A04	4860848	CC	CC	CC	CC	AC	CC
AX-182130234	A04	4912484	GG	AG	GG	GG	AG	AG
AX-182087875	A04	5024274	GG	GG	GG	GG	TG	GG
AX-95506566	A04	5453973	GG	AG	GG	GG	GG	AG
AX-177912197	A04	5687201	GG	AG	GG	GG	AG	AG
AX-177828035	A04	5852415	AA	AA	AA	AA	AA	AC
AX-177828305	A04	6389777	TT	TT	TT	TT	TG	TT
AX-95663149	A04	7190935	GG	AG	GG	GG	AG	AG
AX-182152303	A04	7213720	AA	AG	AA	AA	AG	AG
AX-182130126	A04	7646294	GG	GG	GG	GG	AG	GG
AX-95637825	A04	7808884	GG	GG	GG	GG	AG	GG
AX-95664963	A04	7913505	AA	AC	AA	AA	AC	AC
AX-177912401	A04	7952152	AA	AA	AA	AA	AA	AA
AX-177911263	A04	8018477	GG	GG	GG	GG	GG	GG
AX-182087701	A04	8255422	GG	GG	GG	GG	GG	GG
AX-182151943	A04	8266048	AA	AA	AA	AA	AA	AA
AX-95665323	A04	8391596	AA	AA	AA	AA	AA	AA
AX-182138509	A04	8430905	AA	AA	AA	AA	AA	AA
AX-177911423	A04	8621857	AA	AA	AA	AA	AG	AA
AX-95501575	A04	8661497	AA	AG	AA	AA	AG	AA
AX-177834552	A04	8742173	GG	GG	GG	GG	AG	GG
AX-95509263	A04	8826779	AA	CC	AA	AA	AC	AC
AX-95639266	A04	8945521	GG	GG	GG	GG	AG	GG
AX-95508362	A04	9094588	AA	GG	AA	AA	AG	AG
AX-179307304	A04	9402187	CC	AC	CC	CC	CC	CC
AX-182139481	A04	9679249	AG	AG	AG	AG	AG	AG
AX-95663916	A04	9736334	AA	AG	AA	AA	AA	AA
AX-95504726	A04	9773044	CC	AC	CC	CC	AC	AC
AX-182141453	A04	10179623	AA	AA	AA	AA	AA	AA
AX-177833130	A04	10212638	AA	AA	AA	AA	AA	AA
AX-95635230	A04	10268881	CC	AC	CC	CC	AC	CC
AX-95503614	A04	10415680	AA	AG	AA	AA	AG	AA
AX-177828857	A04	10415831	AA	AG	AA	AA	AG	AA
AX-95666520	A04	10515356	AA	AA	AA	AA	AG	AA
AX-95506459	A04	10542933	AA	GG	AA	AA	AG	AG
AX-177910083	A04	10673100	AA	AG	AA	AA	AA	AG
AX-177912463	A04	11146862	CC	CC	CC	CC	CC	CC
AX-182150934	A04	11227196	AA	AA	AC	AA	AA	AA
AX-179307009	A04	11301588	CC	AC	AC	CC	CC	AC
AX-177831981	A04	11685649	CC	AC	CC	CC	CC	AC
AX-95501490	A04	11708799	AA	GG	AA	AA	AA	AG
AX-95664075	A04	11806386	AA	AA	AG	AA	AA	AA
AX-95505869	A04	11860002	CC	CC	CC	CC	CC	CC
AX-95665677	A04	11898450	GG	AA	GG	GG	GG	AG
AX-95506730	A04	12021822	AA	CC	AA	AA	AA	AC
AX-95663397	A04	12041691	TT	CC	TT	TT	TT	TC
AX-95637896	A04	12213828	AA	CC	AA	AA	AA	AC
AX-95504510	A04	12216734	AA	AA	AA	AA	AA	AA
AX-182125952	A04	12569882	AA	AA	AA	AA	AA	AA
AX-95664616	A04	13028972	GG	AA	GG	GG	GG	AG
AX-95665381	A04	13103219	GG	GG	GG	GG	GG	AG
AX-95635197	A04	13137660	AA	CC	AC	AA	AA	AA
AX-95639454	A04	13192738	AA	AA	AA	AA	AA	AC
AX-95639543	A04	13224285	CC	AA	CC	CC	CC	CC
AX-95507605	A04	13252707	AA	GG	AA	AA	AA	AA
AX-182087810	A04	13556759	GG	GG	GG	GG	AG	GG
AX-177631460	A04	13587599	AA	AA	AA	AA	AG	AA
AX-177833641	A04	13648408	CC	CC	AC	CC	CC	AC
AX-95501595	A04	13880754	GG	GG	GG	GG	AG	GG
AX-95664677	A04	13905031	TT	TT	TT	TT	NA	TT
AX-95636860	A04	13968724	AA	AA	AA	AA	AA	AA
AX-95663327	A04	14047180	GG	GG	GG	GG	AG	AG
AX-95638220	A04	14082609	CC	CC	CC	CC	TC	CC
AX-177912572	A04	14259534	CC	CC	CC	CC	AC	CC
AX-177633163	A04	14344793	GG	GG	GG	GG	AG	GG
AX-95503260	A04	14767434	AA	CC	AA	AA	AA	AC
AX-95508268	A04	14853313	AA	AA	AA	AA	AG	AA
AX-95508581	A04	14881039	GG	AA	GG	GG	GG	AG
AX-95638027	A04	14976156	AA	AA	AA	AA	AA	AA
AX-95501205	A04	15011438	GG	GG	GG	GG	GG	GG
AX-95508840	A04	15145097	CC	AA	CC	CC	CC	AC
AX-95505772	A04	15333203	AA	GG	AA	AA	AG	AA
AX-95663087	A04	15436750	GG	AA	GG	GG	AG	GG
AX-95509015	A04	15449482	GG	AA	GG	GG	AG	GG
AX-177831207	A04	15494654	AA	CC	AA	AA	AC	AA
AX-179307746	A04	15748927	GG	AA	GG	GG	AG	AG
AX-179307544	A04	15791897	AA	CC	AA	AA	AA	AC
AX-95638781	A04	15809998	CC	TT	CC	CC	TC	TC
AX-179307463	A04	15943750	AA	AA	AA	AA	AG	AG
AX-177829855	A04	16084490	AA	GG	AA	AA	AG	AA
AX-177833715	A04	16484458	CC	AA	CC	CC	CC	CC
AX-95656159	A04	16495267	AA	CC	AA	AA	AC	AA
AX-182124799	A04	16546328	AA	GG	AA	AA	AG	AA
AX-95683087	A04	16580390	TT	TT	TT	TT	TT	TT
AX-95507169	A04	16718051	AA	AA	AA	AA	AA	AA
AX-95638872	A04	16733534	GG	AA	GG	GG	AG	GG
AX-95504503	A04	16765402	GG	GG	GG	GG	AG	GG
AX-182154729	A04	16964819	AG	AA	NA	GG	AG	AG
AX-182141305	A04	16967265	AG	AA	AG	AG	AG	AG
AX-105306148	A04	17069454	GG	AA	GG	GG	GG	GG
AX-182087687	A04	17193728	AA	GG	AA	AA	AG	AA
AX-95635617	A04	17340116	CC	AA	CC	CC	AC	AC
AX-95666142	A04	17360235	GG	AA	GG	GG	AG	AG
AX-179307107	A04	17453333	AA	AG	AA	AA	AA	AG
AX-105337679	A04	17480240	AG	AG	AG	AG	AG	AG
AX-86232245	A04	17632597	CC	TT	CC	CC	CC	TC
AX-95509653	A04	17686221	GG	AG	GG	GG	GG	GG
AX-95509424	A04	17741611	AA	AA	AA	AA	AA	AA
AX-179307667	A04	17793931	AA	GG	AA	AA	AA	AG
AX-95664948	A04	17877587	GG	AG	GG	GG	AG	GG
AX-95503983	A04	17923085	GG	AG	GG	GG	AG	GG
AX-86218622	A04	17979180	GG	GG	GG	GG	GG	GG
AX-177828443	A04	18048099	CC	AC	CC	CC	CC	AC
AX-95637780	A04	18079803	CC	AC	CC	CC	AC	CC
AX-95507715	A04	18211115	CC	AC	CC	CC	AC	AC
AX-95636508	A04	18326726	AA	AC	AA	AA	AC	AA
AX-95636035	A04	18342595	CC	AC	CC	CC	CC	AC
AX-95664306	A04	18424204	AA	GG	AA	AA	AG	AG
AX-182173033	A04	18444869	AA	AC	AA	AA	CC	AA
AX-95637073	A04	18488076	CC	AC	CC	CC	CC	AC
AX-95655722	A04	18512174	CC	TC	CC	CC	CC	CC
AX-177832576	A04	18693930	GG	TG	GG	GG	GG	GG
AX-177831112	A04	18709025	AA	AA	AA	AA	AA	AA
AX-177912412	A04	18746955	AA	AG	AA	AA	AA	AA
AX-177828275	A05	76673	AA	GG	AA	AA	AG	AA
AX-182139471	A05	96506	CC	CC	CC	CC	CC	AC
AX-177831003	A05	128996	CC	CC	CC	CC	TC	CC
AX-179306816	A05	463821	AA	AA	AA	AA	AA	AG
AX-95509203	A05	509226	AA	AA	AA	AA	AA	AG
AX-95505768	A05	871689	AA	TT	AA	AA	AT	AT
AX-95502715	A05	901575	AA	AG	AA	AA	AG	AG
AX-179307553	A05	1028920	GG	AA	GG	GG	GG	AG
AX-182125476	A05	1091785	AA	CC	AA	AA	AC	AC
AX-95656061	A05	1474158	GG	AA	GG	GG	GG	AG
AX-95504430	A05	1887134	NA	AC	AA	AA	AC	AC
AX-182173242	A05	1904275	GG	AA	GG	GG	GG	AG
AX-95508828	A05	2006072	AA	AA	AA	AA	AA	AA
AX-182156752	A05	2163606	GG	NA	GG	GG	AG	AG
AX-177632849	A05	2232259	CC	AC	CC	CC	CC	CC
AX-177633085	A05	2270668	CC	CC	CC	CC	CC	CC
AX-182144070	A05	2402352	GG	AG	GG	GG	AG	AG
AX-95665927	A05	2541017	GG	GG	GG	GG	GG	GG
AX-177831436	A05	2595001	CC	CC	CC	CC	CC	CC
AX-177827649	A05	2749128	GG	GG	GG	GG	GG	GG
AX-95664512	A05	2832845	TT	NA	TT	TT	TC	TT
AX-95682879	A05	2997485	GG	NA	GG	GG	GG	AG
AX-95505482	A05	3155661	AA	AC	AA	AA	AA	AA
AX-182136201	A05	3161341	GG	GG	GG	GG	GG	GG
AX-95502125	A05	3271162	AA	AA	AA	AA	AA	AA
AX-179307549	A05	3379499	GG	NA	GG	GG	GG	GG
AX-177913008	A05	3465156	AA	AA	AA	AA	AA	AA
AX-95509323	A05	3621932	AA	AA	AA	AA	AA	AA
AX-95502175	A05	3762765	GG	AA	GG	GG	AG	AG
AX-95504919	A05	3853825	GG	AA	GG	GG	AG	AG
AX-177828199	A05	3909610	GG	AG	GG	GG	AG	AG
AX-95504224	A05	3929212	AA	AG	AA	AA	AG	AG
AX-177827743	A05	4207579	GG	AG	GG	GG	AG	AG
AX-95507219	A05	4243236	AA	AG	AA	AA	AG	AG
AX-179307094	A05	4295731	GG	AG	GG	GG	AG	AG
AX-177830897	A05	4459237	CC	AC	CC	CC	AC	CC
AX-182144549	A05	4468491	GG	AG	GG	GG	AG	GG
AX-177830774	A05	4494882	AA	AC	AA	AA	AC	AA
AX-95656681	A05	4526768	AA	AC	AA	AA	AC	AA
AX-95681130	A05	4841157	GG	GG	GG	GG	GG	GG
AX-95681137	A05	4949946	TT	TT	TT	TT	TT	TC
AX-177832683	A05	5043023	GG	GG	GG	GG	GG	GG
AX-182132342	A05	5067751	GG	AG	GG	GG	AG	GG
AX-95666383	A05	5126827	CC	CC	CC	CC	CC	CC
AX-182162393	A05	5230918	AA	AC	AA	AA	AA	AA
AX-182139327	A05	5283814	GG	AG	GG	GG	AG	GG
AX-177911315	A05	5291212	CC	AC	CC	CC	AC	CC
AX-177833846	A05	5399140	AA	AC	AA	AA	AC	AA
AX-95664488	A05	5459849	GG	CG	GG	GG	CG	CG
AX-177912492	A05	5563282	GG	AA	GG	GG	AG	AG
AX-179306787	A05	5606124	AA	GG	AA	AA	AG	AG
AX-95665615	A05	5711517	AA	AA	AA	AA	AA	AC
AX-95507692	A05	5766873	AA	GG	AA	AA	AG	AG
AX-95680633	A05	5867284	GG	NA	GG	GG	GG	GG
AX-95508318	A05	5954217	AA	AC	AA	AA	AC	AC
AX-105306654	A05	5999019	GG	GG	GG	GG	GG	GG
AX-95636362	A05	6207592	AA	CC	AA	AA	AA	AA
AX-182165966	A05	6228433	AA	GG	AA	AA	AG	AG
AX-95509355	A05	6326688	AA	AA	AA	AA	AA	AG
AX-95503293	A05	6411956	GG	GG	GG	GG	GG	GG
AX-177828741	A05	6580064	AA	AA	AA	AA	AA	AC
AX-177831374	A05	6641835	CC	AC	CC	CC	CC	CC
AX-95501844	A05	6771822	AA	NA	AA	AA	AA	AC
AX-182137215	A05	7115882	GG	GG	GG	GG	GG	GG
AX-182087583	A05	7147826	CC	AA	CC	CC	AC	CC
AX-95502521	A05	7222412	CC	CC	CC	CC	CC	CC
AX-95664024	A05	7245889	AA	AC	AA	AA	AC	AA
AX-95665384	A05	7303400	AA	NA	AA	AA	AG	AA
AX-95509473	A05	7516063	GG	GG	GG	GG	GG	GG
AX-177832439	A05	7855250	AA	NA	AA	AA	AA	AA
AX-95665150	A05	7950815	GG	NA	GG	GG	AG	GG
AX-182144875	A05	8052132	GG	AG	GG	GG	AG	GG
AX-95638549	A05	8199006	GG	AA	GG	GG	AG	GG
AX-177913238	A05	8199293	TT	CC	TT	TT	TC	TT
AX-177832647	A05	8294403	AA	AG	AA	AA	AG	AG
AX-182177076	A05	8643679	GG	AA	GG	GG	AG	GG
AX-95665015	A05	8775114	AA	AC	AA	AA	AC	AA
AX-179307040	A05	8775512	GG	AG	GG	GG	AG	GG
AX-95663509	A05	8829222	CC	AC	CC	CC	AC	CC
AX-95639579	A05	8958027	AA	AG	AA	AA	AG	AA
AX-179307134	A05	8987073	AA	AG	AA	AA	AG	AG
AX-95508876	A05	9359723	CC	AC	CC	CC	CC	AC
AX-182132199	A05	9540682	AA	AG	AA	AA	AA	AG
AX-95662692	A05	9591238	TT	NA	TT	TT	TT	TC
AX-95639559	A05	9608436	AA	AA	AA	AA	AA	AA
AX-95664737	A05	9674529	AA	AG	AA	AA	AA	AG
AX-177910310	A05	9747779	GG	AG	GG	GG	GG	AG
AX-182150618	A05	9955269	GG	NA	GG	GG	GG	GG
AX-182132659	A05	10032289	CC	CC	CC	CC	CC	AC
AX-182127258	A05	10221712	AA	AA	AA	AA	AA	AG
AX-177913179	A05	10346637	GG	AA	GG	GG	AG	GG
AX-95637404	A05	10648836	GG	NA	GG	GG	AG	GG
AX-177913145	A05	10691742	GG	AA	GG	GG	AG	AG
AX-95663402	A05	11030339	AA	NA	AA	AA	AA	AG
AX-177912828	A05	11173498	AA	AG	AA	AA	AA	AA
AX-95638970	A05	11321727	GG	AA	GG	GG	GG	AG
AX-177827525	A05	11379233	CC	NA	CC	CC	CC	AC
AX-177910338	A05	11400309	CC	AC	CC	CC	CC	AC
AX-95663617	A05	11569544	GG	GG	GG	GG	GG	GG
AX-95639012	A05	11637881	CC	CC	CC	CC	CC	AC
AX-182130215	A05	11671949	AA	AG	AA	AA	AA	AG
AX-95635495	A05	11706313	GG	GG	GG	GG	GG	GG
AX-95638290	A05	11744118	AA	AG	AA	AA	AG	AA
AX-105309482	A05	11930491	CC	CC	CC	CC	CC	CC
AX-182165870	A05	11944141	AA	AA	AA	AA	AA	AA
AX-95666243	A05	11988934	GG	GG	GG	GG	GG	GG
AX-95663816	A05	12150797	GG	NA	GG	GG	AG	AG
AX-182126362	A05	12299594	CC	CC	CC	CC	CC	CC
AX-95636848	A05	12714624	AA	AA	AA	AA	AA	AG
AX-95635627	A05	13401680	AA	AA	AA	AA	AA	AA
AX-95638897	A05	13601568	AA	AA	AA	AA	AA	AA
AX-177913054	A05	13759091	GG	GG	GG	GG	AG	GG
AX-182143990	A05	13900990	AA	AG	AA	AA	AG	AG
AX-182151404	A05	13980412	AA	AA	AA	AA	AA	AA
AX-95508886	A05	13984126	AA	AA	AA	AA	AG	AG
AX-182137231	A05	14207114	AA	CC	AA	AA	AC	AC
AX-95680998	A05	14285552	CC	AA	CC	CC	AC	AC
AX-177911746	A05	14411606	CC	AC	CC	CC	AC	AC
AX-95662570	A05	14800219	TT	GG	TT	TT	TT	TT
AX-95663310	A05	14922875	AA	NA	AA	AA	AA	AA
AX-177912577	A05	14945252	AA	NA	AA	AA	AA	AA
AX-95636603	A05	15424706	AA	CC	AA	AA	AC	AC
AX-182143010	A05	15546430	GG	AA	GG	GG	AG	AG
AX-95664206	A05	15568606	AA	AG	AA	AA	AG	AG
AX-95638577	A05	16381142	GG	GG	GG	GG	GG	GG
AX-95638633	A05	16463463	GG	GG	GG	GG	GG	GG
AX-177828910	A05	16490538	CC	AC	CC	CC	AC	AC
AX-95635192	A05	16576112	TT	TT	TT	TT	TT	TT
AX-95666094	A05	16580787	AA	AC	AA	AA	AA	AA
AX-95637547	A05	16659668	GG	NA	AG	GG	AG	AG
AX-95637283	A05	16760200	AA	AG	AA	AA	AG	AA
AX-95639173	A05	16907957	CC	NA	AC	CC	AC	AC
AX-95665992	A05	16969403	AA	GG	AG	AA	AG	AG
AX-95504145	A05	17025635	GG	AA	AG	GG	AG	AG
AX-95509482	A05	17065821	GG	AG	GG	GG	GG	GG
AX-179307288	A05	17203691	AA	GG	AA	AA	AG	AA
AX-95507104	A05	17234988	AA	CC	NA	AA	AC	AA
AX-95665676	A05	17302241	GG	AA	GG	GG	AG	GG
AX-182087489	A05	17361682	AA	NA	AA	AA	AG	AA
AX-177829859	A05	17670337	AA	AG	AA	AA	AA	AA
AX-177909744	A05	17822847	CC	NA	TC	CC	TC	TC
AX-95638343	A05	17870041	AA	AA	AA	AA	AA	AA
AX-95638187	A05	17889889	GG	AG	AG	GG	GG	AG
AX-95666524	A05	17890204	CC	AC	AC	CC	CC	AC
AX-177910606	A05	17930951	GG	AA	AG	GG	AG	AG
AX-177829295	A05	18017730	GG	AG	GG	GG	AG	GG
AX-177910156	A05	18021517	GG	NA	GG	GG	GG	GG
AX-182087654	A05	18142243	CC	AA	CC	CC	AC	CC
AX-182129994	A05	18325978	GG	AG	GG	GG	GG	AG
AX-177830309	A05	18381633	TT	GG	TT	TT	TT	TG
AX-95636095	A05	18469676	AA	NA	AA	AA	AA	AG
AX-95637202	A05	18570049	AA	CC	AC	AA	AC	AC
AX-179307720	A05	18633517	CC	AA	CC	CC	AC	AC
AX-182139807	A05	18678339	AA	AC	AA	AA	AC	AC
AX-179307584	A05	18730739	GG	AA	AG	GG	GG	AG
AX-177828902	A05	18741943	CC	TT	TC	CC	CC	TC
AX-95509012	A05	18763474	AA	GG	AG	AA	AG	AG
AX-182125213	A05	19000644	AA	GG	AA	AA	AA	AG
AX-95503150	A05	19093179	CC	AC	CC	CC	CC	AC
AX-95507850	A05	19215767	AA	AA	AA	AA	AA	AA
AX-182146174	A05	19232253	AA	AG	AA	AA	AG	AG
AX-182135012	A05	19255639	CC	CC	CC	CC	CC	CC
AX-95504009	A05	19483554	CC	AC	AC	CC	CC	CC
AX-86232732	A05	19484238	AA	AA	AA	AA	AA	AA
AX-177912195	A05	19541717	CC	CC	CC	CC	CC	CC
AX-177831935	A05	19645315	GG	GG	AG	GG	AG	AG
AX-179307554	A05	19669585	AA	AA	AC	AA	AC	AC
AX-177830014	A05	19765674	AA	CC	AC	AA	AC	AC
AX-177911837	A05	20160427	AA	AA	AG	AA	AG	AG
AX-177831439	A05	20266311	CC	AA	CC	CC	CC	CC
AX-95664220	A05	20293808	CC	CC	CC	CC	AC	AC
AX-95507082	A05	20333752	CC	AA	CC	CC	CC	CC
AX-95664321	A05	20351180	CC	AA	CC	CC	CC	CC
AX-182158534	A05	20374179	CC	CC	CC	CC	AC	AC
AX-182172879	A05	20603965	AA	AG	AA	AA	AG	AG
AX-182145346	A05	20666496	AA	AG	AA	AA	AG	AG
AX-177912241	A05	20685362	GG	AG	GG	GG	AG	AG
AX-95665464	A05	20854945	TT	TC	TT	TT	TC	TC
AX-177912470	A05	21188358	AA	AG	AA	AA	AA	AA
AX-95506574	A05	21224724	AA	CC	AA	AA	AA	AA
AX-95666223	A05	21298993	AA	GG	AA	AA	AA	AA
AX-95639244	A05	21325862	GG	AA	GG	GG	GG	GG
AX-179307296	A05	21346578	GG	AA	GG	GG	AG	AG
AX-182152197	A05	21349944	GG	AA	GG	GG	AG	AG
AX-95506580	A05	21899702	AA	GG	AA	AA	AG	AG
AX-177912135	A05	21956333	GG	AG	GG	GG	GG	AG
AX-182087589	A05	21962335	AA	AC	AA	AA	AA	AC
AX-177832432	A05	22118239	AA	AC	AA	AA	AA	AC
AX-179307678	A05	22138887	CC	AC	CC	CC	CC	CC
AX-179306778	A05	22151069	GG	GG	GG	GG	GG	GG
AX-177910912	A05	22168650	GG	GG	GG	GG	GG	GG
AX-179306936	A05	22305260	GG	GG	GG	GG	GG	GG
AX-177912243	A05	22464190	GG	AG	GG	GG	GG	AG
AX-177913265	A05	22876397	TC	TC	TC	TC	TC	TC
AX-177832917	A05	22896350	AG	AG	AG	AG	AG	AG
AX-177913287	A05	22999894	AC	AC	AC	AC	AC	AC
AX-177912371	A06	58478	AA	AC	AA	AA	AA	AC
AX-95509271	A06	116247	GG	AG	GG	GG	GG	AG
AX-95636509	A06	266415	AA	AC	AA	AA	AA	AC
AX-182168918	A06	291654	AA	AA	AG	AA	AA	AA
AX-177834699	A06	649158	AA	AC	AC	AA	AA	AC
AX-177831637	A06	728368	GG	GG	AG	GG	GG	GG
AX-177833610	A06	787710	GG	GG	AG	GG	GG	GG
AX-177827535	A06	816547	GG	AG	AG	GG	GG	AG
AX-95638150	A06	860355	AA	AG	AG	AA	AA	AG
AX-95508817	A06	991164	GG	AG	AG	GG	GG	AG
AX-177829767	A06	1156828	GG	GG	GG	GG	GG	GG
AX-179307479	A06	1196233	GG	GG	GG	GG	GG	GG
AX-182154808	A06	1350492	AA	AA	AA	AA	AA	AA
AX-95663205	A06	1469265	AA	AA	AA	AA	AA	AA
AX-177913142	A06	1480582	AA	AA	AA	AA	AA	AA
AX-177831451	A06	1748501	CC	NA	CC	CC	CC	CC
AX-95503586	A06	1837894	CC	CC	CC	CC	CC	CC
AX-182147381	A06	1860729	AA	AA	AA	AA	AA	AA
AX-95505861	A06	2149249	GG	GG	GG	GG	AG	GG
AX-177828453	A06	2360914	GG	GG	GG	GG	GG	GG
AX-95665455	A06	2420107	GG	GG	GG	GG	AG	GG
AX-179306941	A06	2448813	GG	GG	GG	GG	GG	GG
AX-95506806	A06	2576163	GG	GG	GG	GG	AG	GG
AX-177912167	A06	2625420	AA	AA	AA	AA	AC	AA
AX-182135184	A06	2690612	AA	AA	AA	AA	AA	AA
AX-95509548	A06	2730311	AA	AG	AG	AA	AG	AG
AX-182129674	A06	2768312	GG	GG	GG	GG	AG	GG
AX-177912977	A06	2796354	AA	AA	AA	AA	AA	AA
AX-177833257	A06	2896587	AA	GG	AA	AA	AA	AG
AX-86227953	A06	2943150	GG	GG	GG	GG	AG	GG
AX-95505922	A06	2958827	CC	CC	CC	CC	AC	CC
AX-86214316	A06	2987221	CC	AA	CC	CC	CC	AC
AX-177912674	A06	3053138	AA	AA	AA	AA	AA	AA
AX-95502124	A06	3090575	CC	CC	CC	CC	AC	CC
AX-177830457	A06	3112464	CC	CC	CC	CC	CC	CC
AX-177912752	A06	3135793	AA	AA	AA	AA	AA	AA
AX-182176554	A06	3181009	AA	AA	AA	AA	AA	AA
AX-182144608	A06	3216471	AA	AA	AA	AA	AG	AG
AX-182087544	A06	3231009	AA	GG	AA	AA	AA	AA
AX-177829694	A06	3350988	GG	AA	GG	GG	AG	AG
AX-95507497	A06	3565417	AA	AA	AA	AA	AA	AA
AX-95508588	A06	3743036	AA	AA	AA	AA	AA	AA
AX-177913223	A06	3787259	AA	GG	AA	AA	AG	AG
AX-177834345	A06	3882238	AA	AA	AA	AA	AA	AA
AX-182142084	A06	4115936	AA	CC	AA	AA	AC	AC
AX-95635093	A06	4130940	TT	TT	TT	TT	TC	TT
AX-95506605	A06	4335822	AA	CC	AA	AA	AA	AA
AX-95664038	A06	4839177	GG	AA	GG	GG	AG	AG
AX-177831466	A06	4902731	GG	AA	GG	GG	AG	AG
AX-177912009	A06	4964208	CC	NA	CC	CC	CC	CC
AX-95635780	A06	5007676	CC	CG	CC	CC	CC	CC
AX-177834068	A06	5085974	GG	GG	GG	GG	GG	GG
AX-95508761	A06	5119717	GG	GG	GG	GG	AG	AG
AX-177831709	A06	5138085	AA	AA	AA	AA	AG	AG
AX-95639254	A06	5202216	AG	AA	AG	AG	AG	AG
AX-177835038	A06	5468640	GG	AG	GG	GG	AG	AG
AX-86214635	A06	5627892	CC	CG	CC	CC	CG	CG
AX-95664105	A06	5891552	CC	TC	CC	CC	TC	TC
AX-95639134	A06	5903558	AA	AG	AA	AA	AG	AG
AX-95506879	A06	5924593	AA	AG	AA	AA	AG	AG
AX-177911343	A06	6017553	AA	GG	AA	AA	AG	AG
AX-95666824	A06	6031226	GG	AA	GG	GG	AG	AG
AX-179307204	A06	6369656	AA	AG	AA	AA	AG	AG
AX-95639108	A06	6375156	CC	AA	CC	CC	AC	AC
AX-95636337	A06	6441989	AA	AG	AA	AA	AG	AG
AX-177909838	A06	6786023	CC	AC	CC	CC	AC	AC
AX-95506099	A06	6795965	AA	AG	AA	AA	AG	AG
AX-177831539	A06	6926189	AA	AG	AA	AA	AA	AA
AX-95502713	A06	7008147	CC	CC	CC	CC	CC	CC
AX-95666075	A06	7301443	CC	AC	CC	CC	CC	CC
AX-95504303	A06	7333635	AA	AA	AA	AA	AA	AA
AX-179306788	A06	7556059	CC	AA	CC	CC	AC	AC
AX-182159521	A06	7560549	AA	CC	AA	AA	AC	AC
AX-177909979	A06	7677436	AA	CC	AA	AA	AC	AC
AX-182124940	A06	7951625	AA	AA	AA	AA	AA	AA
AX-182087672	A06	7993144	GG	GG	GG	GG	GG	GG
AX-182087508	A06	8046270	GG	AA	GG	GG	AG	AG
AX-95635105	A06	8326866	CC	CC	CC	CC	CC	CC
AX-95665071	A06	8428209	GG	AA	GG	GG	GG	GG
AX-179307423	A06	8448931	AA	AG	AA	AA	AG	AG
AX-182129213	A06	8463642	GG	AG	AG	GG	AG	AG
AX-177911861	A06	8543338	AA	AA	AG	AA	AG	AG
AX-95637169	A06	8566443	TT	TC	TC	TT	TT	TT
AX-177912226	A06	8593900	GG	GG	AG	GG	GG	GG
AX-182141214	A06	8869310	AA	AA	GG	AA	NA	AG
AX-177909781	A06	8972198	GG	AG	GG	GG	GG	GG
AX-86233477	A06	9165808	AA	AG	AA	AA	AA	AA
AX-182164065	A06	9361748	GG	AG	GG	GG	GG	GG
AX-182087860	A06	9431065	AA	AA	AA	AA	AA	AA
AX-179307442	A06	9462703	GG	GG	AG	GG	GG	GG
AX-95507823	A06	9506200	GG	AG	GG	GG	GG	GG
AX-179306869	A06	9547457	AA	AA	AG	AA	AA	AA
AX-95662568	A06	9720037	GG	AA	GG	GG	AG	AG
AX-95664418	A06	9743291	AA	NA	AA	AA	AA	AA
AX-182175887	A06	10054080	AA	AG	AG	AA	AA	AA
AX-177911682	A06	10119176	GG	AA	AG	GG	AG	AG
AX-95666214	A06	10537734	AA	AC	AC	AA	AA	AA
AX-95666153	A06	11130277	GG	AG	AG	GG	GG	GG
AX-95638506	A06	11158887	CC	NA	AC	CC	CC	CC
AX-95639517	A06	11179342	GG	NA	AG	GG	GG	GG
AX-95666311	A06	11311071	TT	NA	TC	TT	TT	TT
AX-182162898	A06	11313178	GG	GG	AG	GG	GG	GG
AX-95635753	A06	11438884	CC	CC	AC	CC	CC	CC
AX-177833900	A06	12496133	GG	NA	AG	GG	GG	GG
AX-177834479	A06	12936876	CC	AC	AC	CC	CC	CC
AX-182142555	A06	12987208	GG	NA	AG	GG	GG	GG
AX-95680531	A06	13354760	CC	CC	TC	CC	CC	CC
AX-95639218	A06	13909388	GG	GG	AG	GG	GG	GG
AX-95638496	A06	14069064	AA	AA	AG	AA	AA	AA
AX-95636388	A06	14121755	CC	NA	CC	CC	CC	CC
AX-95637929	A06	14126760	CC	NA	AC	CC	CC	CC
AX-95662903	A06	14201197	AA	NA	AG	AA	AA	AA
AX-95663119	A06	14411990	GG	GG	AG	GG	GG	GG
AX-95664391	A06	14426548	AA	AC	AC	AA	AA	AA
AX-95656600	A06	14657179	AA	NA	AA	AA	AA	AA
AX-95638830	A06	15021671	AA	AC	AA	AA	AA	AA
AX-95507779	A06	15152616	AA	GG	AG	AA	AG	AG
AX-95638941	A06	15358090	CC	NA	AC	CC	AC	AC
AX-182173769	A06	15414105	GG	NA	GG	GG	GG	GG
AX-177829607	A06	15602903	GG	AG	GG	GG	AG	AG
AX-95666397	A06	15634194	CC	CC	CC	CC	CC	CC
AX-95637400	A06	15807772	GG	AA	AG	GG	AG	AG
AX-95666229	A06	15938605	CC	AC	AC	CC	CC	CC
AX-95663611	A06	16038171	GG	AA	GG	GG	AG	AG
AX-177835365	A06	16081713	GG	AG	GG	GG	AG	AG
AX-177911074	A06	16301134	AA	CC	AC	AA	AC	AC
AX-95501237	A06	16498857	GG	GG	AG	GG	AG	AG
AX-95502973	A06	16759125	AA	AA	AA	AA	AA	AA
AX-179307317	A06	16826592	GG	GG	AG	GG	GG	GG
AX-95503003	A06	16884829	GG	GG	GG	GG	GG	GG
AX-95502404	A06	16905017	AA	AA	AA	AA	AA	AA
AX-95508900	A06	17284591	GG	GG	GG	GG	GG	GG
AX-95638604	A06	17298251	AA	AC	AC	AA	AA	AA
AX-179307685	A06	17382425	GG	AA	GG	GG	AG	AG
AX-95665867	A06	17486947	AA	AA	AA	AA	AA	AA
AX-95666632	A06	17519583	AA	AA	AG	AA	AA	AA
AX-182140526	A06	17636579	AA	AG	AA	AA	AG	AG
AX-182087579	A06	17671955	AA	AG	AG	AA	AG	AG
AX-86235832	A06	18056357	AA	GG	AG	AA	AG	AG
AX-95638505	A06	18138387	GG	AG	AG	GG	GG	GG
AX-177632682	A06	18150056	AA	AA	AG	AA	AA	AA
AX-95502106	A06	18208680	AA	AG	AG	AA	AA	AA
AX-95639346	A06	18399507	GG	GG	AG	GG	GG	GG
AX-177828759	A06	18652637	GG	AA	AG	GG	AG	AG
AX-182130707	A06	18691732	CC	AA	CC	CC	AC	AC
AX-177912592	A06	18722606	GG	AG	AG	GG	AG	AG
AX-95665625	A06	18739559	AA	AG	AA	AA	NA	AA
AX-177911526	A06	18809439	GG	AA	GG	GG	AG	AG
AX-86224343	A06	18943930	TT	CC	TC	TT	TT	TC
AX-95664740	A06	18956668	CC	AA	CC	CC	CC	AC
AX-95507417	A06	19108570	AA	GG	AG	AA	AA	AG
AX-95506718	A06	19172603	GG	NA	AG	GG	AG	AG
AX-95635172	A06	19227047	TT	CC	TT	TT	TT	TC
AX-182132799	A06	19638691	GG	AA	GG	GG	GG	NA
AX-95663549	A06	19740178	AA	NA	AG	AA	AA	AG
AX-177833861	A06	19778737	AA	GG	AA	AA	AA	AG
AX-95501842	A06	19808118	AA	GG	AG	AA	AA	AG
AX-177829720	A06	19876075	CC	AA	AC	CC	CC	AC
AX-95506347	A06	19998593	AA	GG	AA	AA	AA	AG
AX-95683089	A06	20006284	AA	AA	AA	AA	AA	AA
AX-95509188	A06	20059150	AA	NA	AA	AA	AA	AA
AX-95663361	A06	20088499	GG	NA	GG	GG	GG	GG
AX-95681358	A06	20174821	TT	TT	TG	TT	TT	TT
AX-95503104	A06	20212148	AA	AA	AG	AA	AA	AA
AX-182087698	A06	20288533	GG	GG	AG	GG	GG	GG
AX-95681054	A06	20372677	GG	GG	GG	GG	GG	GG
AX-86236467	A06	20408209	CC	CC	CC	CC	CC	CC
AX-95638061	A06	20429548	TT	NA	TT	TT	TT	TT
AX-105306485	A06	20494551	GG	AG	AG	GG	GG	GG
AX-95502306	A06	20507126	AA	AC	AA	AA	AA	AA
AX-177831104	A06	20554110	AA	AA	AG	AA	AA	AA
AX-95506320	A06	20609909	GG	AG	GG	GG	GG	GG
AX-95681096	A06	20629105	CC	CC	CC	CC	CC	CC
AX-95665329	A06	20668118	CC	CC	CC	CC	CC	CC
AX-95665688	A06	20815503	AA	AA	AA	AA	AA	AA
AX-177911457	A06	20869458	CC	CC	CC	CC	CC	CC
AX-182144949	A06	21017722	GG	GG	GG	GG	GG	GG
AX-95639168	A06	21245999	GG	GG	GG	GG	GG	GG
AX-95509437	A06	21301837	AA	AG	AA	AA	AA	AA
AX-95505404	A06	21313623	GG	AG	GG	GG	GG	GG
AX-95638616	A06	21362889	AA	AA	AA	AA	AA	AA
AX-95656835	A06	21363682	CC	CC	CC	CC	CC	CC
AX-95639147	A06	21528698	TT	TT	TC	TT	TT	TT
AX-105307005	A06	21528844	GG	AA	GG	GG	GG	GG
AX-95509499	A06	21602441	GG	GG	AG	GG	GG	GG
AX-177830624	A06	21686790	AA	AA	AG	AA	AA	AA
AX-105308452	A06	21823370	AA	AA	AA	AA	AA	AA
AX-95662748	A06	21963704	GG	GG	AG	GG	GG	GG
AX-95638445	A06	22270684	AA	GG	AA	AA	AA	AA
AX-95637715	A06	22273922	GG	AA	GG	GG	GG	GG
AX-95666641	A06	22315235	CC	AA	CC	CC	CC	CC
AX-95635321	A06	22588158	AA	GG	AA	AA	AA	AA
AX-95636682	A06	22598628	AA	CC	AA	AA	AA	AA
AX-182167962	A06	22685981	CC	CC	CC	CC	CC	CC
AX-177911153	A06	22776600	GG	GG	GG	GG	GG	GG
AX-177911706	A06	22878151	AA	AA	AA	AA	AA	AA
AX-177833891	A06	22994275	GG	GG	GG	GG	AG	AG
AX-95509033	A06	23030939	GG	GG	GG	GG	AG	AG
AX-95508474	A06	23095245	AA	AA	AA	AA	AG	AG
AX-95662586	A06	23129284	AA	AA	AA	AA	AA	AA
AX-177632560	A06	23155725	AG	AG	AG	AG	GG	AG
AX-95662612	A06	23335138	AA	AA	AA	AA	AA	AA
AX-95637845	A06	23359744	AA	AA	AA	AA	AA	AG
AX-95681319	A06	23394170	CC	CC	CC	CC	CC	CC
AX-95666558	A06	23406115	CC	AA	CC	CC	CC	CC
AX-95664973	A06	23498968	CC	AA	CC	CC	AC	CC
AX-179306978	A06	23504975	AA	AA	AA	AA	AA	AA
AX-95663177	A06	23595421	AA	AA	AA	AA	AA	AG
AX-86226010	A06	23647050	AA	AA	AA	AA	AA	AA
AX-95501447	A06	23649814	GG	AA	GG	GG	GG	GG
AX-95503227	A06	24322070	GG	GG	GG	GG	GG	GG
AX-182126510	A06	24366029	AA	AA	AA	AA	AA	AA
AX-95508194	A07	175504	GG	AA	GG	GG	GG	GG
AX-95683121	A07	240204	CC	CC	CC	CC	CC	CC
AX-182171630	A07	302607	GG	GG	GG	GG	GG	GG
AX-179306888	A07	342978	GG	GG	GG	GG	GG	GG
AX-86217127	A07	343381	TT	TT	TT	TT	TT	TT
AX-179573617	A07	396904	GG	GG	GG	GG	GG	GG
AX-95503488	A07	503202	GG	AA	GG	GG	GG	GG
AX-95504451	A07	718209	CC	NA	CC	CC	AC	AC
AX-177832426	A07	754917	CC	CC	CC	CC	AC	AC
AX-179306874	A07	758169	GG	GG	GG	GG	GG	GG
AX-177911171	A07	861713	CC	CC	CC	CC	CC	CC
AX-177829310	A07	885906	AA	NA	AA	AA	AA	AA
AX-182136939	A07	954142	AA	AA	AA	AA	AA	AA
AX-95508069	A07	1110150	AA	AC	AA	AA	AA	AA
AX-177831174	A07	1145826	AA	GG	AA	AA	AG	AG
AX-95505071	A07	1182739	GG	NA	GG	GG	GG	GG
AX-182141687	A07	1241046	CC	NA	CC	CC	CC	CC
AX-177828915	A07	1271475	AA	NA	AA	AA	AA	AA
AX-95638840	A07	1380194	CC	CC	CC	CC	TC	TC
AX-95509565	A07	1431141	AA	AA	AA	AA	AG	AG
AX-182160949	A07	1689913	GG	AG	GG	GG	AG	AG
AX-177913005	A07	1736730	TT	TC	TT	TT	TT	TT
AX-182165579	A07	1752216	AA	AA	AA	AA	AG	AG
AX-182149316	A07	1794331	GG	NA	GG	GG	GG	GG
AX-86231480	A07	1812785	TT	TT	TT	TT	TC	TC
AX-177828662	A07	1977367	CC	AA	CC	CC	CC	CC
AX-177830882	A07	2004494	CC	CC	CC	CC	AC	AC
AX-95509660	A07	2227634	CC	CC	CC	CC	AC	AC
AX-105306948	A07	2246939	AA	AA	AA	AA	AG	AG
AX-95504069	A07	2309760	AA	AA	AA	AA	AG	AG
AX-95503878	A07	2504682	AA	AA	AA	AA	AG	AG
AX-182151099	A07	2627058	AA	AG	AA	AA	AG	AG
AX-86216992	A07	2643908	AA	AC	AA	AA	AA	AA
AX-95680546	A07	3314765	GG	NA	GG	GG	TG	TG
AX-177832832	A07	3325864	AA	AG	AA	AA	AG	AG
AX-182087186	A07	3402177	AA	AG	AA	AA	AA	AA
AX-95507986	A07	4162142	GG	AA	GG	GG	AG	AG
AX-182141284	A07	4283656	AA	GG	AA	AA	AG	AG
AX-182164478	A07	4504880	GG	AA	GG	GG	AG	AG
AX-95637239	A07	4914807	CC	NA	CC	CC	TC	TC
AX-95640180	A07	4995139	GG	AA	GG	GG	AG	AG
AX-182087554	A07	5114966	AA	AC	AA	AA	AA	AA
AX-177913429	A07	5246686	AG	AG	AG	AG	AG	AG
AX-182141083	A07	5268725	CC	AA	CC	CC	AC	AC
AX-177833512	A07	5471075	CC	AA	CC	CC	AC	AC
AX-95680447	A07	5495357	TT	GG	TT	TT	TT	TT
AX-177827909	A07	5524144	TT	GG	TT	TT	TT	TT
AX-177829162	A07	5584152	AA	CC	AA	AA	AA	AA
AX-95664364	A07	5613758	GG	GG	GG	GG	GG	GG
AX-182129626	A07	5635533	AA	CC	AA	AA	AA	AA
AX-95664788	A07	5709631	GG	GG	GG	GG	GG	GG
AX-182138615	A07	5729733	GG	GG	GG	GG	GG	GG
AX-95639518	A07	5750839	CC	CC	CC	CC	CC	CC
AX-177827651	A07	6012999	CC	TT	CC	CC	TC	TC
AX-182087850	A07	6015130	AA	GG	AA	AA	AG	AG
AX-182087820	A07	6081018	TT	TT	TT	TT	TT	TT
AX-95509286	A07	6240941	AA	GG	AA	AA	AA	AA
AX-177835542	A07	6253879	GG	AA	GG	GG	AG	AG
AX-95637282	A07	6362345	AA	GG	AA	AA	AA	AA
AX-95638829	A07	6430162	CC	AA	CC	CC	CC	CC
AX-177913298	A07	6435018	AA	AA	AA	AA	AG	AG
AX-177631877	A07	6504425	GG	GG	GG	GG	AG	AG
AX-177633677	A07	6513433	AA	AA	AA	AA	AA	AA
AX-95680941	A07	6600164	AA	GG	AA	AA	AA	AA
AX-182142595	A07	6831207	GG	GG	GG	GG	AG	AG
AX-179307255	A07	6854122	GG	GG	GG	GG	AG	AG
AX-177912574	A07	6940676	GG	GG	GG	GG	AG	AG
AX-95502103	A07	7087959	AA	AA	AA	AA	AC	AC
AX-182157851	A07	7245161	GG	GG	GG	GG	AG	AG
AX-182152642	A07	7254878	AA	AA	AA	AA	AG	AG
AX-95682835	A07	7333828	CC	CC	CC	CC	TC	TC
AX-179307268	A07	7348913	AA	AA	AA	AA	AG	AG
AX-95680441	A07	7433484	CC	CC	CC	CC	TC	TC
AX-177835106	A07	7698438	GG	GG	GG	GG	GG	GG
AX-95507179	A07	7824442	AA	AA	AA	AA	AA	AA
AX-182130952	A07	8137302	GG	AG	GG	GG	GG	GG
AX-95505319	A07	8334083	GG	GG	GG	GG	GG	GG
AX-182159796	A07	8485629	GG	AA	GG	GG	AG	AG
AX-95509571	A07	8577828	AA	CC	AA	AA	AC	AC
AX-95502443	A07	8651919	GG	AA	GG	GG	AG	AG
AX-177833177	A07	8693707	CC	AA	CC	CC	AC	AC
AX-95509493	A07	8699936	AA	GG	AA	AA	AG	AG
AX-95637583	A07	8734224	GG	AA	GG	GG	GG	GG
AX-95507014	A07	8891587	AA	GG	AA	AA	AA	AA
AX-177831127	A07	8992455	AA	GG	AA	AA	AA	AA
AX-182124963	A07	9061386	AA	GG	AA	AA	AG	AG
AX-177830677	A07	9213985	AA	GG	AA	AA	AG	AG
AX-105310211	A07	9240851	CC	CC	CC	CC	AC	AC
AX-182134600	A07	9251073	GG	AA	GG	GG	GG	GG
AX-182176252	A07	9266322	GG	AA	GG	GG	AG	AG
AX-179307659	A07	9633226	AA	AA	AA	AA	AA	AA
AX-95664328	A07	9652237	GG	GG	GG	GG	GG	GG
AX-182087587	A07	9964675	GG	GG	GG	GG	GG	GG
AX-177911883	A07	9980278	GG	GG	GG	GG	GG	AG
AX-95663099	A07	10109260	AA	AA	AA	AA	AA	AA
AX-95680836	A07	10122453	TT	TT	TT	TT	TT	TT
AX-177834908	A07	10406876	AA	AA	AA	AA	AA	AA
AX-95681076	A07	10430938	TT	CC	TT	TT	TC	TC
AX-182144981	A07	10492179	GG	GG	GG	GG	GG	GG
AX-105307172	A07	10583646	GG	AG	GG	GG	AG	GG
AX-177834842	A07	10656778	GG	AG	GG	GG	AG	GG
AX-182167304	A07	10825327	AA	AG	AA	AA	AA	AA
AX-95509178	A07	11076585	AA	GG	AA	AA	AG	AA
AX-177831722	A07	11205439	CC	AA	CC	CC	AC	CC
AX-177910809	A07	11278842	AA	AG	AA	AA	AA	AG
AX-182158749	A07	11321593	GG	AA	GG	GG	AG	GG
AX-95506403	A07	11340785	GG	GG	GG	GG	GG	GG
AX-177829576	A07	11425961	GG	AG	GG	GG	AG	GG
AX-182157927	A07	11469916	AA	AG	AA	AA	AA	AA
AX-182164215	A07	11534201	GG	GG	GG	GG	GG	GG
AX-95635882	A07	11569393	AA	AC	AA	AA	AC	AA
AX-177911617	A07	11667651	CC	AC	CC	CC	AC	AC
AX-177834098	A07	11734395	GG	AG	GG	GG	GG	AG
AX-95663909	A07	11738168	CC	CC	CC	CC	CC	AC
AX-95503648	A07	11832347	GG	AG	GG	GG	AG	GG
AX-177912775	A07	11888760	AA	AA	AA	AA	AA	AA
AX-177910940	A07	11891179	GG	AA	GG	GG	AG	AG
AX-95504032	A07	11928474	GG	AG	GG	GG	AG	AG
AX-95683290	A07	11983891	GG	TG	GG	GG	GG	GG
AX-95680711	A07	12197008	TT	TC	TT	TT	TT	TC
AX-86231816	A07	12222286	TT	TC	TT	TT	TC	TC
AX-177835903	A07	12323385	AA	GG	AA	AA	AG	AA
AX-95504398	A07	12599345	GG	AG	GG	GG	GG	GG
AX-177834983	A07	12709112	GG	AG	GG	GG	GG	AG
AX-182162683	A07	12907714	AA	AA	AA	AA	AC	AA
AX-182150303	A07	12938151	GG	GG	GG	GG	GG	GG
AX-177834209	A07	13114093	GG	AG	GG	GG	AG	GG
AX-182142733	A07	13130371	GG	AG	GG	GG	AG	GG
AX-182142364	A07	13217992	AA	AA	AA	AA	AA	AA
AX-95507010	A07	13251973	GG	GG	GG	GG	GG	GG
AX-182151810	A07	13354994	AA	AC	AA	AA	AC	AA
AX-95506072	A07	13428544	GG	AG	GG	GG	AG	GG
AX-182163701	A07	13611860	GG	GG	GG	GG	GG	GG
AX-177909927	A07	13694560	AA	AA	AA	AA	AA	AG
AX-177829683	A07	13794256	GG	GG	NA	NA	NA	GG
AX-95504180	A07	13888622	AA	AA	AA	AA	AA	AA
AX-177913212	A07	13890895	GG	GG	GG	GG	GG	GG
AX-182168883	A07	13910690	AA	AA	AA	AA	AA	AA
AX-177832197	A07	13974901	GG	GG	GG	GG	GG	GG
AX-95656692	A07	14103320	GG	GG	GG	GG	GG	GG
AX-177831580	A07	14137914	AA	AA	AA	AA	AA	AA
AX-177831389	A07	14170180	AA	AA	AA	AA	AA	AA
AX-182145192	A07	14222289	AA	AA	AA	AA	AA	AA
AX-182160741	A07	14316480	AA	AA	AA	AA	AA	AA
AX-105247713	A07	14515145	AA	AA	AA	AA	AA	AA
AX-95509504	A07	14572791	AA	GG	AA	AA	AA	AA
AX-86233841	A07	14806126	AA	AA	AA	AA	AA	AA
AX-86233856	A07	14919441	TT	TT	TT	TT	TT	TT
AX-95665475	A07	14966329	AA	AA	AA	AA	AG	AA
AX-95680341	A07	15040098	GG	AA	GG	GG	GG	GG
AX-177912078	A07	15199771	AA	AA	AA	AA	AA	AA
AX-177912694	A07	15251664	AA	AA	AA	AA	AA	AA
AX-95509585	A07	15403624	GG	AA	GG	GG	AG	GG
AX-86221502	A07	15433526	AA	TT	AA	AA	AT	AA
AX-182139946	A07	15486725	GG	GG	GG	GG	GG	GG
AX-86237527	A07	15631839	AA	AA	AA	AA	AA	AA
AX-177830141	A07	16038711	GG	GG	GG	GG	GG	GG
AX-95665052	A07	16092620	GG	GG	GG	GG	AG	GG
AX-95635600	A07	16155487	GG	NA	GG	GG	AG	GG
AX-177913464	A07	16162855	AA	NA	AA	AA	AG	AA
AX-95509453	A07	16264839	AA	AA	AA	AA	AA	AA
AX-86216580	A07	16334853	AA	AC	AA	AA	AC	AA
AX-95508289	A07	16348847	GG	GG	GG	GG	AG	GG
AX-179307026	A07	16418524	CC	CC	CC	CC	CC	CC
AX-177910250	A07	16522250	GG	GG	GG	GG	GG	GG
AX-177912527	A07	16651461	GG	GG	GG	GG	GG	GG
AX-177912805	A07	16683883	GG	NA	GG	GG	AG	GG
AX-95504133	A07	16693589	AA	AA	AA	AA	AG	AA
AX-182175489	A07	16737114	AA	AA	AA	AA	AA	AA
AX-95503551	A07	16764560	GG	AG	GG	GG	AG	GG
AX-177912972	A07	16830450	GG	GG	GG	GG	GG	GG
AX-182172939	A07	17193808	AA	AA	AA	AA	AC	AA
AX-177832985	A07	17214754	AA	NA	AA	AA	AC	AA
AX-177834118	A07	17293529	AA	CC	AA	AA	AC	AA
AX-177832239	A07	17339085	GG	GG	GG	GG	GG	GG
AX-95663804	A07	17483901	AA	AA	AA	AA	NA	AA
AX-95507893	A07	17521349	GG	GG	GG	GG	AG	AG
AX-177910149	A07	17647395	AA	GG	AA	AA	NA	AG
AX-95639331	A07	17665775	GG	TT	GG	GG	TG	GG
AX-95637258	A07	17679028	CC	CC	CC	CC	AC	CC
AX-182087661	A07	17699611	GG	AA	GG	GG	AG	AG
AX-86231087	A07	17764264	GG	GG	GG	GG	GG	TG
AX-179306985	A07	17864883	GG	AA	GG	GG	AG	GG
AX-95505420	A07	17916141	GG	GG	GG	GG	AG	GG
AX-177911308	A07	18082869	AA	GG	AA	AA	AA	AG
AX-95509078	A07	18144661	AA	GG	AA	AA	AG	AG
AX-95509450	A07	18224367	AA	GG	AA	AA	AG	AG
AX-95680852	A07	18374620	GG	AG	GG	GG	GG	GG
AX-95507173	A07	18498218	CC	AC	CC	CC	CC	CC
AX-95505815	A07	18507368	GG	NA	GG	GG	GG	GG
AX-95505835	A07	18812699	AA	NA	AA	AA	AG	AA
AX-182169721	A07	18889670	GG	AG	GG	GG	AG	AG
AX-95637686	A07	18970807	CC	CC	CC	CC	AC	CC
AX-95501699	A07	18989097	AA	AA	AA	AA	AC	AA
AX-95504832	A07	19016499	GG	AA	GG	GG	GG	AG
AX-182163976	A07	19282163	GG	AA	GG	GG	GG	AG
AX-86215786	A07	19464529	CC	CC	CC	CC	CC	CC
AX-177829565	A07	19491505	GG	GG	GG	GG	AG	GG
AX-95665018	A07	19717370	AA	CC	AC	AA	AA	AC
AX-177835322	A07	19901910	AA	AA	AG	AA	AA	AG
AX-95506811	A07	19990413	AA	AA	AG	AA	AA	AG
AX-182169504	A07	20046365	AA	AG	AG	AA	AG	AG
AX-95656569	A07	20896681	AA	AA	AC	AA	AA	AA
AX-95503083	A07	20983286	AA	AA	AG	AA	AA	AA
AX-95502729	A07	20985155	AA	AA	AG	AA	AA	AA
AX-95504528	A07	21743560	AA	AA	AA	AA	AA	AC
AX-95509053	A07	21797232	AA	AA	AG	AA	AA	AA
AX-177912199	A07	21859060	AA	CC	AC	AA	NA	AA
AX-177830488	A07	21998687	AA	AA	AA	AA	AA	AA
AX-177911733	A07	22372120	TT	TT	TG	TT	TT	TT
AX-95665790	A07	22540188	AA	AA	AG	AA	AA	AA
AX-105309294	A07	22624670	AA	CC	AA	AA	AA	AA
AX-95507449	A07	22638742	GG	GG	GG	GG	GG	GG
AX-177912484	A07	22827857	AA	AA	AA	AA	AA	AA
AX-177913188	A07	22875152	TT	GG	TG	TT	TT	TT
AX-182164417	A07	22927653	AA	GG	AA	AA	AA	AA
AX-95508060	A07	22963334	AA	AA	AA	AA	AA	AA
AX-177835059	A07	23013692	AA	CC	AA	AA	AA	AA
AX-177911433	A07	23093446	GG	GG	GG	GG	GG	GG
AX-86216599	A07	23132023	AA	GG	AA	AA	AA	AG
AX-182139962	A07	23244500	CC	CC	CC	CC	CC	CC
AX-95637527	A07	23573485	AA	AA	AA	AA	AG	AG
AX-177912399	A07	23649749	AA	NA	AA	AA	NA	AG
AX-95505973	A07	23730388	GG	GG	GG	GG	GG	AG
AX-177829925	A07	23885312	AA	AA	AA	AA	AA	AA
AX-95681126	A07_random	283372	TT	TC	TT	TT	TT	TT
AX-105307481	A08	131384	AA	AG	AG	AA	AG	AG
AX-95637926	A08	293851	GG	AA	AG	GG	GG	AG
AX-95662886	A08	313890	AA	GG	AG	AA	AA	AG
AX-95636433	A08	375664	CC	NA	CC	CC	CC	CC
AX-105307143	A08	440245	TT	NA	TT	TT	TT	TT
AX-95663434	A08	598224	AC	CC	AC	AA	AA	AC
AX-177911109	A08	636677	GG	AA	GG	GG	GG	AG
AX-95505873	A08	720617	GG	AA	GG	GG	GG	AG
AX-182134868	A08	741913	CC	GG	CC	CC	CC	CG
AX-95665919	A08	943638	AA	CC	AA	AA	AA	AC
AX-95637836	A08	964586	GG	AA	GG	GG	GG	AG
AX-95635333	A08	993141	AA	GG	AA	AA	AA	AG
AX-95506362	A08	1012939	GG	AA	AG	GG	GG	AG
AX-105306760	A08	1130017	AA	CC	AC	AA	AA	AA
AX-95639038	A08	1979050	TT	CC	TT	TT	TT	TC
AX-95637760	A08	2067195	GG	NA	AG	GG	GG	GG
AX-182087828	A08	2268802	AA	CC	AC	AA	AA	AC
AX-95507732	A08	2545051	AA	GG	AG	AA	AA	AG
AX-95638263	A08	2566406	AA	CC	AC	AA	AA	AC
AX-95666296	A08	2607550	AA	TT	AT	AA	AA	AT
AX-95665995	A08	2666735	AA	AC	AC	AA	AA	AA
AX-177828501	A08	2712346	AA	AG	AG	AA	AA	AA
AX-95638696	A08	2748018	AA	GG	AG	AA	AA	AG
AX-95663615	A08	2762301	GG	AA	AG	GG	GG	AG
AX-95638601	A08	2816817	AA	AG	AA	AA	AA	AG
AX-179306872	A08	2845367	GG	TG	TG	GG	GG	GG
AX-179307154	A08	2940877	CC	AC	AC	CC	CC	CC
AX-95635441	A08	2989134	AA	AC	AC	AA	AA	AA
AX-95663953	A08	3005198	CC	AC	AC	CC	CC	CC
AX-177912780	A08	3277674	AA	AC	AC	AA	AA	AA
AX-177911017	A08	3349976	GG	AG	AG	GG	GG	GG
AX-182156667	A08	3386572	AA	GG	AG	AA	AA	AG
AX-95664454	A08	3548169	CC	TC	TC	CC	CC	CC
AX-179307101	A08	3574230	CC	AC	AC	CC	CC	CC
AX-177831398	A08	3807625	AA	GG	AG	AA	AA	AG
AX-95663781	A08	3866386	CC	AC	AC	CC	CC	CC
AX-95665317	A08	3956547	AA	TT	AT	AA	AA	AT
AX-95664623	A08	3956757	TT	AA	AT	TT	TT	AT
AX-182151294	A08	4018373	GG	AG	AG	GG	GG	GG
AX-95637035	A08	4247662	AA	CC	AC	AA	AA	AC
AX-182143144	A08	4259908	AA	GG	AG	AA	AA	AG
AX-177829325	A08	4459465	AA	GG	AG	AA	AA	AG
AX-95637716	A08	4471376	AA	GG	AG	AA	AA	AG
AX-182087452	A08	4639572	AA	GG	AG	AA	AA	AG
AX-182087391	A08	4881712	CC	AA	AC	CC	CC	AC
AX-95638516	A08	4895784	GG	AA	AG	GG	GG	AG
AX-95638743	A08	4946191	AA	GG	AG	AA	AA	AG
AX-95636098	A08	5232301	TT	CC	TC	TT	TT	TC
AX-95665617	A08	5233746	GG	AA	AG	GG	GG	AG
AX-182129734	A08	5661853	AA	AC	AC	AA	AA	AA
AX-182176153	A08	5924132	AA	GG	AG	AA	AA	AA
AX-182148813	A08	6080168	AA	GG	AG	AA	AA	AG
AX-182136685	A08	6121722	GG	AA	AG	GG	GG	AG
AX-95663980	A08	6295868	GG	AG	AG	GG	GG	GG
AX-182132565	A08	6437146	AA	AG	AG	AA	AA	AA
AX-182141439	A08	6583204	AA	NA	AA	AA	AA	AG
AX-182164816	A08	6786885	GG	AA	AG	GG	GG	AG
AX-95639022	A08	6810213	GG	TT	TG	GG	GG	TG
AX-177912814	A08	6836384	GG	AA	AG	GG	GG	AG
AX-95635377	A08	6951592	GG	AG	AG	GG	GG	GG
AX-95664659	A08	7144813	GG	AG	AG	GG	GG	GG
AX-95664211	A08	7185648	AA	AC	AC	AA	AA	AA
AX-182139210	A08	7204346	GG	AA	AG	GG	GG	AG
AX-95664814	A08	7221120	CC	AA	AC	CC	CC	AC
AX-95636918	A08	7272596	CC	TT	TC	CC	CC	TC
AX-95662824	A08	7286844	GG	AA	AG	GG	GG	AG
AX-95509097	A08	7329876	AA	AG	AG	AA	AA	AA
AX-95635653	A08	7426071	CC	AC	AC	CC	CC	CC
AX-95635514	A08	7435902	GG	AG	AG	GG	GG	GG
AX-95636279	A08	7489479	AA	GG	AG	AA	AA	AG
AX-182142524	A08	7516073	AA	AG	AA	AA	AA	AG
AX-182133403	A08	7562820	AA	CC	AC	AA	AA	AC
AX-95637329	A08	7591188	CC	AC	AC	CC	CC	CC
AX-182171796	A08	7621329	GG	AG	AG	GG	GG	GG
AX-95663027	A08	7647014	GG	AA	AG	GG	GG	AG
AX-177911337	A08	7741801	AA	AG	AA	AA	AA	AG
AX-95636512	A08	7774655	CC	TT	TC	CC	CC	TC
AX-95663092	A08	8490087	TT	GG	TG	TT	TT	TG
AX-95506569	A08	10338218	CC	AC	AC	CC	CC	AC
AX-95637396	A08	10557348	GG	GG	AG	GG	GG	AG
AX-95666266	A08	10579999	GG	NA	AG	GG	GG	AG
AX-95666488	A08	10587676	AA	AC	AC	AA	AA	AC
AX-95664685	A08	10682692	AA	AC	AC	AA	AA	AC
AX-95639554	A08	10716400	GG	GG	AG	GG	GG	AG
AX-95506876	A08	10839268	CC	CC	AC	CC	CC	CC
AX-95636909	A08	10872039	GG	GG	AG	GG	GG	AG
AX-86223128	A08	10958607	CC	CC	CG	CC	CC	CC
AX-86223123	A08	10967903	CC	CC	AC	CC	CC	CC
AX-177831266	A08	10991897	GG	GG	AG	GG	GG	GG
AX-95665981	A08	11057223	GG	AA	AG	GG	GG	AG
AX-182134503	A08	11097577	AA	GG	AG	AA	AA	AA
AX-95635238	A08	11146633	AA	GG	AG	AA	AA	AG
AX-95637922	A08	11166362	AA	NA	AG	AA	AA	AG
AX-95636360	A08	11301755	TT	GG	TG	TT	TT	TG
AX-95663072	A08	11377260	CC	TC	TC	CC	TC	CC
AX-182140784	A08	11437232	CC	AC	AC	CC	AC	CC
AX-182126868	A08	11518404	GG	AG	AG	GG	AG	GG
AX-95664469	A08	11688286	AA	NA	AG	AA	AG	AG
AX-95638155	A08	11815271	CC	NA	CC	CC	CC	CC
AX-95636543	A08	11827449	AA	GG	AA	AA	AA	AA
AX-95638560	A08	11831251	AA	CC	AA	AA	AA	AA
AX-95637102	A08	12213572	TT	CC	TC	TT	TT	TT
AX-95507397	A08	12279616	AA	GG	AG	AA	AG	AG
AX-95505568	A08	12328472	AA	GG	AG	AA	AA	AG
AX-179307653	A08	12351927	GG	GG	GG	GG	AG	GG
AX-182164054	A08	12464197	AA	NA	AG	AA	AA	AA
AX-177912005	A08	12564032	GG	GG	GG	GG	GG	GG
AX-95509246	A08	12777088	AA	AG	AG	AA	AA	AA
AX-95506507	A08	13089647	AA	AA	AA	AA	AG	AA
AX-182087831	A08	13212036	AA	AC	AA	AA	AC	AC
AX-95656626	A08	13239246	AA	AG	AA	AA	AA	AG
AX-177827639	A08	13301345	GG	NA	GG	GG	GG	AG
AX-182137934	A08	13307001	AA	GG	AG	AA	AA	AA
AX-95635764	A08	13340515	GG	GG	GG	GG	GG	GG
AX-177833262	A08	13419263	GG	AG	AG	GG	GG	GG
AX-95638750	A08	13499567	GG	AA	AG	GG	GG	AG
AX-179307292	A08	13571425	CC	CC	AC	CC	CC	CC
AX-177912036	A08	13722699	AA	AG	AA	AA	AA	AG
AX-95655736	A08	13775800	GG	AG	GG	GG	GG	AG
AX-95636783	A08	13830656	AA	NA	AG	AA	AA	AG
AX-182163079	A08	13931148	GG	NA	GG	GG	GG	AG
AX-95503848	A08	13961418	CC	NA	CC	CC	CC	AC
AX-177913511	A08	14052062	AA	NA	AA	AA	AA	AG
AX-95664621	A08	14101308	CC	NA	CC	CC	CC	AC
AX-177911204	A08	14139341	GG	NA	GG	GG	GG	AG
AX-95635916	A08	14316985	AA	NA	AA	AA	AA	AG
AX-95665155	A08	14393035	AA	AA	AA	AA	AA	AG
AX-95636348	A08	14532868	AA	AA	AA	AA	AA	AA
AX-177833665	A08	14539085	CC	TT	CC	CC	CC	TC
AX-95501285	A08	14643274	AA	AA	AA	AA	AA	AA
AX-177910045	A08	14680753	GG	GG	GG	GG	GG	GG
AX-177834825	A08	14852060	CC	CC	CC	CC	CC	CC
AX-177910984	A08	14932854	GG	GG	GG	GG	GG	GG
AX-177831191	A08	15071970	AA	GG	AA	AA	AG	AG
AX-95663159	A08	15126794	AA	AA	AA	AA	AA	AA
AX-179306815	A08	15264476	CC	CC	CC	CC	AC	CC
AX-95501524	A08	15279326	AA	AA	AA	AA	AG	AA
AX-182158144	A08	15495543	AA	AA	AA	AA	AA	AA
AX-179306910	A08	15559693	AA	AA	AA	AA	AA	AA
AX-182132197	A08	16350939	AA	AA	AA	AA	AG	AA
AX-95502119	A08	16389535	GG	AA	GG	GG	AG	AG
AX-86216325	A08	16530093	GG	GG	GG	GG	GG	GG
AX-182171850	A08	16583267	AA	AA	AA	AA	AA	AA
AX-177911752	A08	16626627	AA	AA	AA	AA	AA	AA
AX-177835163	A08	16819482	CC	CC	CC	CC	CC	CC
AX-95637797	A08	16969405	AA	CC	AA	AA	AA	AC
AX-177913295	A08	17011125	GG	AA	GG	GG	GG	AG
AX-177834493	A08	17123369	AA	GG	AA	AA	AA	AG
AX-95664641	A08	17156901	GG	GG	GG	GG	GG	GG
AX-95635263	A08	17222666	AA	AA	AA	AA	AA	AA
AX-177830595	A08	17270213	TT	GG	TT	TT	TT	TG
AX-95681075	A08	17298816	AA	CC	AA	AA	AA	AC
AX-95638744	A08	17306277	AA	GG	AA	AA	AA	AG
AX-95666285	A08	17422209	AA	AA	AA	AA	AA	AA
AX-182144085	A08	17501486	GG	GG	GG	GG	GG	GG
AX-177833640	A08	17729689	AA	AA	AA	AA	AA	AA
AX-95636119	A08	18009832	CC	TT	CC	CC	CC	TC
AX-95636798	A08	18034375	AA	AA	AA	AA	AA	AA
AX-95664885	A08	18068968	GG	GG	GG	GG	GG	GG
AX-95501309	A08	18081290	AA	AA	AA	AA	AA	AA
AX-177912848	A08	18763224	CC	NA	CC	CC	CC	CC
AX-95666451	A08	18787714	CC	CC	AC	CC	CC	CC
AX-177912738	A09	120354	GG	GG	GG	GG	GG	GG
AX-95506944	A09	171845	CC	GG	CC	CC	CC	CC
AX-182127697	A09	219209	GG	GG	GG	GG	AG	GG
AX-182165287	A09	389323	AA	NA	AA	AA	AA	AA
AX-95637573	A09	408228	GG	GG	GG	GG	AG	AG
AX-177832428	A09	575326	AC	NA	AC	AC	AC	AC
AX-105339612	A09	575415	GG	NA	GG	GG	GG	GG
AX-182155511	A09	677779	GG	AG	GG	GG	GG	AG
AX-177632723	A09	861964	AA	CC	AA	AA	AC	AC
AX-95635531	A09	866809	CC	CC	CC	CC	TC	CC
AX-95665775	A09	1287776	AA	AA	AA	AA	AG	AG
AX-95638586	A09	1300927	AA	AA	AA	AA	AC	AC
AX-95639741	A09	1733591	AA	GG	AA	AA	AA	AA
AX-177830577	A09	1920224	GG	GG	GG	GG	GG	GG
AX-95635524	A09	2076518	GG	NA	GG	GG	GG	GG
AX-182087861	A09	2261544	GG	GG	GG	GG	AG	AG
AX-179306992	A09	2292222	GG	AA	GG	GG	AG	AG
AX-86225472	A09	2455247	GG	GG	GG	GG	GG	GG
AX-177912292	A09	2973839	CC	AA	CC	CC	CC	CC
AX-182135620	A09	3167406	AG	AG	AG	AG	AG	AG
AX-95502084	A09	3233706	AA	AC	AA	AA	AA	AA
AX-86227797	A09	3722709	AA	AT	AA	AA	AA	NA
AX-177911707	A09	3999318	AA	AC	AA	AA	AA	AC
AX-177835940	A09	4740361	CC	AA	CC	CC	AC	AC
AX-86217019	A09	4757775	AA	AG	AA	AA	AG	AG
AX-182128703	A09	4897381	AA	NA	AA	AA	AA	AA
AX-177913508	A09	4955240	GG	GG	GG	GG	AG	AG
AX-95663104	A09	5008448	GG	NA	GG	GG	AG	AG
AX-95506795	A09	5036357	AA	GG	AA	AA	AA	AA
AX-177834216	A09	5037525	GG	AA	GG	GG	GG	GG
AX-177912109	A09	5553806	TT	TC	TT	TT	TC	TC
AX-105336259	A09	5739373	GG	AG	GG	GG	GG	GG
AX-182143838	A09	5789403	GG	AA	GG	GG	AG	AG
AX-177833288	A09	6974166	CC	NA	CC	CC	AC	CC
AX-95639501	A09	7019047	GG	NA	GG	GG	AG	GG
AX-177913227	A09	7182503	AA	NA	AA	AA	AG	AA
AX-95663956	A09	7796408	TT	TT	TT	TT	TT	TT
AX-95639930	A09	8149008	AA	NA	AA	AA	AG	AA
AX-182087498	A09	8247154	AA	AC	AA	AA	AC	AA
AX-177909784	A09	8283324	AA	NA	AA	AA	AC	AA
AX-95679949	A09	8460857	GG	AG	GG	GG	AG	GG
AX-182158963	A09	8505502	CC	AC	CC	CC	AC	CC
AX-177835485	A09	8628903	TT	NA	TT	TT	TC	TT
AX-95682949	A09	8782103	TT	TT	TT	TT	TT	TT
AX-182133012	A09	8845166	GG	AG	GG	GG	AG	GG
AX-95501235	A09	8845519	AA	NA	AA	AA	AG	AA
AX-177910255	A09	8899405	GG	NA	GG	GG	AG	GG
AX-177912161	A09	9005708	AA	AG	AA	AA	AG	AA
AX-177912097	A09	9151211	GG	AG	GG	GG	AG	AG
AX-177912474	A09	9224656	GG	GG	GG	GG	GG	AG
AX-177911787	A09	9254004	CC	AC	CC	CC	AC	AC
AX-177834625	A09	9757615	GG	GG	GG	GG	GG	AG
AX-95637594	A09	9771822	AA	AA	AA	AA	AA	AG
AX-182137274	A09	10187157	GG	GG	GG	GG	GG	AG
AX-182135704	A09	10251698	AA	AA	AA	AA	AA	AG
AX-182130720	A09	11166547	AA	AA	AA	AA	AA	AA
AX-182146234	A09	12655434	CC	CC	CC	CC	CC	CC
AX-95666284	A09	13189409	AA	AA	AA	AA	AA	AG
AX-177831599	A09	13211756	GG	GG	GG	GG	GG	AG
AX-95502207	A09	13494956	AA	AA	AA	AA	AA	AA
AX-177829985	A09	14026503	CC	CC	CC	CC	CC	CC
AX-105307852	A09	14330215	AA	AA	AA	AA	AC	AA
AX-182133648	A09	14501550	GG	GG	GG	GG	AG	GG
AX-182134062	A09	14554562	GG	GG	GG	GG	AG	GG
AX-182135003	A09	14843969	AA	AA	AA	AA	AC	AA
AX-182125885	A09	15090252	GG	GG	GG	GG	AG	GG
AX-182132712	A09	15563859	CC	CC	CC	CC	AC	CC
AX-182127479	A09	15687636	AA	AA	AA	AA	AG	AA
AX-182161376	A09	15882805	AA	AA	AA	AA	AG	AA
AX-182153512	A09	15904438	AA	AA	AA	AA	AG	AA
AX-182136791	A09	16098739	AA	AA	AA	AA	AG	AA
AX-182135313	A09	16202626	AA	AG	AA	AA	AG	AG
AX-182141797	A09	16311090	CC	AA	AC	CC	AC	CC
AX-177910711	A09	16363388	AA	AA	AA	AA	AC	AA
AX-177911687	A09	16368007	GG	GG	GG	GG	GG	GG
AX-177834628	A09	16399150	GG	GG	GG	GG	AG	GG
AX-182145964	A09	16427477	CC	CC	CC	CC	AC	CC
AX-177911791	A09	16766724	AA	AA	AA	AA	AC	AA
AX-177911261	A09	16785370	AA	AA	AA	AA	AG	AA
AX-95655808	A09	16823174	TT	TT	TT	TT	TC	TT
AX-177832220	A09	16921253	GG	GG	GG	GG	AG	GG
AX-182140906	A09	16997091	GG	GG	GG	GG	GG	GG
AX-177910462	A09	17042052	AA	AA	AA	AA	AA	AA
AX-182125015	A09	17143929	AA	AA	AA	AA	AA	AA
AX-95666554	A09	17344589	GG	GG	GG	GG	GG	GG
AX-182142699	A09	17460505	GG	GG	GG	GG	GG	GG
AX-182140290	A09	19330163	GG	GG	GG	GG	GG	GG
AX-177835032	A09	19550695	AA	AA	AA	AA	AA	AA
AX-182126791	A09	21747821	GG	GG	GG	GG	GG	AG
AX-182176234	A09	21880350	AA	AA	AA	AA	AC	AC
AX-95636332	A09	21894367	CC	CC	CC	CC	CC	CC
AX-177833144	A09	22022668	GG	GG	GG	GG	AG	AG
AX-177912380	A09	22081699	GG	AA	GG	GG	GG	GG
AX-95509594	A09	22206616	GG	AA	GG	GG	AG	AG
AX-177834931	A09	22233930	AA	CC	AA	AA	AC	AC
AX-182139041	A09	22263937	CC	CC	CC	CC	AC	AC
AX-177831204	A09	22308789	CC	CC	CC	CC	AC	AC
AX-182087738	A09	23393116	TT	TT	TT	TT	TC	TC
AX-177829538	A09	23394648	CC	AA	CC	CC	CC	CC
AX-182158744	A09	23662722	CC	CC	CC	CC	AC	AC
AX-182164924	A09	23692880	AA	CC	AA	AA	AA	AA
AX-95505756	A09	23755035	AA	GG	AA	AA	AA	AA
AX-182135590	A09	24085619	CC	AA	CC	CC	AC	AC
AX-182137931	A09	24130754	AA	GG	AA	AA	AG	AG
AX-182176362	A09	24826711	GG	AA	GG	GG	AG	AG
AX-182167599	A09	25104079	CC	CC	CC	CC	CC	CC
AX-177911886	A09	25796467	AA	CC	AA	AA	AA	AA
AX-95505384	A09	25800659	AA	CC	AA	AA	AA	AA
AX-95639016	A09	25899202	AA	CC	AA	AA	AA	AA
AX-182171901	A09	26005735	GG	AA	GG	GG	GG	GG
AX-95506678	A09	26064133	AA	CC	AA	AA	AA	AA
AX-177830392	A09	26135201	GG	AA	GG	GG	GG	GG
AX-95683209	A09	26880504	GG	AA	GG	GG	AG	GG
AX-179307551	A09	26971640	AA	CC	AA	AA	AC	AC
AX-182087639	A09	27047244	AA	CC	AA	AA	NA	AA
AX-95635148	A09	27087932	TT	CC	TT	TT	TT	TT
AX-182176902	A09	27285464	GG	AA	GG	GG	GG	GG
AX-182142581	A09	27342290	GG	AA	GG	GG	AG	GG
AX-177831185	A09	27447848	AA	AA	AA	AA	AA	AA
AX-177912759	A09	27449815	AA	AA	AA	AA	AA	AA
AX-177911909	A09	27889785	CC	CC	CC	CC	CC	CC
AX-95508410	A09	27923669	GG	AA	GG	GG	GG	GG
AX-95664754	A09	27937960	GG	GG	GG	GG	GG	GG
AX-182174762	A09	28112032	GG	GG	GG	GG	GG	GG
AX-177828570	A09	28155813	GG	GG	GG	GG	GG	GG
AX-95666138	A09	28238031	GG	GG	GG	GG	GG	GG
AX-182167880	A09	28494010	AA	AA	AA	AA	AA	AA
AX-182159700	A09	28621846	AA	AA	AA	AA	AA	AA
AX-182149021	A09	28638676	AA	GG	AA	AA	AG	AG
AX-95506408	A09	28709377	GG	GG	GG	GG	GG	GG
AX-182138523	A09	29453276	GG	AA	GG	GG	AG	GG
AX-182128443	A09	29570841	AA	CC	AA	AA	AC	AA
AX-95509047	A09	29887631	AA	AA	AA	AA	AA	AG
AX-177831142	A09	30101931	CC	CC	CC	CC	AC	AC
AX-182126554	A09	30361588	AA	CC	AA	AA	AA	AA
AX-95638772	A09	30447461	AA	CC	AA	AA	AC	AC
AX-182087663	A09	30615218	CC	AA	CC	CC	AC	AC
AX-182139388	A09	31084553	AA	AA	AA	AA	AA	AG
AX-177835229	A09	31175871	AA	AA	AA	AA	AA	AC
AX-177913022	A09	31720464	AA	AG	AA	AA	AA	AG
AX-95664332	A09	32205577	CC	TT	CC	CC	TC	TC
AX-95640114	A09	32206451	AA	GG	AA	AA	AG	AG
AX-177833427	A09	32438352	AA	GG	AA	AA	AA	AG
AX-179306885	A09	32514369	AG	AA	AG	AG	AG	AG
AX-182087815	A09	32661635	AA	AA	AA	AA	AG	AG
AX-177631536	A09	32724480	GG	AG	GG	GG	AG	AG
AX-105307894	A09	32778940	AA	NA	AA	AA	AA	AA
AX-182133711	A09	33029777	AA	AA	AA	AA	AA	AA
AX-182170443	A09	33088190	AA	AA	AA	AA	AA	AA
AX-95638281	A09	33381022	AA	AA	AA	AA	AA	AA
AX-95505935	A10	184983	GG	GG	GG	GG	GG	AG
AX-182087553	A10	264884	CC	AA	CC	CC	AC	CC
AX-177830021	A10	412132	AA	AA	AA	AA	AA	AA
AX-177911847	A10	475698	AA	GG	AA	AA	AG	AA
AX-177835094	A10	745926	AA	AG	AA	AA	AA	AA
AX-177833401	A10	783352	CC	AC	CC	CC	CC	CC
AX-182156028	A10	855892	AA	AA	AA	AA	AA	AA
AX-182144456	A10	885133	CC	AA	CC	CC	AC	AC
AX-95508516	A10	916069	GG	GG	GG	GG	GG	GG
AX-105308960	A10	917621	AA	AA	AA	AA	AA	AA
AX-182175987	A10	999757	AA	AT	AA	AA	AA	AA
AX-95664731	A10	1140141	GG	GG	GG	GG	TG	GG
AX-182087833	A10	1164599	CC	TC	TC	CC	TC	TC
AX-177834500	A10	1222282	AA	AG	AG	AA	AA	AG
AX-182136056	A10	1409636	CC	AA	AC	CC	AC	AC
AX-177828383	A10	1477375	AA	GG	AG	AA	AG	AG
AX-95635108	A10	1493884	AA	CC	AA	AA	AC	AC
AX-86214240	A10	1501354	CC	CC	CC	CC	CC	CC
AX-95505750	A10	1556890	AA	AA	AC	AA	AA	AA
AX-95683085	A10	1640663	GG	AA	AG	GG	GG	AG
AX-177830715	A10	1656737	GG	GG	GG	GG	GG	GG
AX-95636124	A10	1676950	CC	CC	CC	CC	CC	CC
AX-177828527	A10	1780461	GG	AA	AG	GG	AG	AG
AX-95638203	A10	1980375	AA	CC	AC	AA	AA	AC
AX-95663628	A10	2018501	AA	CC	AC	AA	AA	AC
AX-95503308	A10	2123183	CC	CC	CC	CC	NA	CC
AX-95503723	A10	2299545	GG	GG	GG	GG	AG	GG
AX-95665304	A10	2418430	AA	AA	AA	AA	AG	AA
AX-95639444	A10	2531098	AA	AA	AA	AA	AG	AA
AX-95639304	A10	2542629	CC	TT	TC	CC	CC	TC
AX-182087870	A10	2691584	TT	TG	TG	TT	TG	TT
AX-182132766	A10	2737220	CC	AC	AC	CC	AC	CC
AX-95636094	A10	3131493	GG	AG	GG	GG	AG	AG
AX-182136470	A10	3545358	AA	AA	AA	AA	AA	AA
AX-177631410	A10	3969446	AA	AC	AA	AA	AC	AC
AX-182128647	A10	3969666	AA	AG	AA	AA	AG	AG
AX-182164914	A10	4066390	AA	AA	AA	AA	AA	AA
AX-182125193	A10	4433221	AA	AG	AA	AA	AG	AG
AX-182129563	A10	4598854	CC	AC	CC	CC	AC	AC
AX-182087879	A10	4693476	GG	AG	GG	GG	AG	AG
AX-182146281	A10	4769301	CC	AC	CC	CC	AC	AC
AX-177913166	A10	4854320	GG	AG	GG	GG	AG	AG
AX-182176788	A10	4895932	AA	AC	AA	AA	AC	AC
AX-95662812	A10	4921117	GG	AG	GG	GG	AG	AG
AX-182176588	A10	5328883	AA	AC	AA	AA	AC	AC
AX-179573569	A10	5741892	GG	NA	AG	GG	AG	GG
AX-182126783	A10	5829657	AA	AC	AA	AA	AC	AC
AX-105305928	A10	5888703	CC	CC	CC	CC	CC	CC
AX-177631589	A10	5917362	GG	GG	GG	GG	GG	GG
AX-177912754	A10	6013210	AA	AA	AA	AA	AA	AA
AX-177910868	A10	6113454	AA	AG	AA	AA	AG	AG
AX-105307163	A10	6360602	TT	TT	TT	TT	TT	TT
AX-182087825	A10	6626871	AA	NA	AA	AA	AG	AG
AX-177835134	A10	6716373	GG	AG	GG	GG	AG	AG
AX-177910008	A10	6782839	CC	AC	CC	CC	AC	AC
AX-86236275	A10	6783122	GG	AG	GG	GG	AG	AG
AX-95663077	A10	7112954	AA	AG	AA	AA	AA	AG
AX-177834152	A10	7194726	AA	AG	AA	AA	AA	AG
AX-177911271	A10	7249551	AA	AG	AG	AA	AA	AA
AX-95666050	A10	7273108	AA	AG	AG	AA	AA	AA
AX-95509438	A10	7303642	GG	GG	GG	GG	GG	GG
AX-177832156	A10	7337125	GG	AG	GG	GG	AG	AG
AX-182153933	A10	7650364	AA	AG	AA	AA	AG	AG
AX-182177651	A10	7732040	GG	AG	GG	GG	AG	AG
AX-182173925	A10	7816445	CC	CC	CC	CC	CC	CC
AX-95663274	A10	8140388	GG	AA	AG	GG	GG	AG
AX-95503283	A10	8368740	AA	GG	AA	AA	AG	AG
AX-177909934	A10	8667789	AA	AG	AA	AA	AA	AA
AX-95507791	A10	8786764	AA	AG	AA	AA	AA	AA
AX-177911371	A10	8868748	GG	GG	GG	GG	GG	GG
AX-182133027	A10	8895466	AA	AA	AA	AA	AG	AG
AX-177910390	A10	8925994	AA	AG	AA	AA	AG	AG
AX-177835870	A10	9066114	TT	TG	TT	TT	TG	TG
AX-86236767	A10	9102563	TT	TC	TT	TT	TC	TC
AX-95638724	A10	9182745	GG	AA	GG	GG	AG	AG
AX-95509270	A10	9251499	AA	AG	AA	AA	AA	AA
AX-182178218	A10	9309646	CC	CC	CC	CC	AC	AC
AX-95506641	A10	9324093	CC	AC	CC	CC	AC	AC
AX-95507672	A10	9413178	AA	AG	AA	AA	AA	AA
AX-177912538	A10	9446277	AA	AG	AA	AA	AA	AA
AX-177912750	A10	9499151	CC	AA	CC	CC	AC	AC
AX-179573632	A10	9505709	AA	GG	AA	AA	AG	AG
AX-177633003	A10	9560104	AA	AC	AA	AA	AC	AC
AX-95503184	A10	10065141	AA	AA	AA	AA	AG	AG
AX-95507416	A10	10108254	AA	AG	AA	AA	AA	AA
AX-95636041	A10	10123684	AA	CC	AA	AA	AA	AA
AX-95664924	A10	10133294	AA	AG	AA	AA	AA	AA
AX-177912656	A10	10166214	AA	GG	AA	AA	AA	AA
AX-95505041	A10	10294595	AA	GG	AA	AA	AG	AG
AX-95501618	A10	10365953	AA	AC	AA	AA	AA	AA
AX-177912988	A10	10444372	GG	AG	GG	GG	GG	GG
AX-177831499	A10	10557269	GG	GG	GG	GG	GG	GG
AX-182137149	A10	10580421	AA	AC	AA	AA	AA	AA
AX-95506953	A10	10808116	AA	AC	AA	AA	AA	AA
AX-182159036	A10	10869231	AA	AG	AA	AA	AA	AA
AX-177834858	A10	11050041	AA	AG	AA	AA	AG	AG
AX-95635121	A10	11168808	GG	AG	GG	GG	GG	GG
AX-95509036	A10	11225561	AA	AC	AA	AA	AC	AA
AX-177911946	A10	11292850	AA	AG	AA	AA	AG	AA
AX-177913206	A10	11300985	AA	AG	AA	AA	AG	AA
AX-177832652	A10	11312088	GG	AG	GG	GG	AG	GG
AX-182146139	A10	11639315	AA	AA	AA	AA	AA	AA
AX-95501747	A10	11677067	AA	AG	AA	AA	AA	AG
AX-182128473	A10	11729872	AA	AA	AA	AA	AA	AA
AX-86225190	A10	11776373	AA	AA	AA	AA	AA	AA
AX-177834566	A10	11818824	AA	AG	AA	AA	AA	AG
AX-182128819	A10	11866128	GG	AA	GG	GG	GG	AG
AX-177631217	A10	11880013	GG	AG	GG	GG	AG	GG
AX-95656158	A10	11897919	GG	AG	GG	GG	GG	AG
AX-95502529	A10	11906008	AA	AC	AA	AA	AC	AA
AX-177835804	A10	11938340	AA	AA	AA	AA	AA	AG
AX-177912341	A10	12017625	AA	AA	AA	AA	AA	AA
AX-95501638	A10	12089526	AA	AG	AA	AA	AA	AA
AX-95505945	A10	12136980	CC	AC	CC	CC	CC	CC
AX-177912101	A10	12305811	GG	GG	GG	GG	GG	AG
AX-179307462	A10	12418536	GG	GG	GG	GG	GG	GG
AX-95665593	A10	12481579	GG	GG	GG	GG	GG	GG
AX-177913130	A10	12527034	GG	AG	GG	GG	GG	GG
AX-95666743	A10	12660896	GG	AG	GG	GG	AG	GG
AX-95638619	A10	12727294	GG	GG	GG	GG	GG	AG
AX-177913376	A10	12809742	AA	AC	AA	AA	AA	AC
AX-95508555	A10	12902002	CC	AA	CC	CC	AC	AC
AX-95503261	A10	12909448	AA	AG	AA	AA	AA	AG
AX-95503815	A10	12981102	CC	CC	CC	CC	CC	CC
AX-177828069	A10	13013715	GG	AG	GG	GG	AG	GG
AX-86224924	A10	13060824	CC	AC	CC	CC	AC	CC
AX-177828282	A10	13228578	AA	AG	AA	AA	AG	AG
AX-95504934	A10	13247713	GG	AA	GG	GG	GG	GG
AX-177831678	A10	13273400	AA	AG	AA	AA	AG	AG
AX-86224817	A10	13354247	TT	NA	TT	TT	AT	AT
AX-177912969	A10	13531436	GG	GG	GG	GG	GG	GG
AX-86224721	A10	13564520	GG	GG	GG	GG	AG	AG
AX-95638630	A10	13564961	AA	AA	AA	AA	AA	AA
AX-95636210	A10	13794231	CC	TC	CC	CC	CC	CC
AX-177835275	A10	13877969	CC	AC	CC	CC	CC	CC
AX-177909923	A10	14143453	GG	AG	GG	GG	AG	AG
AX-95680627	A10	14244513	GG	GG	GG	GG	TG	TG
AX-177913413	A10	14309162	AA	AA	AA	AA	AA	AA
AX-177910587	A10	14376659	GG	GG	GG	GG	GG	GG
AX-177834017	A10	14378180	AA	AA	AA	AA	AA	AA
AX-177910055	A10	14684427	AA	AA	AA	AA	AA	AA
AX-95508101	A10	14761871	AA	AA	AA	AA	AA	AA
AX-177830582	A10	14887378	AA	AA	AA	AA	AA	AA
AX-95506442	A10	15031014	GG	AG	GG	GG	AG	AG
AX-105306717	A10	15143157	GG	AG	GG	GG	GG	GG
AX-95504676	A10	15306736	GG	AA	GG	GG	GG	GG
AX-177913277	A10	15428991	AA	GG	AA	AA	AG	AG
AX-177831565	A10	15458382	AA	CC	AA	AA	AA	AA
AX-177829273	A10	15489055	AA	GG	AA	AA	AA	AA
AX-95665121	A10	15503283	AA	AA	AA	AA	AA	AA
AX-95664178	A10	15534062	GG	GG	GG	GG	AG	AG
AX-86235068	A10	15545533	AA	AA	AA	AA	AG	AG
AX-95662894	A10	15593735	AA	CC	AA	AA	AA	AA
AX-95509068	A10	15756213	GG	GG	GG	GG	AG	AG
AX-179306939	A10	15830979	GG	GG	GG	GG	AG	AG
AX-95666648	A10	15927654	TT	TT	TT	TT	TT	TT
AX-177911667	A10	16025485	GG	AA	GG	GG	AG	AG
AX-179307609	A10	16046742	GG	GG	GG	GG	GG	GG
AX-95637504	A10	16164216	AA	GG	AA	AA	AG	AG
AX-86235004	A10	16224033	CC	CC	CC	CC	TC	TC
AX-86223792	A10	16421911	AA	AG	AA	AA	AG	AG
AX-95503191	A10	16430737	AA	GG	AA	AA	AA	AA
AX-182177594	A10	16465647	GG	GG	GG	GG	GG	GG
AX-179307350	A10	16535624	GG	AG	GG	GG	GG	GG
AX-177830531	A10	16551269	AA	AG	AA	AA	AA	AA
AX-177911870	A10	16651715	AG	AG	AG	AG	AG	GG
AX-182152582	A10	16910234	AA	GG	AA	AA	AG	AG
AX-95665529	A10	16911658	AA	GG	AA	AA	AG	NA
AX-95664870	A10	17237937	TT	NA	TT	TT	TT	TT
AX-177913171	A10	17271592	GG	AA	GG	GG	GG	GG
AX-95662809	A10	17374321	CC	CC	CC	CC	CC	CC
AX-95683200	C01	139188	GG	GG	GG	GG	GG	GG
AX-177835448	C01	150578	AA	AA	AA	AA	AA	AA
AX-95508357	C01	322398	AA	AA	AC	AA	AA	AA
AX-105338809	C01	351147	GG	GG	AG	GG	GG	GG
AX-177829335	C01	378065	GG	GG	GG	GG	GG	GG
AX-95637570	C01	498823	CC	CC	CC	CC	CC	CC
AX-177912407	C01	540919	AA	AA	AA	AA	AA	AA
AX-95636368	C01	550640	GG	GG	GG	GG	GG	GG
AX-95637063	C01	575626	CC	CC	CC	CC	CC	CC
AX-105336029	C01	660180	AA	AA	AA	AA	AA	AA
AX-177910610	C01	676816	GG	GG	GG	GG	GG	GG
AX-95509498	C01	990251	GG	AA	GG	GG	GG	GG
AX-177828223	C01	1075229	AA	GG	AA	AA	AA	AA
AX-105336314	C01	1244674	TT	TT	TT	TT	TC	TC
AX-105308908	C01	1256655	GG	GG	GG	GG	AG	AG
AX-105309881	C01	1321645	AA	AA	AA	AA	AG	AG
AX-95505846	C01	1349134	CC	CC	CC	CC	AC	AC
AX-95664168	C01	1425682	CC	CC	CC	CC	AC	AC
AX-177912426	C01	1453445	CC	CC	CC	CC	TC	TC
AX-105336307	C01	1577899	CC	CC	CC	CC	AC	AC
AX-105336308	C01	1692440	AA	AA	AA	AA	AG	AG
AX-95501674	C01	1805572	AA	AA	AA	AA	AG	AG
AX-95509027	C01	1846081	AA	AA	AA	AA	AC	AC
AX-95636278	C01	1873890	CC	TT	CC	CC	CC	CC
AX-177911030	C01	2020729	AG	GG	AG	AG	AG	AG
AX-105337095	C01	2047333	GG	GG	GG	GG	GG	GG
AX-105305890	C01	2159833	CC	CC	CC	CC	CC	CC
AX-95508660	C01	2238125	GG	GG	GG	GG	GG	GG
AX-105337096	C01	2598842	AA	AA	AA	AA	AA	AA
AX-105310316	C01	2629395	CC	CC	CC	CC	CC	CC
AX-95507637	C01	3081110	GG	GG	GG	GG	GG	GG
AX-105337761	C01	3091352	AA	AA	AA	AA	AA	AA
AX-177833142	C01	3139695	AA	AA	AA	AA	AA	AA
AX-95666581	C01	3145480	GG	AA	GG	GG	AG	AG
AX-95637707	C01	3204813	GG	AA	GG	GG	AG	AG
AX-86234630	C01	3292847	TT	TT	TT	TT	TT	TT
AX-105310053	C01	3473084	CC	TT	CC	CC	TC	TC
AX-105308021	C01	3527815	GG	AA	GG	GG	AG	AG
AX-105307335	C01	3540284	TT	GG	TT	TT	TG	TG
AX-177913439	C01	3593256	AA	AA	AA	AA	AA	AA
AX-105335237	C01	3631449	AA	CC	AA	AA	AC	AC
AX-95680468	C01	3685268	CC	TT	CC	CC	TC	TC
AX-177911086	C01	3719679	AA	GG	AA	AA	AG	AG
AX-95637248	C01	3759620	AA	GG	AA	AA	AG	AG
AX-105335655	C01	3778606	CC	TT	CC	CC	TC	TC
AX-177831567	C01	4294373	AG	AA	AG	AG	AG	AG
AX-95638719	C01	5031572	CC	CC	CC	CC	CC	CC
AX-105270282	C01	5057155	CC	TC	CC	CC	CC	CC
AX-95509254	C01	5094449	GG	GG	GG	GG	GG	GG
AX-95503863	C01	5610347	GG	GG	GG	GG	GG	GG
AX-179306900	C01	5810949	AA	GG	AA	AA	AG	AA
AX-95501660	C01	5837113	CC	AA	CC	CC	AC	CC
AX-177912497	C01	5838156	AA	AA	AA	AA	AA	AA
AX-95680623	C01	5903240	TT	CC	TT	TT	TC	TT
AX-95507883	C01	5950597	AA	CC	AA	AA	AC	AA
AX-105309213	C01	6231040	AA	AA	AA	AA	AA	AA
AX-182125603	C01	6397869	AA	CC	AC	AA	AC	AA
AX-182130808	C01	6461412	AA	GG	AG	AA	AG	AA
AX-105338024	C01	7260159	GG	GG	GG	GG	GG	GG
AX-105309431	C01	7322793	CC	CC	CC	CC	CC	CC
AX-105305987	C01	7406607	CC	CC	CC	CC	CC	CC
AX-95508845	C01	7406714	AA	AA	AA	AA	AA	AA
AX-105339344	C01	7604314	GG	GG	GG	GG	GG	GG
AX-95664539	C01	7608723	GG	GG	GG	GG	GG	GG
AX-105335267	C01	7866769	GG	GG	GG	GG	GG	GG
AX-177912578	C01	7875953	AA	AA	AA	AA	AA	AA
AX-95681268	C01	8121754	GG	GG	GG	GG	GG	GG
AX-95637219	C01	8206075	TT	TT	TT	TT	TT	TT
AX-95664727	C01	8221301	AA	AA	AA	AA	AA	AA
AX-95665588	C01	8876118	AA	AA	AA	AA	AA	AA
AX-177912340	C01	8913669	GG	GG	GG	GG	GG	GG
AX-177911384	C01	8945498	GG	GG	GG	GG	GG	GG
AX-95665561	C01	8960723	AA	AA	AA	AA	AA	AA
AX-95637800	C01	9059937	AA	AA	AA	AA	AA	AA
AX-105338135	C01	9755073	AA	AC	AC	AA	AC	AA
AX-95663543	C01	9755412	AA	AA	AC	AA	AC	AA
AX-86222427	C01	9906618	CC	AC	CC	CC	AC	CC
AX-177912274	C01	10459612	CC	AC	CC	CC	AC	CC
AX-105220956	C01	10848045	CC	AA	CC	CC	AC	CC
AX-105309180	C01	10961783	CC	AA	CC	CC	AC	CC
AX-182128314	C01	10989571	AA	AA	AA	AA	AA	AA
AX-95638784	C01	11064443	TT	NA	TT	TT	TT	TT
AX-86234356	C01	11120370	TT	TG	TT	TT	TT	TT
AX-95665145	C01	11162115	GG	GG	GG	GG	GG	GG
AX-95655872	C01	11305146	GG	NA	GG	GG	GG	GG
AX-95664370	C01	11329696	GG	AA	GG	GG	AG	GG
AX-95638115	C01	11367853	AA	AA	AA	AA	AA	AA
AX-105307786	C01	11473509	GG	AA	GG	GG	AG	GG
AX-177831023	C01	11534922	AA	AA	AA	AA	AA	AA
AX-105336541	C01	11577707	GG	GG	GG	GG	GG	GG
AX-95664777	C01	11640935	GG	GG	GG	GG	GG	GG
AX-95506988	C01	12373422	AA	GG	AG	AA	AG	AG
AX-95635245	C01	12374255	AA	GG	AG	AA	AG	AG
AX-95656325	C01	12491314	GG	GG	GG	GG	GG	GG
AX-182163033	C01	12497202	AA	AA	AA	AA	AA	AA
AX-105339920	C01	13067313	CC	CC	CC	CC	CC	CC
AX-182087566	C01	13254379	CC	AA	CC	CC	CC	CC
AX-182174201	C01	14196243	AA	AA	AA	AA	AA	AA
AX-105310141	C01	16173524	AA	AA	AA	AA	AA	AA
AX-182126640	C01	16219487	CC	CC	CC	CC	CC	CC
AX-95636208	C01	16247252	GG	GG	GG	GG	GG	GG
AX-179307564	C01	17014817	AA	AA	AG	AA	AG	AA
AX-105308694	C01	17137898	AA	GG	AA	AA	AA	AG
AX-95665193	C01	17945950	AA	CC	AC	AA	AA	AC
AX-182146023	C01	18039600	GG	AA	AG	GG	GG	AG
AX-95663340	C01	18074407	AA	CC	AC	AA	AA	AC
AX-95680763	C01	18142471	CC	AA	AC	CC	CC	AC
AX-95635229	C01	18182670	AA	CC	AC	AA	AA	AC
AX-182148523	C01	18266572	AA	GG	AG	AA	AA	AG
AX-95635835	C01	18504659	GG	AA	AG	GG	GG	AG
AX-182087743	C01	18592926	CC	TT	TC	CC	CC	TC
AX-95636550	C01	18811263	GG	AA	GG	GG	GG	AG
AX-180714792	C01	19033779	GG	AA	AG	GG	GG	AG
AX-182151225	C01	19097181	AA	GG	AA	AA	AA	AG
AX-105309954	C01	19277935	GG	AA	GG	GG	GG	AG
AX-182129736	C01	19285512	CC	AA	AC	CC	CC	AC
AX-182132967	C01	19350218	AA	GG	AG	AA	AA	AG
AX-182136147	C01	19456120	AA	CC	AA	AA	AA	AC
AX-95508531	C01	19492762	CC	AA	AC	CC	CC	AC
AX-95663396	C01	19681271	AA	GG	AA	AA	AA	AG
AX-182140776	C01	19720304	AA	CC	AA	AA	AA	AC
AX-182144663	C01	19896981	GG	AA	GG	GG	GG	AG
AX-95680411	C01	19977801	AA	CC	AA	AA	AA	AC
AX-182087728	C01	20008019	AA	GG	AA	AA	AA	AG
AX-182087753	C01	20088590	AA	CC	AA	AA	AA	AC
AX-95635834	C01	20791593	AA	GG	AA	AA	AA	AG
AX-95662666	C01	20805417	GG	AA	GG	GG	GG	AG
AX-95664444	C01	20834968	CC	AA	CC	CC	CC	AC
AX-95664160	C01	20857315	AA	GG	AA	AA	AA	AG
AX-95637450	C01	20938062	CC	AA	CC	CC	CC	AC
AX-95636371	C01	20953683	GG	TT	GG	GG	GG	TG
AX-95662755	C01	20981856	TT	CC	TT	TT	TT	TC
AX-177633052	C01	21106227	GG	AA	GG	GG	GG	AG
AX-95683098	C01	21165853	CC	TT	CC	CC	CC	TC
AX-95636580	C01	21186362	GG	AA	GG	GG	GG	AG
AX-182129980	C01	21201854	AA	AG	AA	AA	AA	AG
AX-182137512	C01	21321683	AA	GG	AA	AA	AA	AG
AX-95665228	C01	21713574	CC	AA	CC	CC	CC	AC
AX-182157456	C01	21829352	GG	AA	GG	GG	GG	AG
AX-118239506	C01	21849343	GG	AA	GG	GG	GG	AG
AX-95665652	C01	21931924	CC	TT	CC	CC	CC	TC
AX-86228122	C01	22001115	GG	TT	GG	GG	GG	TG
AX-182150087	C01	22022557	CC	AA	CC	CC	CC	AC
AX-105306187	C01	22055537	AA	CC	AA	AA	AA	AC
AX-182087768	C01	24106797	TT	CC	TC	TT	TT	TC
AX-182165952	C01	24316639	AA	GG	AG	AA	AA	AG
AX-105306458	C01	24328636	AA	GG	AG	AA	AA	AG
AX-105306120	C01	24434970	TT	TC	TC	TT	TT	TC
AX-182132761	C01	24455955	AA	CC	AC	AA	AA	AC
AX-105308039	C01	24493002	GG	AA	AG	GG	GG	AG
AX-105307271	C01	24576742	AA	GG	AG	AA	AA	AG
AX-182087856	C01	24631340	GG	TT	TG	GG	GG	TG
AX-105307322	C01	24672835	AA	GG	AG	AA	AA	AG
AX-95638581	C01	24835026	GG	GG	AG	GG	GG	GG
AX-182130704	C01	25080630	GG	GG	AG	GG	GG	GG
AX-182173108	C01	25123121	AA	AA	AG	AA	AA	AA
AX-182128956	C01	25163590	AA	AA	AG	AA	AA	AA
AX-105306635	C01	25344399	AA	GG	AG	AA	AA	AG
AX-95663021	C01	25410531	AA	CC	AC	AA	AA	AC
AX-182154983	C01	25431720	AA	CC	AC	AA	AA	AC
AX-95505735	C01	25562825	GG	AA	AG	GG	GG	AG
AX-182164838	C01	25694065	GG	AA	AG	GG	GG	AG
AX-105305770	C01	25824024	AA	CC	AC	AA	AA	AC
[truncated: 1,817 more rows]

## Sheet: group3_0068AxZS11
probeset_id	Chromosome	position	0068A	zs11	M5-1
AX-95502621	A01	198823	AA	CC	AC
AX-177912260	A01	212754	AA	GG	AG
AX-182158316	A01	240532	AA	GG	AG
AX-95504803	A01	282228	AA	GG	AG
AX-177912483	A01	360009	AA	AA	AA
AX-95665553	A01	398469	CC	CC	CC
AX-95508626	A01	695488	AA	AA	AA
AX-177913118	A01	717053	AA	AA	AA
AX-95501321	A01	730624	GG	GG	GG
AX-86223377	A01	853144	AA	AA	AA
AX-95665610	A01	873225	CC	CC	CC
AX-177633389	A01	915451	AA	AA	AA
AX-177912066	A01	1051673	AA	AA	AA
AX-177911246	A01	1230279	GG	GG	GG
AX-95508659	A01	1400752	AA	AA	AA
AX-95502020	A01	1525039	GG	GG	GG
AX-95664667	A01	1561788	TT	TT	TT
AX-95637211	A01	1582609	CC	CC	CC
AX-177911911	A01	1858666	AA	AA	AA
AX-182167759	A01	1998742	GG	GG	GG
AX-177911532	A01	2076602	AA	AA	AA
AX-95664180	A01	2094564	AA	AA	AA
AX-95508437	A01	2128844	AA	AA	AA
AX-95655145	A01	2141160	AA	AA	AA
AX-105335653	A01	2196809	TT	TT	TT
AX-95639027	A01	2370007	CC	AA	AC
AX-177912295	A01	2401390	AA	AA	AA
AX-177911814	A01	2439241	TT	GG	TG
AX-177912408	A01	2458258	GG	GG	GG
AX-182173272	A01	2579347	CC	AA	AC
AX-182135939	A01	2604767	AA	GG	AG
AX-95501231	A01	2839481	AA	GG	AG
AX-95681255	A01	2992971	GG	GG	GG
AX-179307696	A01	2993618	AA	AA	AA
AX-177834813	A01	3044599	GG	AA	AG
AX-177912264	A01	3239160	AA	AA	AA
AX-177912632	A01	3265150	GG	GG	GG
AX-95504763	A01	3282715	AA	AA	AA
AX-182169301	A01	3308163	GG	GG	GG
AX-95509058	A01	3312635	AA	AA	AA
AX-95656361	A01	3432062	TT	CC	TC
AX-95508001	A01	3481957	CC	AA	AC
AX-95502133	A01	3482461	AA	GG	AG
AX-95504715	A01	3747996	AA	GG	AG
AX-95665798	A01	3997738	AA	AA	AA
AX-177912594	A01	4020809	GG	GG	GG
AX-105335308	A01	4053797	AG	AA	AG
AX-95683221	A01	4227188	AA	CC	AC
AX-95509470	A01	4261277	AA	AA	AA
AX-182087560	A01	4379934	CC	AA	AC
AX-179306831	A01	4399498	AA	GG	AG
AX-177834603	A01	4655885	GG	GG	GG
AX-177833336	A01	4913427	GG	AA	AG
AX-95637411	A01	5121858	CC	AA	AC
AX-95656842	A01	5356717	CC	CC	CC
AX-95505888	A01	5549255	AA	CC	AC
AX-182152504	A01	5561893	AA	GG	AG
AX-177830765	A01	5665964	AA	CC	AC
AX-177830916	A01	5714482	AA	AA	AA
AX-182135773	A01	5732075	GG	GG	GG
AX-95509539	A01	5995366	AA	GG	AG
AX-177828523	A01	6024571	GG	AA	AG
AX-95506982	A01	6154320	GG	AA	AG
AX-182153395	A01	6196365	AA	GG	AG
AX-95501418	A01	6237991	GG	GG	GG
AX-182124926	A01	6241322	AA	AA	AA
AX-95680770	A01	6282214	TT	GG	TG
AX-182155374	A01	6382318	GG	AA	AG
AX-95665983	A01	6740602	GG	GG	GG
AX-95501944	A01	6794703	AA	GG	AG
AX-182149877	A01	6916160	GG	AA	AG
AX-182126643	A01	6951719	AA	GG	AG
AX-95509284	A01	7054916	CC	CC	CC
AX-177912802	A01	7156915	AA	GG	AG
AX-95667013	A01	7333522	CC	AA	AC
AX-86222673	A01	7370278	GG	GG	GG
AX-182124925	A01	7614125	GG	AA	AG
AX-182161712	A01	7835721	AA	GG	AG
AX-95508858	A01	7912026	AA	CC	AC
AX-95664675	A01	8155867	AA	AA	AA
AX-95508912	A01	8186347	AA	GG	AG
AX-95503606	A01	8480162	CC	CC	CC
AX-95636642	A01	8930734	AA	AA	AA
AX-177833890	A01	9046595	AA	AA	AA
AX-95639068	A01	9094081	TT	TT	TT
AX-177830614	A01	9312527	CC	CC	CC
AX-182141853	A01	9362728	AA	AA	AA
AX-182087803	A01	9389222	CC	TT	TC
AX-95502294	A01	9609388	AA	CC	AC
AX-177913332	A01	9788080	CC	CC	CC
AX-177909892	A01	10290337	AA	CC	AC
AX-182126477	A01	10605609	GG	GG	GG
AX-182172059	A01	10725263	GG	GG	GG
AX-182143680	A01	10746319	AA	AA	AA
AX-95508642	A01	10876397	CC	CC	CC
AX-182174080	A01	13863734	GG	GG	GG
AX-182132497	A01	13890210	AA	AA	AA
AX-95636790	A01	14240261	GG	AA	AG
AX-182125872	A01	14293677	GG	AA	AG
AX-182129695	A01	14365463	AA	GG	AG
AX-182147900	A01	14533701	GG	AA	AG
AX-177631354	A01	14848522	AA	GG	AG
AX-95635253	A01	15011514	CC	AA	AC
AX-182126600	A01	15220912	GG	GG	GG
AX-177828951	A01	15326332	TT	CC	TC
AX-179306743	A01	15382241	GG	AA	AG
AX-95636862	A01	15453898	GG	AA	AG
AX-95637036	A01	15486841	GG	AA	AG
AX-95662947	A01	15551512	AA	AA	AA
AX-182149700	A01	15665184	AA	AA	AA
AX-177829566	A01	15669812	AA	AA	AA
AX-182159685	A01	15761782	CC	CC	CC
AX-95635800	A01	15846546	CC	CC	CC
AX-95509274	A01	16469624	CC	AA	AC
AX-95502697	A01	16508776	AA	GG	AG
AX-95637867	A01	16591763	AA	GG	AG
AX-86228626	A01	16794271	TT	AA	AT
AX-95663431	A01	16946565	GG	GG	GG
AX-177910049	A01	17675721	GG	AA	AG
AX-179307196	A01	17820642	CC	AA	AC
AX-177835535	A01	18058342	GG	GG	GG
AX-95504659	A01	18070953	AA	GG	AG
AX-86233156	A01	18141319	TT	CC	TC
AX-177913072	A01	18237974	AA	AA	AA
AX-177834349	A01	18303706	GG	AA	AG
AX-95509497	A01	18386235	AA	AA	AA
AX-177835514	A01	18579415	AA	AA	AA
AX-182143705	A01	18835423	AA	CC	AC
AX-182157915	A01	19116586	AA	AA	AA
AX-86219931	A01	19438918	GG	AA	AG
AX-95502081	A01	19513183	AA	GG	AG
AX-95663757	A01	19614667	GG	GG	GG
AX-182143730	A01	19666059	CC	CC	CC
AX-86232973	A01	19724991	CC	CC	CC
AX-95501548	A01	19770968	AA	AA	AA
AX-177912181	A01	19825340	GG	GG	GG
AX-182147784	A01	20087414	AA	AA	AA
AX-95506342	A01	20206623	GG	GG	GG
AX-95680545	A01	20308811	GG	GG	GG
AX-95509088	A01	20344118	CC	CC	CC
AX-95504221	A01	20465173	AA	AA	AA
AX-182154005	A01	20658260	AA	AA	AA
AX-95667145	A01	20842143	CC	CC	CC
AX-182176848	A01	21414767	AA	GG	AG
AX-177835898	A01	22790563	AG	AA	NA
AX-182150271	A01	22795371	AC	AA	AC
AX-86223402	A01_random	29123	GG	AA	AG
AX-177830783	A02	56770	AA	AA	AA
AX-95666093	A02	120960	GG	GG	GG
AX-177910459	A02	262823	AA	AA	AA
AX-95665405	A02	349183	CC	CC	CC
AX-95666343	A02	362860	GG	GG	GG
AX-95683173	A02	508891	GG	AA	AG
AX-95508354	A02	695308	GG	AA	AG
AX-177909667	A02	716411	AA	GG	AG
AX-182140420	A02	993808	CC	CC	CC
AX-95638378	A02	1007316	GG	GG	GG
AX-86224746	A02	1182064	AA	GG	AG
AX-177830425	A02	1278950	TT	TT	TT
AX-95638485	A02	1576900	AA	GG	AG
AX-95683131	A02	1611886	AA	AA	AA
AX-95635538	A02	1977941	AA	AA	AA
AX-177831425	A02	2621499	GG	GG	GG
AX-95639213	A02	2670493	TT	TT	TT
AX-177911125	A02	2693065	TT	TT	TT
AX-95662968	A02	2712565	CC	AA	AC
AX-182158690	A02	3104382	AA	AA	AA
AX-95638006	A02	3373200	CC	CC	CC
AX-177912299	A02	3373378	AA	AA	AA
AX-177833092	A02	3451111	GG	GG	GG
AX-182151736	A02	3477663	AA	AA	AA
AX-177831157	A02	3887913	AA	AA	AA
AX-177827804	A02	4618427	AA	AA	AA
AX-177909889	A02	4882956	GG	GG	GG
AX-95666621	A02	4907941	AA	AA	AA
AX-177913334	A02	4940609	AA	AA	AA
AX-95504616	A02	5008644	AA	AA	AA
AX-95656380	A02	5042256	GG	AG	GG
AX-95666628	A02	5215016	AA	AA	AA
AX-95506392	A02	5233135	CC	CC	CC
AX-177827822	A02	5250664	AA	AA	AA
AX-182146418	A02	5356635	AA	AA	AA
AX-95636992	A02	5408612	AA	AA	AA
AX-95635701	A02	5418060	GG	GG	GG
AX-95639519	A02	5622288	AA	AA	AA
AX-86236585	A02	5687728	CC	CC	CC
AX-95683315	A02	5690306	AA	AA	AA
AX-182162187	A02	5871468	GG	GG	GG
AX-95638081	A02	6027264	GG	GG	GG
AX-105305865	A02	6079618	GG	GG	GG
AX-182087823	A02	6144740	GG	TT	TG
AX-95636280	A02	6192452	GG	GG	GG
AX-86226530	A02	6204291	AA	AA	AA
AX-182170717	A02	6233395	AA	GG	AG
AX-95509034	A02	6272847	GG	AA	AG
AX-177912855	A02	6333770	AG	AA	AG
AX-177832757	A02	6839809	AA	AA	AA
AX-95638573	A02	6858767	AA	GG	AG
AX-95638368	A02	6933305	GG	GG	GG
AX-105309242	A02	7351405	CC	AA	AC
AX-95503580	A02	7371529	CC	AA	AC
AX-95663800	A02	7389046	CC	TT	TC
AX-177836021	A02	7437134	AA	CC	AC
AX-95639067	A02	7486392	TT	TT	TT
AX-95507816	A02	7494729	AA	GG	AG
AX-95637980	A02	7539305	AA	CC	AC
AX-177827848	A02	7557464	CC	CC	CC
AX-95638735	A02	7607144	GG	TT	TG
AX-95637082	A02	7614391	AA	GG	AG
AX-182155845	A02	7641799	GG	GG	GG
AX-177833489	A02	7665678	AA	AA	AA
AX-177833634	A02	7804384	AA	GG	AG
AX-182087557	A02	7861565	GG	AA	AG
AX-182142217	A02	7929034	GG	AA	AG
AX-95508890	A02	7998403	AA	GG	AG
AX-95505381	A02	8150371	AA	GG	AG
AX-95638244	A02	8152495	CC	AA	AC
AX-177831861	A02	8169719	AA	GG	AG
AX-95502337	A02	8209172	GG	AA	AG
AX-182148986	A02	8242263	AA	GG	AG
AX-182147245	A02	8255885	AA	AA	AA
AX-182125983	A02	8405496	AA	GG	AG
AX-177912782	A02	8550776	AA	AA	AA
AX-95508272	A02	8599202	AA	AA	AA
AX-95664919	A02	8776717	CC	AA	AC
AX-177827655	A02	8825634	GG	GG	GG
AX-177911500	A02	8993675	AA	GG	AG
AX-95639328	A02	9075881	CC	CC	CC
AX-95666455	A02	9130270	TT	CC	TC
AX-177910626	A02	9277456	GG	AA	AG
AX-95506263	A02	9281526	GG	GG	GG
AX-95636338	A02	9429966	TT	CC	TC
AX-95664012	A02	9445873	AA	CC	AC
AX-177831482	A02	9728637	AA	AA	AA
AX-179580096	A02	9783806	CC	AA	AC
AX-182149668	A02	10432009	AA	AA	AA
AX-182161369	A02	10467920	GG	GG	GG
AX-177831901	A02	10659885	AA	AA	AA
AX-177912331	A02	10663869	AA	AA	AA
AX-182134274	A02	10817962	GG	AA	AG
AX-182128414	A02	10998968	CC	AA	AC
AX-95509325	A02	11056747	AA	AA	AA
AX-95655725	A02	11197038	GG	GG	GG
AX-95508867	A02	11371513	CC	CC	CC
AX-86216715	A02	11750712	TT	AA	AT
AX-177829785	A02	12249503	AA	AA	AA
AX-95655237	A02	12872269	TT	CC	TC
AX-177912880	A02	12981776	AA	GG	AG
AX-95637945	A02	17954962	CC	TT	TC
AX-177830960	A02	18106291	AA	GG	AG
AX-177912058	A02	18255015	AA	CC	AC
AX-182134755	A02	18348727	AA	CC	AC
AX-95503351	A02	18365364	GG	AA	AG
AX-177912681	A02	18698579	AA	CC	AC
AX-95506377	A02	18834371	CC	AA	AC
AX-95636055	A02	20223345	CC	AA	AC
AX-177910597	A02	20427976	CC	CC	CC
AX-177913379	A02	20793044	AA	AA	AA
AX-179307547	A02	21520725	AC	CC	AC
AX-182158802	A02	21544875	GG	GG	GG
AX-95509376	A02	21869211	GG	GG	GG
AX-177835772	A02	22047795	CC	CC	CC
AX-95655964	A02	22120695	GG	GG	GG
AX-95655389	A02	22472050	CC	CC	CC
AX-177912866	A02	22490280	AA	AA	AA
AX-95639005	A02	22534260	CC	CC	CC
AX-182130033	A02	22675944	GG	GG	GG
AX-177833499	A02	22699841	GG	GG	GG
AX-177911797	A02	23067298	AA	AA	AA
AX-182146466	A02	23180627	GG	GG	GG
AX-95508673	A02	23281113	GG	GG	GG
AX-179306983	A02	23295976	AG	AG	AG
AX-182087650	A02	23493853	GG	GG	GG
AX-177632248	A02	23508290	AA	AA	AA
AX-179306982	A02	23529563	AC	AC	AC
AX-177829864	A02	24303225	GG	GG	GG
AX-182175021	A02	24791487	AA	AA	AA
AX-177835118	A03	419937	GG	GG	GG
AX-182176043	A03	987017	AC	CC	AC
AX-95680790	A03	988087	TC	TT	TC
AX-95504541	A03	1132330	AA	GG	AG
AX-182167646	A03	1377979	AA	AC	AC
AX-182130677	A03	1436634	AA	AA	AA
AX-95639015	A03	1879700	AA	AA	AA
AX-182155028	A03	1923343	CC	AA	CC
AX-182169636	A03	1963409	AG	GG	NA
AX-95506291	A03	1978091	GG	GG	GG
AX-182157094	A03	2289810	GG	GG	GG
AX-95509338	A03	2440092	GG	AA	AG
AX-95508432	A03	2457741	GG	AA	AG
AX-182130962	A03	2687894	AA	GG	AG
AX-182087154	A03	2764420	AA	CC	AC
AX-182170979	A03	2877318	AA	GG	AG
AX-95636441	A03	3249677	CC	CC	CC
AX-95506788	A03	3349809	AA	AA	AA
AX-95664127	A03	3513216	AA	AA	AA
AX-177831884	A03	3513409	AA	AA	AA
AX-95664767	A03	3755339	AA	CC	AC
AX-105337675	A03	3794794	AA	AA	AA
AX-95507916	A03	3885180	GG	GG	GG
AX-182140633	A03	3929928	CC	CC	CC
AX-95505872	A03	4030660	AA	AA	AA
AX-95656234	A03	4092990	AA	CC	AC
AX-95637128	A03	4158468	CC	AA	AC
AX-177835539	A03	4171673	GG	AA	AG
AX-177829972	A03	4312981	TT	CC	TC
AX-177911190	A03	4511921	AA	GG	AG
AX-177912899	A03	4548249	AA	CC	AC
AX-182087799	A03	4660636	TT	CC	TC
AX-95508945	A03	4754949	AA	CC	AC
AX-177829595	A03	4797861	AA	CC	AC
AX-182135940	A03	4933392	CC	AA	AC
AX-182145123	A03	5043286	AA	GG	AG
AX-95503270	A03	5119830	GG	GG	GG
AX-95503728	A03	5150067	CC	CC	CC
AX-95639207	A03	5215835	AA	AA	AA
AX-95635782	A03	5448828	CC	CC	CC
AX-182140418	A03	5636296	GG	GG	GG
AX-95509309	A03	5754736	GG	GG	GG
AX-95662784	A03	5813279	GG	GG	GG
AX-95680921	A03	5874703	AA	AA	AA
AX-182174150	A03	5956088	GG	GG	GG
AX-95509060	A03	5985980	GG	GG	GG
AX-182150244	A03	6198036	GG	GG	GG
AX-95655675	A03	6265677	TT	TT	TT
AX-182158258	A03	6372728	AA	AA	AA
AX-95664900	A03	6493980	GG	GG	GG
AX-182176474	A03	6526359	AA	AA	AA
AX-182159096	A03	6610774	AA	AA	AA
AX-95506005	A03	6727279	GG	GG	GG
AX-95508470	A03	6765570	AA	AA	AA
AX-177833140	A03	6861108	GG	GG	GG
AX-95509577	A03	6881611	AA	AA	AA
AX-95508143	A03	7158596	GG	AA	AG
AX-182132838	A03	7166944	CC	AA	AC
AX-177834122	A03	7220018	AA	GG	AG
AX-177911902	A03	7311327	AA	GG	AG
AX-95664330	A03	7448608	AA	AA	AA
AX-177910117	A03	7489059	GG	AA	AG
AX-177911805	A03	7616979	GG	AA	AG
AX-179579505	A03	7780069	TG	TG	TG
AX-95507527	A03	7848625	AA	AA	AA
AX-182132290	A03	7919667	AA	AA	AA
AX-95503851	A03	7963059	GG	AA	AG
AX-105336532	A03	8023114	AA	AA	AA
AX-95506308	A03	8065497	AA	AA	AA
AX-95638334	A03	8137479	CC	AA	AC
AX-182144796	A03	8627367	AA	CC	AC
AX-177912415	A03	8754199	AA	GG	AG
AX-95665084	A03	8876213	GG	AA	AG
AX-182087809	A03	8930569	CC	TT	TC
AX-182126137	A03	8931729	AA	CC	AC
AX-177830988	A03	9067103	AA	GG	AG
AX-95507218	A03	9085530	AA	GG	AG
AX-95666414	A03	9139698	GG	AA	AG
AX-177832913	A03	9203392	GG	GG	GG
AX-182152411	A03	9309350	NA	CC	AC
AX-179307297	A03	9331524	CC	AA	AC
AX-177835269	A03	9525405	CC	AA	AC
AX-95503781	A03	9578174	AA	AA	AA
AX-182143118	A03	9918346	AA	AA	AA
AX-105337781	A03	9955843	CC	AA	AC
AX-182139142	A03	10002812	GG	AA	AG
AX-95502939	A03	10269510	AA	AA	AA
AX-177913026	A03	10280270	GG	AA	AG
AX-179307425	A03	10358437	CC	AA	AC
AX-177828213	A03	10434294	CC	CC	CC
AX-95635151	A03	10496225	GG	AA	AG
AX-182138238	A03	10551863	CC	AA	AC
AX-95663993	A03	10586577	GG	GG	GG
AX-86228975	A03	10647480	CC	CC	CC
AX-95683034	A03	10663044	CC	AA	AC
AX-177829529	A03	10677109	NA	GG	AG
AX-95505818	A03	10758038	AA	GG	AG
AX-95504605	A03	10833039	AA	GG	AG
AX-177912112	A03	10833620	TT	CC	TC
AX-179306729	A03	10937286	AA	AA	AA
AX-95635223	A03	11367399	GG	AA	AG
AX-95639417	A03	11570113	AA	AA	AA
AX-177912540	A03	11774210	CC	AA	AC
AX-177912114	A03	11999994	CC	CC	CC
AX-95506708	A03	12064253	AA	AA	AA
AX-95508894	A03	12071687	AA	AA	AA
AX-95636051	A03	12148318	TT	TT	TT
AX-177833355	A03	12169605	GG	GG	GG
AX-95638137	A03	12188326	GG	AA	AG
AX-177911101	A03	12228208	AA	GG	AG
AX-95509674	A03	12311209	AA	GG	AG
AX-179307430	A03	12419180	AA	GG	AG
AX-177829717	A03	12444405	AA	GG	AG
AX-95508541	A03	12540906	GG	GG	GG
AX-182137805	A03	12643131	GG	GG	GG
AX-177832892	A03	12727748	AA	AA	AA
AX-182173366	A03	12809700	CC	CC	CC
AX-182087754	A03	12825482	TT	TT	TT
AX-95502678	A03	12907798	AA	AA	AA
AX-95664262	A03	13017105	TT	TT	TT
AX-95656205	A03	13047816	AA	AA	AA
AX-95639096	A03	13047998	GG	GG	GG
AX-182087757	A03	13098781	GG	GG	GG
AX-95509121	A03	13168253	AA	AA	AA
AX-95666212	A03	13314548	GG	GG	GG
AX-179306856	A03	13348803	GG	AG	GG
AX-95502288	A03	13382300	AA	AA	AA
AX-177832546	A03	13494780	CC	AA	AC
AX-177828962	A03	13555624	AA	AA	AA
AX-95506345	A03	13580378	GG	GG	GG
AX-95505814	A03	13603483	GG	GG	GG
AX-95663878	A03	13644281	AA	AA	AA
AX-95639049	A03	13673373	GG	AA	AG
AX-95508293	A03	13781418	AA	AA	AA
AX-95503587	A03	13929211	AA	GG	AG
AX-179580833	A03	13948546	AA	GG	AG
AX-95506080	A03	14294154	AA	NA	AA
AX-182151615	A03	14325181	CC	NA	AC
AX-177912354	A03	14467832	CC	CC	CC
AX-95681175	A03	14558144	CC	TT	TC
AX-182125133	A03	14602655	AA	CC	AC
AX-182157058	A03	14763107	AA	CC	AC
AX-95509560	A03	14820971	CC	AA	AC
AX-95679826	A03	14841203	GG	AA	AG
AX-95639144	A03	14987907	GG	GG	GG
AX-95665748	A03	15038093	AA	CC	AC
AX-95505383	A03	15100308	AA	CC	AC
AX-95635251	A03	15121067	AA	GG	AG
AX-177835558	A03	15219771	GG	AA	AG
AX-177828932	A03	15228244	AA	GG	AG
AX-182152278	A03	15427226	AA	AA	AA
AX-95509154	A03	15430383	GG	GG	GG
AX-95509572	A03	15498700	GG	GG	GG
AX-95505851	A03	15546889	AA	CC	AC
AX-95636710	A03	15967292	AA	AA	AA
AX-95638752	A03	16074819	AA	AA	AA
AX-182177203	A03	16357981	AA	AA	AA
AX-95508382	A03	16423339	AA	AA	AA
AX-95501925	A03	17020177	GG	GG	GG
AX-177832968	A03	17411173	AA	AA	AA
AX-182087696	A03	17448044	GG	GG	GG
AX-177913498	A03	17473443	TT	TT	TT
AX-182147367	A03	17577932	AA	AA	AA
AX-177909738	A03	17615946	AA	AA	AA
AX-177833904	A03	17720501	GG	GG	GG
AX-182134574	A03	17784426	CC	CC	CC
AX-95508201	A03	17870301	AA	AA	AA
AX-95636256	A03	18013530	GG	GG	GG
AX-177910634	A03	18074556	AA	AA	AA
AX-182087416	A03	18139695	AA	GG	AG
AX-95663824	A03	18299416	GG	TT	TG
AX-95503663	A03	18420321	AA	GG	AG
AX-95505098	A03	18485019	AA	GG	AG
AX-95639469	A03	18521138	AA	AA	AA
AX-182148394	A03	18670129	AA	AA	AA
AX-182176888	A03	18944654	AA	GG	AG
AX-95665277	A03	19014167	TT	GG	TG
AX-95503070	A03	19029743	GG	AA	AG
AX-95655506	A03	19098609	CC	AA	AC
AX-95506098	A03	19224959	AA	AA	AA
AX-86228828	A03	19314986	GG	GG	GG
AX-95507406	A03	19345085	CC	CC	CC
AX-95636168	A03	19403427	AA	AA	AA
AX-95502710	A03	19449512	CC	CC	CC
AX-95635976	A03	19503006	AA	AA	AA
AX-95662631	A03	20059088	TT	TT	TT
AX-95666161	A03	20250602	TT	TT	TT
AX-177833344	A03	20289680	AA	AA	AA
AX-177828804	A03	20410775	GG	GG	GG
AX-95507950	A03	20449293	GG	GG	GG
AX-95680443	A03	20466685	AA	AA	AA
AX-95506991	A03	20604725	GG	GG	GG
AX-182133118	A03	20618213	AA	AA	AA
AX-182129125	A03	20689461	AA	AA	AA
AX-95680766	A03	20715719	GG	GG	GG
AX-95509028	A03	20920417	AA	GG	AG
AX-177631293	A03	20976730	AC	AA	AA
AX-177913112	A03	21074893	AA	GG	AG
AX-182176880	A03	21388093	AA	AA	AA
AX-177912630	A03	21755980	AA	AA	AA
AX-182157561	A03	21828780	GG	GG	GG
AX-177911858	A03	21914225	CC	CC	CC
AX-182087785	A03	21917686	CC	CC	CC
AX-95637117	A03	22003574	CC	CC	CC
AX-177829847	A03	22112847	GG	GG	GG
AX-95504521	A03	22177774	AA	AA	AA
AX-95655945	A03	22283834	CC	CC	CC
AX-95662786	A03	22286906	CC	CC	CC
AX-95638446	A03	22475915	AA	AA	AA
AX-182168382	A03	22514591	AA	AA	AA
AX-95507353	A03	22523376	AA	AA	AA
AX-95635295	A03	22659088	CC	CC	CC
AX-177633599	A03	22900381	AA	GG	GG
AX-180737341	A03	22911470	AA	AA	AA
AX-95666108	A03	23081091	CC	CC	CC
AX-95635616	A03	23193999	AA	AA	AA
AX-179306728	A03	23290872	CC	CC	CC
AX-95636391	A03	23417416	GG	GG	GG
AX-177912865	A03	23502236	GG	AA	AA
AX-179307141	A03	23700354	AA	GG	GG
AX-95635826	A03	23770762	CC	CC	CC
AX-95680805	A03	23801861	AA	AA	AA
AX-179573595	A03	23842782	AA	AA	AA
AX-177829727	A03	23878885	GG	GG	GG
AX-95502605	A03	23956800	CC	CC	CC
AX-179573646	A03	24165209	AA	AA	AA
AX-95506430	A03	24220642	CC	CC	CC
AX-177827950	A03	24333274	CC	CC	CC
AX-95507860	A03	24364511	GG	GG	GG
AX-95509347	A03	24406111	AA	AA	AA
AX-95680795	A03	24450368	AA	AA	AA
AX-182177872	A03	24475318	GG	AA	AG
AX-95501422	A03	24677587	AA	CC	AC
AX-95680406	A03	24700288	GG	AA	AG
AX-95502122	A03	24749109	AA	AA	AA
AX-95680418	A03	24819345	AA	AA	AA
AX-177828344	A03	24825439	GG	GG	GG
AX-105306154	A03	24941902	NA	AA	AA
AX-182147877	A03	25135300	GG	GG	GG
AX-95509401	A03	25163969	AA	AA	AA
AX-95509657	A03	25176863	CC	AA	AC
AX-95663183	A03	25257196	CC	TT	TC
AX-182087709	A03	25455931	AA	GG	AG
AX-95502992	A03	25517505	AA	GG	AG
AX-177913185	A03	25612901	AA	AA	AA
AX-177827553	A03	25694462	AA	AA	AA
AX-95638114	A03	25782888	AA	AA	AA
AX-179307012	A03	25787710	AA	AA	AA
AX-95636680	A03	25899466	AA	AA	AA
AX-177828121	A03	25971199	CC	CC	CC
AX-177834674	A03	25971980	AA	AA	AA
AX-95637533	A03	26004976	AA	AA	AA
AX-95636105	A03	26015888	CC	CC	CC
AX-177910154	A03	26071962	GG	GG	GG
AX-95636817	A03	26157992	GG	GG	GG
AX-95663285	A03	26184852	GG	GG	GG
AX-95665146	A03	26262031	AA	CC	AC
AX-177912249	A03	26365755	AA	AA	AA
AX-95638071	A03	26588844	AA	AA	AA
AX-177832788	A03	26605700	CC	CC	CC
AX-179307112	A03	26687873	GG	GG	GG
AX-182169602	A03	26709706	AA	AA	AA
AX-95666014	A03	26756822	CC	CC	CC
AX-182159038	A03	26779637	AA	AA	AA
AX-177828111	A03	27051947	AA	AA	AA
AX-95508147	A03	27358861	GG	AA	AG
AX-95508796	A03	27392984	GG	GG	GG
AX-95666543	A03	27429561	CC	CC	CC
AX-95666078	A03	27461837	AA	AA	AA
AX-177910624	A03	27595162	AA	CC	AC
AX-95664818	A03	27894765	AA	AA	AA
AX-95504324	A03	28308848	AA	AA	AA
AX-95506638	A03	28438798	CC	AA	AC
AX-95502677	A03	28444334	GG	AA	AG
AX-177829574	A03	29008514	AA	GG	AG
AX-177910335	A03	29049025	TT	CC	TC
AX-177832453	A03	29098027	GG	AA	AG
AX-95638032	A03	29263607	GG	GG	GG
AX-95683164	A03	29734315	GG	AA	AG
AX-177910565	A04	42733	AA	AA	AA
AX-95506329	A04	104399	AA	AA	AA
AX-177912766	A04	120141	GG	GG	GG
AX-177913120	A04	171605	GG	GG	GG
AX-177913322	A04	257015	GG	GG	GG
AX-177909801	A04	361418	GG	AA	AG
AX-177632156	A04	437301	CC	AA	AC
AX-182159504	A04	601033	GG	AA	AG
AX-177912338	A04	654736	CC	AA	AC
AX-182158022	A04	663828	CC	GG	CG
AX-95507281	A04	750452	GG	AA	AG
AX-95655183	A04	796835	AA	GG	AG
AX-182154440	A04	812051	AA	AA	AA
AX-177911997	A04	839926	AA	AA	AA
AX-95507033	A04	913639	AA	AA	AA
AX-177912976	A04	966614	GG	AA	AG
AX-177832551	A04	988803	GG	AA	AG
AX-95662645	A04	1037957	AA	CC	AC
AX-86233870	A04	1054384	AA	CC	AC
AX-179307588	A04	1100209	NA	AA	AC
AX-95638180	A04	1223392	GG	GG	GG
AX-177833285	A04	1349521	CC	AA	AC
AX-177911849	A04	1540119	AA	AA	AA
AX-95665112	A04	1618218	AA	GG	AG
AX-95507848	A04	1718920	AA	GG	AG
AX-95665840	A04	1792836	AA	GG	AG
AX-177912915	A04	1793416	GG	AA	AG
AX-95655507	A04	1880805	TT	GG	TG
AX-95639386	A04	2008557	NA	GG	GG
AX-182145288	A04	2029585	AA	AA	AA
AX-95655837	A04	2133626	GG	AA	AG
AX-177632157	A04	2419904	CC	AA	AC
AX-182087727	A04	2453549	CC	TT	TC
AX-182087419	A04	2512168	CC	CC	CC
AX-182087407	A04	2559339	TT	TT	TT
AX-95666582	A04	2610229	TT	TT	TT
AX-182087733	A04	2997699	TT	TT	TT
AX-95662546	A04	3049836	GG	GG	GG
AX-86221053	A04	3060018	CC	CC	CC
AX-95665879	A04	3079230	GG	GG	GG
AX-95506766	A04	3223164	AA	AA	AA
AX-95638084	A04	3297129	CC	CC	CC
AX-95663325	A04	3301049	AA	AA	AA
AX-177912598	A04	3396550	GG	GG	GG
AX-179307131	A04	3540219	CC	CC	CC
AX-177912396	A04	3787181	CC	CC	CC
AX-95639451	A04	4102327	CC	CC	CC
AX-95666514	A04	4144134	TT	TT	TT
AX-177912772	A04	4625893	CC	CC	CC
AX-95507735	A04	4860848	CC	CC	CC
AX-182130234	A04	4912484	GG	GG	GG
AX-182087875	A04	5024274	GG	GG	GG
AX-95506566	A04	5453973	GG	GG	GG
AX-177912197	A04	5687201	GG	GG	GG
AX-177828035	A04	5852415	NA	AA	AA
AX-177828305	A04	6389777	TT	TT	TT
AX-95663149	A04	7190935	GG	GG	GG
AX-182152303	A04	7213720	AA	AA	AA
AX-182130126	A04	7646294	GG	AA	AG
AX-95637825	A04	7808884	GG	GG	GG
AX-95664963	A04	7913505	AA	CC	AC
AX-177912401	A04	7952152	AA	GG	AG
AX-177911263	A04	8018477	GG	AA	GG
AX-182087701	A04	8255422	GG	GG	GG
AX-182151943	A04	8266048	AA	AA	AA
AX-95665323	A04	8391596	AA	AA	AA
AX-182138509	A04	8430905	AA	AA	AA
AX-177911423	A04	8621857	AA	GG	AG
AX-95501575	A04	8661497	AA	GG	AG
AX-177834552	A04	8742173	GG	AA	AG
AX-95509263	A04	8826779	AA	CC	AC
AX-95639266	A04	8945521	GG	GG	GG
AX-95508362	A04	9094588	AA	AA	AA
AX-179307304	A04	9402187	CC	AA	AC
AX-182139481	A04	9679249	AG	AG	AG
AX-95663916	A04	9736334	AA	GG	AA
AX-95504726	A04	9773044	CC	AA	AC
AX-182141453	A04	10179623	AA	AA	AA
AX-177833130	A04	10212638	AA	AA	AA
AX-95635230	A04	10268881	CC	AA	AC
AX-95503614	A04	10415680	AG	GG	AG
AX-177828857	A04	10415831	AA	GG	AG
AX-95666520	A04	10515356	AA	GG	AG
AX-95506459	A04	10542933	AA	GG	AG
AX-177910083	A04	10673100	AA	AA	AA
AX-177912463	A04	11146862	CC	CC	CC
AX-182150934	A04	11227196	AA	AA	AA
AX-179307009	A04	11301588	CC	CC	CC
AX-177831981	A04	11685649	CC	CC	CC
AX-95501490	A04	11708799	AA	AA	AA
AX-95664075	A04	11806386	AA	AA	AA
AX-95505869	A04	11860002	CC	CC	CC
AX-95665677	A04	11898450	GG	GG	GG
AX-95506730	A04	12021822	AA	AA	AA
AX-95663397	A04	12041691	TT	TT	TT
AX-95637896	A04	12213828	AA	AA	AA
AX-95504510	A04	12216734	AA	AA	AA
AX-182125952	A04	12569882	AA	AA	AA
AX-95664616	A04	13028972	GG	AA	AG
AX-95665381	A04	13103219	GG	GG	GG
AX-95635197	A04	13137660	AA	CC	AC
AX-95639454	A04	13192738	AA	CC	AC
AX-95639543	A04	13224285	CC	AA	AC
AX-95507605	A04	13252707	AA	GG	AG
AX-182087810	A04	13556759	GG	AA	AG
AX-177631460	A04	13587599	AA	AA	AA
AX-177833641	A04	13648408	CC	CC	CC
AX-95501595	A04	13880754	GG	GG	GG
AX-95664677	A04	13905031	TT	TT	TT
AX-95636860	A04	13968724	AA	AA	AA
AX-95663327	A04	14047180	GG	GG	GG
AX-95638220	A04	14082609	CC	CC	CC
AX-177912572	A04	14259534	CC	CC	CC
AX-177633163	A04	14344793	GG	GG	GG
AX-95503260	A04	14767434	AA	AA	AA
AX-95508268	A04	14853313	AA	AA	AA
AX-95508581	A04	14881039	GG	GG	GG
AX-95638027	A04	14976156	AA	AA	AA
AX-95501205	A04	15011438	GG	GG	GG
AX-95508840	A04	15145097	CC	AA	AC
AX-95505772	A04	15333203	AA	GG	AG
AX-95663087	A04	15436750	GG	GG	GG
AX-95509015	A04	15449482	GG	GG	GG
AX-177831207	A04	15494654	AA	AA	AA
AX-179307746	A04	15748927	GG	GG	GG
AX-179307544	A04	15791897	AA	AA	AA
AX-95638781	A04	15809998	CC	CC	CC
AX-179307463	A04	15943750	AA	AA	AA
AX-177829855	A04	16084490	AA	AA	AA
AX-177833715	A04	16484458	CC	CC	CC
AX-95656159	A04	16495267	AA	AA	AA
AX-182124799	A04	16546328	AA	AA	AA
AX-95683087	A04	16580390	TT	TT	TT
AX-95507169	A04	16718051	AA	AA	AA
AX-95638872	A04	16733534	GG	GG	GG
AX-95504503	A04	16765402	GG	GG	GG
AX-182154729	A04	16964819	AG	GG	GG
AX-182141305	A04	16967265	AG	GG	AG
AX-105306148	A04	17069454	GG	GG	GG
AX-182087687	A04	17193728	AA	AA	AA
AX-95635617	A04	17340116	CC	CC	CC
AX-95666142	A04	17360235	GG	GG	GG
AX-179307107	A04	17453333	AA	AA	AA
AX-105337679	A04	17480240	AG	GG	AG
AX-86232245	A04	17632597	CC	CC	CC
AX-95509653	A04	17686221	GG	GG	GG
AX-95509424	A04	17741611	AA	GG	AG
AX-179307667	A04	17793931	AA	AA	AA
AX-95664948	A04	17877587	GG	GG	GG
AX-95503983	A04	17923085	GG	AA	AG
AX-86218622	A04	17979180	GG	AA	AG
AX-177828443	A04	18048099	CC	AA	AC
AX-95637780	A04	18079803	CC	AA	AC
AX-95507715	A04	18211115	CC	CC	CC
AX-95636508	A04	18326726	AA	CC	AC
AX-95636035	A04	18342595	CC	CC	CC
AX-95664306	A04	18424204	AA	AA	AA
AX-182173033	A04	18444869	AA	AA	AA
AX-95637073	A04	18488076	CC	AA	AC
AX-95655722	A04	18512174	CC	TT	TC
AX-177832576	A04	18693930	GG	TT	TG
AX-177831112	A04	18709025	AA	AA	AA
AX-177912412	A04	18746955	AA	AG	AG
AX-177828275	A05	76673	AA	AA	AA
AX-182139471	A05	96506	CC	AA	AC
AX-177831003	A05	128996	CC	CC	CC
AX-179306816	A05	463821	AA	AA	AA
AX-95509203	A05	509226	AA	AA	AA
AX-95505768	A05	871689	AA	AA	AA
AX-95502715	A05	901575	AA	AA	AA
AX-179307553	A05	1028920	GG	GG	GG
AX-182125476	A05	1091785	AA	AA	AA
AX-95656061	A05	1474158	GG	GG	GG
AX-95504430	A05	1887134	AA	AA	AA
AX-182173242	A05	1904275	GG	GG	GG
AX-95508828	A05	2006072	AA	AA	AA
AX-182156752	A05	2163606	GG	GG	GG
AX-177632849	A05	2232259	CC	AA	AC
AX-177633085	A05	2270668	CC	CC	CC
AX-182144070	A05	2402352	GG	GG	GG
AX-95665927	A05	2541017	GG	GG	GG
AX-177831436	A05	2595001	CC	CC	CC
AX-177827649	A05	2749128	GG	GG	GG
AX-95664512	A05	2832845	TT	TT	TT
AX-95682879	A05	2997485	GG	GG	GG
AX-95505482	A05	3155661	AA	AA	AA
AX-182136201	A05	3161341	GG	GG	GG
AX-95502125	A05	3271162	AA	AA	AA
AX-179307549	A05	3379499	GG	GG	GG
AX-177913008	A05	3465156	AA	AA	AA
AX-95509323	A05	3621932	AA	AA	AA
AX-95502175	A05	3762765	GG	GG	GG
AX-95504919	A05	3853825	GG	GG	GG
AX-177828199	A05	3909610	GG	GG	GG
AX-95504224	A05	3929212	AA	AA	AA
AX-177827743	A05	4207579	GG	GG	GG
AX-95507219	A05	4243236	AA	AA	AA
AX-179307094	A05	4295731	GG	GG	GG
AX-177830897	A05	4459237	CC	CC	CC
AX-182144549	A05	4468491	GG	GG	GG
AX-177830774	A05	4494882	AA	AA	AA
AX-95656681	A05	4526768	AA	AA	AA
AX-95681130	A05	4841157	GG	GG	GG
AX-95681137	A05	4949946	TT	TT	TT
AX-177832683	A05	5043023	GG	GG	GG
AX-182132342	A05	5067751	GG	GG	GG
AX-95666383	A05	5126827	CC	CC	CC
AX-182162393	A05	5230918	AA	AA	AA
AX-182139327	A05	5283814	GG	GG	GG
AX-177911315	A05	5291212	CC	CC	CC
AX-177833846	A05	5399140	AA	AA	AA
AX-95664488	A05	5459849	GG	GG	GG
AX-177912492	A05	5563282	GG	GG	GG
AX-179306787	A05	5606124	AA	AA	AA
AX-95665615	A05	5711517	AA	AA	AA
AX-95507692	A05	5766873	AA	AA	AA
AX-95680633	A05	5867284	GG	GG	GG
AX-95508318	A05	5954217	AA	AA	AA
AX-105306654	A05	5999019	GG	GG	GG
AX-95636362	A05	6207592	AA	AA	AA
AX-182165966	A05	6228433	AA	GG	AG
AX-95509355	A05	6326688	AA	AA	AA
AX-95503293	A05	6411956	GG	GG	GG
AX-177828741	A05	6580064	AA	AA	AA
AX-177831374	A05	6641835	CC	CC	CC
AX-95501844	A05	6771822	AA	AA	AA
AX-182137215	A05	7115882	GG	AA	AG
AX-182087583	A05	7147826	CC	AA	AC
AX-95502521	A05	7222412	CC	CC	CC
AX-95664024	A05	7245889	AA	CC	AC
AX-95665384	A05	7303400	AA	GG	AG
AX-95509473	A05	7516063	GG	GG	GG
AX-177832439	A05	7855250	AA	AA	AA
AX-95665150	A05	7950815	GG	AA	AG
AX-182144875	A05	8052132	AG	AA	AG
AX-95638549	A05	8199006	GG	AA	AG
AX-177913238	A05	8199293	TT	CC	TC
AX-177832647	A05	8294403	AA	GG	AG
AX-182177076	A05	8643679	GG	AA	AG
AX-95665015	A05	8775114	AA	AA	AA
AX-179307040	A05	8775512	GG	GG	GG
AX-95663509	A05	8829222	CC	CC	CC
AX-95639579	A05	8958027	AA	AA	AA
AX-179307134	A05	8987073	AA	GG	AG
AX-95508876	A05	9359723	CC	AA	AC
AX-182132199	A05	9540682	AA	GG	AG
AX-95662692	A05	9591238	TT	CC	TC
AX-95639559	A05	9608436	AA	AA	AA
AX-95664737	A05	9674529	AA	GG	AG
AX-177910310	A05	9747779	GG	AA	AG
AX-182150618	A05	9955269	GG	GG	GG
AX-182132659	A05	10032289	CC	AA	AC
AX-182127258	A05	10221712	AA	GG	AG
AX-177913179	A05	10346637	GG	GG	GG
AX-95637404	A05	10648836	GG	GG	GG
AX-177913145	A05	10691742	GG	AA	AG
AX-95663402	A05	11030339	AA	GG	AG
AX-177912828	A05	11173498	AA	AA	AA
AX-95638970	A05	11321727	GG	AA	AG
AX-177827525	A05	11379233	CC	AA	AC
AX-177910338	A05	11400309	CC	AA	AC
AX-95663617	A05	11569544	GG	GG	GG
AX-95639012	A05	11637881	CC	AA	AC
AX-182130215	A05	11671949	AA	GG	AG
AX-95635495	A05	11706313	GG	GG	GG
AX-95638290	A05	11744118	AA	AA	AA
AX-105309482	A05	11930491	CC	CC	CC
AX-182165870	A05	11944141	NA	AA	AA
AX-95666243	A05	11988934	GG	GG	GG
AX-95663816	A05	12150797	GG	AA	AG
AX-182126362	A05	12299594	CC	CC	CC
AX-95636848	A05	12714624	AA	GG	AG
AX-95635627	A05	13401680	AA	AA	AA
AX-95638897	A05	13601568	AA	AA	AA
AX-177913054	A05	13759091	GG	GG	GG
AX-182143990	A05	13900990	AA	GG	AG
AX-182151404	A05	13980412	AA	AA	AA
AX-95508886	A05	13984126	NA	GG	AG
AX-182137231	A05	14207114	AA	CC	AC
AX-95680998	A05	14285552	CC	CC	CC
AX-177911746	A05	14411606	CC	CC	CC
AX-95662570	A05	14800219	TT	TT	TT
AX-95663310	A05	14922875	AA	AA	AA
AX-177912577	A05	14945252	AA	AA	AA
AX-95636603	A05	15424706	AA	CC	AC
AX-182143010	A05	15546430	GG	AA	AG
AX-95664206	A05	15568606	AA	GG	AG
AX-95638577	A05	16381142	GG	GG	GG
AX-95638633	A05	16463463	GG	GG	GG
AX-177828910	A05	16490538	CC	AA	AC
AX-95635192	A05	16576112	TT	CC	TC
AX-95666094	A05	16580787	AA	CC	AC
AX-95637547	A05	16659668	GG	AA	AG
AX-95637283	A05	16760200	AA	AA	AA
AX-95639173	A05	16907957	CC	CC	CC
AX-95665992	A05	16969403	AA	AA	AA
AX-95504145	A05	17025635	GG	AA	AG
AX-95509482	A05	17065821	GG	GG	GG
AX-179307288	A05	17203691	AA	AA	AA
AX-95507104	A05	17234988	AA	AA	AA
AX-95665676	A05	17302241	GG	AA	AG
AX-182087489	A05	17361682	AA	GG	AG
AX-177829859	A05	17670337	AA	AA	AA
AX-177909744	A05	17822847	CC	TT	TC
AX-95638343	A05	17870041	AA	AA	AA
AX-95638187	A05	17889889	GG	AA	AG
AX-95666524	A05	17890204	CC	AA	AC
AX-177910606	A05	17930951	GG	AA	AG
AX-177829295	A05	18017730	GG	GG	GG
AX-177910156	A05	18021517	GG	GG	GG
AX-182087654	A05	18142243	CC	CC	CC
AX-182129994	A05	18325978	GG	GG	GG
AX-177830309	A05	18381633	TT	TT	TT
AX-95636095	A05	18469676	AA	AA	AA
AX-95637202	A05	18570049	AA	CC	AC
AX-179307720	A05	18633517	CC	CC	CC
AX-182139807	A05	18678339	AA	AA	AA
AX-179307584	A05	18730739	GG	GG	GG
AX-177828902	A05	18741943	CC	TT	TC
AX-95509012	A05	18763474	AA	AA	AA
AX-182125213	A05	19000644	AA	GG	AG
AX-95503150	A05	19093179	CC	AA	AC
AX-95507850	A05	19215767	AA	GG	AG
AX-182146174	A05	19232253	AA	GG	AG
AX-182135012	A05	19255639	CC	AA	AC
AX-95504009	A05	19483554	CC	CC	CC
AX-86232732	A05	19484238	AA	AA	AA
AX-177912195	A05	19541717	CC	CC	CC
AX-177831935	A05	19645315	GG	GG	GG
AX-179307554	A05	19669585	AA	AA	AA
AX-177830014	A05	19765674	AA	AA	AA
AX-177911837	A05	20160427	AA	AA	AA
AX-177831439	A05	20266311	CC	CC	CC
AX-95664220	A05	20293808	CC	CC	CC
AX-95507082	A05	20333752	CC	CC	CC
AX-95664321	A05	20351180	CC	CC	CC
AX-182158534	A05	20374179	CC	CC	CC
AX-182172879	A05	20603965	AA	GG	AG
AX-182145346	A05	20666496	NA	GG	AG
AX-177912241	A05	20685362	GG	AA	AG
AX-95665464	A05	20854945	TT	CC	TC
AX-177912470	A05	21188358	AA	AA	AA
AX-95506574	A05	21224724	AA	AA	AA
AX-95666223	A05	21298993	AA	GG	AG
AX-95639244	A05	21325862	GG	AA	AG
AX-179307296	A05	21346578	GG	AA	AG
AX-182152197	A05	21349944	GG	AA	AG
AX-95506580	A05	21899702	AA	GG	AG
AX-177912135	A05	21956333	GG	AA	AG
AX-182087589	A05	21962335	AA	CC	AC
AX-177832432	A05	22118239	AA	CC	AC
AX-179307678	A05	22138887	CC	AA	AC
AX-179306778	A05	22151069	GG	AA	AG
AX-177910912	A05	22168650	GG	AA	AG
AX-179306936	A05	22305260	GG	AA	AG
AX-177912243	A05	22464190	NA	AA	AG
AX-177913265	A05	22876397	TC	TC	TC
AX-177832917	A05	22896350	AG	GG	NA
AX-177913287	A05	22999894	AC	CC	AC
AX-177912371	A06	58478	AA	AA	AA
AX-95509271	A06	116247	GG	GG	GG
AX-95636509	A06	266415	AA	AA	AA
AX-182168918	A06	291654	AA	AA	AA
AX-177834699	A06	649158	AA	AA	AA
AX-177831637	A06	728368	GG	GG	GG
AX-177833610	A06	787710	GG	GG	GG
AX-177827535	A06	816547	GG	GG	GG
AX-95638150	A06	860355	AA	AA	AA
AX-95508817	A06	991164	GG	GG	GG
AX-177829767	A06	1156828	GG	GG	GG
AX-179307479	A06	1196233	GG	GG	GG
AX-182154808	A06	1350492	AA	CC	AC
AX-95663205	A06	1469265	AA	AA	AA
AX-177913142	A06	1480582	AA	AA	AA
AX-177831451	A06	1748501	CC	AA	AC
AX-95503586	A06	1837894	CC	CC	CC
AX-182147381	A06	1860729	AA	GG	AG
AX-95505861	A06	2149249	GG	AA	AG
AX-177828453	A06	2360914	GG	TT	TG
AX-95665455	A06	2420107	GG	AA	AG
AX-179306941	A06	2448813	GG	AA	AG
AX-95506806	A06	2576163	GG	AA	AG
AX-177912167	A06	2625420	AA	CC	AC
AX-182135184	A06	2690612	AA	AA	AA
AX-95509548	A06	2730311	AA	GG	AG
AX-182129674	A06	2768312	GG	AA	AG
AX-177912977	A06	2796354	AA	GG	AG
AX-177833257	A06	2896587	AA	AA	AA
AX-86227953	A06	2943150	GG	AA	AA
AX-95505922	A06	2958827	CC	AA	AC
AX-86214316	A06	2987221	CC	CC	CC
AX-177912674	A06	3053138	AA	AA	AA
AX-95502124	A06	3090575	CC	AA	AC
AX-177830457	A06	3112464	CC	CC	CC
AX-177912752	A06	3135793	AA	AA	AA
AX-182176554	A06	3181009	AA	AA	AA
AX-182144608	A06	3216471	AA	GG	AG
AX-182087544	A06	3231009	AA	AA	AA
AX-177829694	A06	3350988	GG	AA	AG
AX-95507497	A06	3565417	AA	AA	AA
AX-95508588	A06	3743036	AA	AA	AA
AX-177913223	A06	3787259	AA	GG	AG
AX-177834345	A06	3882238	AA	AA	AA
AX-182142084	A06	4115936	AA	CC	AC
AX-95635093	A06	4130940	TT	TT	TT
AX-95506605	A06	4335822	AA	AA	AA
AX-95664038	A06	4839177	GG	AA	AG
AX-177831466	A06	4902731	GG	GG	GG
AX-177912009	A06	4964208	CC	CC	CC
AX-95635780	A06	5007676	CC	CC	CC
AX-177834068	A06	5085974	GG	GG	GG
AX-95508761	A06	5119717	GG	AA	AG
AX-177831709	A06	5138085	AA	GG	AG
AX-95639254	A06	5202216	AG	GG	AG
AX-177835038	A06	5468640	GG	AA	AG
AX-86214635	A06	5627892	CC	GG	CG
AX-95664105	A06	5891552	CC	TT	TC
AX-95639134	A06	5903558	AA	GG	AG
AX-95506879	A06	5924593	AA	GG	AG
AX-177911343	A06	6017553	AA	GG	AG
AX-95666824	A06	6031226	GG	AA	AG
AX-179307204	A06	6369656	AA	GG	AG
AX-95639108	A06	6375156	CC	CC	CC
AX-95636337	A06	6441989	AA	AA	AA
AX-177909838	A06	6786023	CC	AA	AC
AX-95506099	A06	6795965	AA	GG	AG
AX-177831539	A06	6926189	AA	AA	AA
AX-95502713	A06	7008147	NA	AA	AC
AX-95666075	A06	7301443	CC	AA	AC
AX-95504303	A06	7333635	AA	CC	AC
AX-179306788	A06	7556059	CC	AA	AC
AX-182159521	A06	7560549	AA	CC	AC
AX-177909979	A06	7677436	AA	CC	AC
AX-182124940	A06	7951625	AA	AA	AA
AX-182087672	A06	7993144	GG	GG	GG
AX-182087508	A06	8046270	GG	AA	AG
AX-95635105	A06	8326866	CC	CC	CC
AX-95665071	A06	8428209	GG	AA	AG
AX-179307423	A06	8448931	AA	AA	AA
AX-182129213	A06	8463642	GG	GG	GG
AX-177911861	A06	8543338	AA	AA	AA
AX-95637169	A06	8566443	TT	TT	TT
AX-177912226	A06	8593900	GG	GG	GG
AX-182141214	A06	8869310	AA	AA	AA
AX-177909781	A06	8972198	GG	GG	GG
AX-86233477	A06	9165808	AA	GG	AG
AX-182164065	A06	9361748	GG	GG	GG
AX-182087860	A06	9431065	AA	AA	AA
AX-179307442	A06	9462703	GG	GG	GG
AX-95507823	A06	9506200	GG	GG	GG
AX-179306869	A06	9547457	AA	AA	AA
AX-95662568	A06	9720037	GG	AA	AG
AX-95664418	A06	9743291	AA	AA	AA
AX-182175887	A06	10054080	AA	AA	AA
AX-177911682	A06	10119176	GG	AA	AG
AX-95666214	A06	10537734	AA	AA	AA
AX-95666153	A06	11130277	GG	GG	GG
AX-95638506	A06	11158887	CC	CC	CC
AX-95639517	A06	11179342	GG	GG	GG
AX-95666311	A06	11311071	TT	TT	TT
AX-182162898	A06	11313178	GG	GG	GG
AX-95635753	A06	11438884	CC	CC	CC
AX-177833900	A06	12496133	GG	GG	GG
AX-177834479	A06	12936876	CC	CC	CC
AX-182142555	A06	12987208	GG	GG	GG
AX-95680531	A06	13354760	CC	CC	CC
AX-95639218	A06	13909388	GG	GG	GG
AX-95638496	A06	14069064	AA	AA	AA
AX-95636388	A06	14121755	CC	CC	CC
AX-95637929	A06	14126760	CC	CC	CC
AX-95662903	A06	14201197	AA	AA	AA
AX-95663119	A06	14411990	GG	GG	GG
AX-95664391	A06	14426548	AA	AA	AA
AX-95656600	A06	14657179	AA	AA	AA
AX-95638830	A06	15021671	AA	AA	AA
AX-95507779	A06	15152616	AA	GG	AG
AX-95638941	A06	15358090	CC	AA	AC
AX-182173769	A06	15414105	GG	GG	GG
AX-177829607	A06	15602903	GG	AA	AG
AX-95666397	A06	15634194	CC	CC	CC
AX-95637400	A06	15807772	GG	AA	AG
AX-95666229	A06	15938605	CC	CC	CC
AX-95663611	A06	16038171	GG	AA	AG
AX-177835365	A06	16081713	GG	GG	GG
AX-177911074	A06	16301134	AA	CC	AC
AX-95501237	A06	16498857	GG	GG	GG
AX-95502973	A06	16759125	AA	AA	AA
AX-179307317	A06	16826592	GG	GG	GG
AX-95503003	A06	16884829	GG	GG	GG
AX-95502404	A06	16905017	AA	AA	AA
AX-95508900	A06	17284591	GG	AA	AG
AX-95638604	A06	17298251	AA	CC	AC
AX-179307685	A06	17382425	GG	GG	GG
AX-95665867	A06	17486947	AA	AA	AA
AX-95666632	A06	17519583	AA	AA	AA
AX-182140526	A06	17636579	AA	AA	AA
AX-182087579	A06	17671955	AA	AA	AA
AX-86235832	A06	18056357	AA	AA	AA
AX-95638505	A06	18138387	GG	GG	GG
AX-177632682	A06	18150056	AA	AA	AA
AX-95502106	A06	18208680	AA	AA	AA
AX-95639346	A06	18399507	GG	GG	GG
AX-177828759	A06	18652637	GG	GG	GG
AX-182130707	A06	18691732	CC	CC	CC
AX-177912592	A06	18722606	GG	GG	GG
AX-95665625	A06	18739559	AA	AA	AA
AX-177911526	A06	18809439	GG	GG	GG
AX-86224343	A06	18943930	TT	TT	TT
AX-95664740	A06	18956668	CC	CC	CC
AX-95507417	A06	19108570	AA	AA	AA
AX-95506718	A06	19172603	GG	AA	AG
AX-95635172	A06	19227047	TT	CC	TC
AX-182132799	A06	19638691	GG	AA	NA
AX-95663549	A06	19740178	AA	GG	AG
AX-177833861	A06	19778737	AA	AG	AG
AX-95501842	A06	19808118	AA	GG	AG
AX-177829720	A06	19876075	CC	AA	AC
AX-95506347	A06	19998593	AA	GG	AG
AX-95683089	A06	20006284	AA	AA	AA
AX-95509188	A06	20059150	AA	AA	AA
AX-95663361	A06	20088499	GG	GG	GG
AX-95681358	A06	20174821	TT	TT	TT
AX-95503104	A06	20212148	AA	AA	AA
AX-182087698	A06	20288533	GG	GG	GG
AX-95681054	A06	20372677	GG	GG	GG
AX-86236467	A06	20408209	CC	CC	CC
AX-95638061	A06	20429548	TT	TT	TT
AX-105306485	A06	20494551	GG	GG	GG
AX-95502306	A06	20507126	AA	AA	AA
AX-177831104	A06	20554110	AA	AA	AA
AX-95506320	A06	20609909	GG	GG	GG
AX-95681096	A06	20629105	CC	CC	CC
AX-95665329	A06	20668118	CC	CC	CC
AX-95665688	A06	20815503	AA	AA	AA
AX-177911457	A06	20869458	CC	CC	CC
AX-182144949	A06	21017722	GG	GG	GG
AX-95639168	A06	21245999	GG	GG	GG
AX-95509437	A06	21301837	AA	AA	AA
AX-95505404	A06	21313623	GG	GG	GG
AX-95638616	A06	21362889	AA	AA	AA
AX-95656835	A06	21363682	CC	CC	CC
AX-95639147	A06	21528698	TT	TT	TT
AX-105307005	A06	21528844	GG	GG	GG
AX-95509499	A06	21602441	GG	GG	GG
AX-177830624	A06	21686790	AA	AA	AA
AX-105308452	A06	21823370	AA	AA	AA
AX-95662748	A06	21963704	GG	AA	AG
AX-95638445	A06	22270684	AA	AA	AA
AX-95637715	A06	22273922	GG	GG	GG
AX-95666641	A06	22315235	CC	CC	CC
AX-95635321	A06	22588158	AA	AA	AA
AX-95636682	A06	22598628	AA	AA	AA
AX-182167962	A06	22685981	CC	CC	CC
AX-177911153	A06	22776600	GG	GG	GG
AX-177911706	A06	22878151	AA	AA	AA
AX-177833891	A06	22994275	GG	GG	GG
AX-95509033	A06	23030939	GG	GG	GG
AX-95508474	A06	23095245	AA	AA	AA
AX-95662586	A06	23129284	AA	AA	AA
AX-177632560	A06	23155725	AG	AG	AG
AX-95662612	A06	23335138	AA	AA	AA
AX-95637845	A06	23359744	AA	AA	AA
AX-95681319	A06	23394170	CC	CC	CC
AX-95666558	A06	23406115	CC	CC	CC
AX-95664973	A06	23498968	CC	CC	CC
AX-179306978	A06	23504975	AA	AA	AA
AX-95663177	A06	23595421	AA	AA	AA
AX-86226010	A06	23647050	AA	AA	AA
AX-95501447	A06	23649814	GG	GG	GG
AX-95503227	A06	24322070	GG	GG	GG
AX-182126510	A06	24366029	AA	AA	AA
AX-95508194	A07	175504	GG	GG	GG
AX-95683121	A07	240204	CC	CC	CC
AX-182171630	A07	302607	GG	GG	GG
AX-179306888	A07	342978	GG	GG	GG
AX-86217127	A07	343381	TT	TT	TT
AX-179573617	A07	396904	GG	GG	GG
AX-95503488	A07	503202	GG	GG	GG
AX-95504451	A07	718209	CC	CC	CC
AX-177832426	A07	754917	CC	CC	CC
AX-179306874	A07	758169	GG	GG	GG
AX-177911171	A07	861713	CC	CC	CC
AX-177829310	A07	885906	AA	AA	AA
AX-182136939	A07	954142	AA	AA	AA
AX-95508069	A07	1110150	AA	AA	AA
AX-177831174	A07	1145826	AA	AA	AA
AX-95505071	A07	1182739	GG	GG	GG
AX-182141687	A07	1241046	CC	CC	CC
AX-177828915	A07	1271475	AA	AA	AA
AX-95638840	A07	1380194	CC	CC	CC
AX-95509565	A07	1431141	AA	AA	AA
AX-182160949	A07	1689913	GG	GG	GG
AX-177913005	A07	1736730	TT	TT	TT
AX-182165579	A07	1752216	AA	AA	AA
AX-182149316	A07	1794331	GG	GG	GG
AX-86231480	A07	1812785	TT	TT	TT
AX-177828662	A07	1977367	CC	CC	CC
AX-177830882	A07	2004494	CC	CC	CC
AX-95509660	A07	2227634	CC	CC	CC
AX-105306948	A07	2246939	AA	AA	AA
AX-95504069	A07	2309760	AA	AA	AA
AX-95503878	A07	2504682	AA	AA	AA
AX-182151099	A07	2627058	AA	AA	AA
AX-86216992	A07	2643908	AA	AA	AA
AX-95680546	A07	3314765	GG	GG	GG
AX-177832832	A07	3325864	AA	AA	AA
AX-182087186	A07	3402177	AA	AA	AA
AX-95507986	A07	4162142	GG	GG	GG
AX-182141284	A07	4283656	AA	AA	AA
AX-182164478	A07	4504880	GG	GG	GG
AX-95637239	A07	4914807	CC	CC	CC
AX-95640180	A07	4995139	GG	GG	GG
AX-182087554	A07	5114966	AA	AC	AC
AX-177913429	A07	5246686	AG	GG	GG
AX-182141083	A07	5268725	CC	CC	CC
AX-177833512	A07	5471075	CC	CC	CC
AX-95680447	A07	5495357	TT	TT	TT
AX-177827909	A07	5524144	TT	TT	TT
AX-177829162	A07	5584152	AA	AA	AA
AX-95664364	A07	5613758	GG	GG	GG
AX-182129626	A07	5635533	AA	AA	AA
AX-95664788	A07	5709631	GG	GG	GG
AX-182138615	A07	5729733	GG	GG	GG
AX-95639518	A07	5750839	CC	CC	CC
AX-177827651	A07	6012999	CC	CC	CC
AX-182087850	A07	6015130	AA	AA	AA
AX-182087820	A07	6081018	TT	TT	TT
AX-95509286	A07	6240941	AA	AA	AA
AX-177835542	A07	6253879	GG	GG	GG
AX-95637282	A07	6362345	AA	AA	AA
AX-95638829	A07	6430162	CC	CC	CC
AX-177913298	A07	6435018	AA	AA	AA
AX-177631877	A07	6504425	GG	GG	GG
AX-177633677	A07	6513433	AA	AA	AA
AX-95680941	A07	6600164	AA	AA	AA
AX-182142595	A07	6831207	GG	GG	GG
AX-179307255	A07	6854122	GG	GG	GG
AX-177912574	A07	6940676	GG	GG	GG
AX-95502103	A07	7087959	AA	AA	AA
AX-182157851	A07	7245161	GG	GG	GG
AX-182152642	A07	7254878	AA	AA	AA
AX-95682835	A07	7333828	CC	CC	CC
AX-179307268	A07	7348913	AA	AA	AA
AX-95680441	A07	7433484	CC	CC	CC
AX-177835106	A07	7698438	GG	GG	GG
AX-95507179	A07	7824442	AA	AA	AA
AX-182130952	A07	8137302	GG	GG	GG
AX-95505319	A07	8334083	GG	GG	GG
AX-182159796	A07	8485629	GG	GG	GG
AX-95509571	A07	8577828	AA	AA	AA
AX-95502443	A07	8651919	GG	GG	GG
AX-177833177	A07	8693707	CC	CC	CC
AX-95509493	A07	8699936	AA	AA	AA
AX-95637583	A07	8734224	GG	GG	GG
AX-95507014	A07	8891587	AA	AA	AA
AX-177831127	A07	8992455	AA	AA	AA
AX-182124963	A07	9061386	AA	AA	AA
AX-177830677	A07	9213985	AA	AA	AA
AX-105310211	A07	9240851	CC	CC	CC
AX-182134600	A07	9251073	GG	GG	GG
AX-182176252	A07	9266322	GG	GG	GG
AX-179307659	A07	9633226	AA	GG	AG
AX-95664328	A07	9652237	GG	AA	AG
AX-182087587	A07	9964675	GG	AA	AG
AX-177911883	A07	9980278	GG	GG	GG
AX-95663099	A07	10109260	AG	GG	AG
AX-95680836	A07	10122453	TT	GG	TG
AX-177834908	A07	10406876	AA	AA	AA
AX-95681076	A07	10430938	TC	CC	TC
AX-182144981	A07	10492179	GG	GG	GG
AX-105307172	A07	10583646	GG	AA	AG
AX-177834842	A07	10656778	GG	AA	AG
AX-182167304	A07	10825327	AA	AA	AA
AX-95509178	A07	11076585	AA	GG	AG
AX-177831722	A07	11205439	CC	CC	CC
AX-177910809	A07	11278842	AA	AA	AA
AX-182158749	A07	11321593	GG	AA	AG
AX-95506403	A07	11340785	GG	GG	GG
AX-177829576	A07	11425961	GG	AA	AG
AX-182157927	A07	11469916	AA	AA	AA
AX-182164215	A07	11534201	GG	GG	GG
AX-95635882	A07	11569393	AA	CC	AC
AX-177911617	A07	11667651	CC	AA	AC
AX-177834098	A07	11734395	GG	GG	GG
AX-95663909	A07	11738168	CC	CC	CC
AX-95503648	A07	11832347	GG	GG	GG
AX-177912775	A07	11888760	AA	AA	AA
AX-177910940	A07	11891179	GG	GG	GG
AX-95504032	A07	11928474	GG	GG	GG
AX-95683290	A07	11983891	GG	GG	GG
AX-95680711	A07	12197008	TT	TT	TT
AX-86231816	A07	12222286	TT	TT	TT
AX-177835903	A07	12323385	AA	AA	AA
AX-95504398	A07	12599345	GG	GG	GG
AX-177834983	A07	12709112	GG	GG	GG
AX-182162683	A07	12907714	NA	CC	AC
AX-182150303	A07	12938151	GG	GG	GG
AX-177834209	A07	13114093	GG	GG	GG
AX-182142733	A07	13130371	GG	AA	AG
AX-182142364	A07	13217992	AA	GG	AG
AX-95507010	A07	13251973	GG	AA	AG
AX-182151810	A07	13354994	AA	AA	AA
AX-95506072	A07	13428544	GG	AA	AG
AX-182163701	A07	13611860	GG	GG	GG
AX-177909927	A07	13694560	AA	AA	AA
AX-177829683	A07	13794256	GG	GG	GG
AX-95504180	A07	13888622	AA	AA	AA
AX-177913212	A07	13890895	GG	GG	GG
AX-182168883	A07	13910690	AA	AA	AA
AX-177832197	A07	13974901	GG	GG	GG
AX-95656692	A07	14103320	GG	GG	GG
AX-177831580	A07	14137914	AA	AA	AA
AX-177831389	A07	14170180	AA	AA	AA
AX-182145192	A07	14222289	AA	AA	AA
AX-182160741	A07	14316480	AA	AA	AA
AX-105247713	A07	14515145	AA	AA	AA
AX-95509504	A07	14572791	AA	AA	AA
AX-86233841	A07	14806126	AA	AA	AA
AX-86233856	A07	14919441	TT	TT	TT
AX-95665475	A07	14966329	AA	AA	AA
AX-95680341	A07	15040098	GG	GG	GG
AX-177912078	A07	15199771	AA	AA	AA
AX-177912694	A07	15251664	AA	AA	AA
AX-95509585	A07	15403624	GG	GG	GG
AX-86221502	A07	15433526	AA	AA	AA
AX-182139946	A07	15486725	GG	GG	GG
AX-86237527	A07	15631839	AA	AA	AA
AX-177830141	A07	16038711	GG	TT	TG
AX-95665052	A07	16092620	NA	GG	GG
AX-95635600	A07	16155487	GG	GG	GG
AX-177913464	A07	16162855	AA	AA	AA
AX-95509453	A07	16264839	AA	AA	AA
AX-86216580	A07	16334853	AA	AA	AA
AX-95508289	A07	16348847	GG	AA	AG
AX-179307026	A07	16418524	CC	AA	AC
AX-177910250	A07	16522250	GG	GG	GG
AX-177912527	A07	16651461	GG	GG	GG
AX-177912805	A07	16683883	GG	GG	GG
AX-95504133	A07	16693589	AA	AA	AA
AX-182175489	A07	16737114	AA	AA	AA
AX-95503551	A07	16764560	GG	GG	GG
AX-177912972	A07	16830450	GG	GG	GG
AX-182172939	A07	17193808	AA	AA	AA
AX-177832985	A07	17214754	AA	AA	AA
AX-177834118	A07	17293529	AA	AA	AA
AX-177832239	A07	17339085	GG	GG	GG
AX-95663804	A07	17483901	AA	AA	AA
AX-95507893	A07	17521349	GG	GG	GG
AX-177910149	A07	17647395	AA	AA	AA
AX-95639331	A07	17665775	GG	GG	GG
AX-95637258	A07	17679028	CC	CC	CC
AX-182087661	A07	17699611	GG	GG	GG
AX-86231087	A07	17764264	GG	GG	GG
AX-179306985	A07	17864883	GG	GG	GG
AX-95505420	A07	17916141	GG	GG	GG
AX-177911308	A07	18082869	AA	AA	AA
AX-95509078	A07	18144661	AA	AA	AA
AX-95509450	A07	18224367	AA	AA	AA
AX-95680852	A07	18374620	GG	GG	GG
AX-95507173	A07	18498218	CC	AA	AC
AX-95505815	A07	18507368	GG	AA	AG
AX-95505835	A07	18812699	AA	GG	AG
AX-182169721	A07	18889670	GG	AA	AG
AX-95637686	A07	18970807	CC	CC	CC
AX-95501699	A07	18989097	AA	AA	AA
AX-95504832	A07	19016499	GG	AA	AG
AX-182163976	A07	19282163	GG	GG	GG
AX-86215786	A07	19464529	CC	CC	CC
AX-177829565	A07	19491505	GG	GG	GG
AX-95665018	A07	19717370	AA	AA	AA
AX-177835322	A07	19901910	AA	AA	AA
AX-95506811	A07	19990413	AA	AA	AA
AX-182169504	A07	20046365	AA	GG	AG
AX-95656569	A07	20896681	AA	AA	AA
AX-95503083	A07	20983286	AA	AA	AA
AX-95502729	A07	20985155	AA	AA	AA
AX-95504528	A07	21743560	AA	AA	AA
AX-95509053	A07	21797232	AA	AA	AA
AX-177912199	A07	21859060	AA	AA	AA
AX-177830488	A07	21998687	AA	GG	AG
AX-177911733	A07	22372120	TT	TT	TT
AX-95665790	A07	22540188	AA	AA	AA
AX-105309294	A07	22624670	AA	AA	AA
AX-95507449	A07	22638742	GG	GG	GG
AX-177912484	A07	22827857	AA	AA	AA
AX-177913188	A07	22875152	TT	TT	TT
AX-182164417	A07	22927653	AA	AA	AA
AX-95508060	A07	22963334	AA	AA	AA
AX-177835059	A07	23013692	AA	AA	AA
AX-177911433	A07	23093446	GG	GG	GG
AX-86216599	A07	23132023	AA	GG	AG
AX-182139962	A07	23244500	CC	CC	CC
AX-95637527	A07	23573485	AA	AA	AA
AX-177912399	A07	23649749	AA	GG	AG
AX-95505973	A07	23730388	GG	AA	AG
AX-177829925	A07	23885312	AA	AA	AA
AX-95681126	A07_random	283372	TT	TT	TT
AX-105307481	A08	131384	AA	AA	AA
AX-95637926	A08	293851	GG	GG	GG
AX-95662886	A08	313890	AA	AA	AA
AX-95636433	A08	375664	CC	CC	CC
AX-105307143	A08	440245	TT	TT	TT
AX-95663434	A08	598224	AA	AA	AA
AX-177911109	A08	636677	GG	GG	GG
AX-95505873	A08	720617	GG	GG	GG
AX-182134868	A08	741913	CC	CC	CC
AX-95665919	A08	943638	AA	AA	AA
AX-95637836	A08	964586	GG	GG	GG
AX-95635333	A08	993141	AA	AA	AA
AX-95506362	A08	1012939	GG	GG	GG
AX-105306760	A08	1130017	AA	AA	AA
AX-95639038	A08	1979050	TT	TT	TT
AX-95637760	A08	2067195	GG	GG	GG
AX-182087828	A08	2268802	AA	AA	AA
AX-95507732	A08	2545051	AA	AA	AA
AX-95638263	A08	2566406	AA	AA	AA
AX-95666296	A08	2607550	AA	AA	AA
AX-95665995	A08	2666735	AA	AA	AA
AX-177828501	A08	2712346	AA	AA	AA
AX-95638696	A08	2748018	AA	AA	AA
AX-95663615	A08	2762301	GG	GG	GG
AX-95638601	A08	2816817	AA	AA	AA
AX-179306872	A08	2845367	GG	GG	GG
AX-179307154	A08	2940877	CC	CC	CC
AX-95635441	A08	2989134	AA	AA	AA
AX-95663953	A08	3005198	CC	CC	CC
AX-177912780	A08	3277674	AA	AA	AA
AX-177911017	A08	3349976	GG	GG	GG
AX-182156667	A08	3386572	AA	AA	AA
AX-95664454	A08	3548169	CC	CC	CC
AX-179307101	A08	3574230	CC	CC	CC
AX-177831398	A08	3807625	AA	AA	AA
AX-95663781	A08	3866386	CC	CC	CC
AX-95665317	A08	3956547	AA	AA	AA
AX-95664623	A08	3956757	TT	TT	TT
AX-182151294	A08	4018373	GG	GG	GG
AX-95637035	A08	4247662	AA	AA	AA
AX-182143144	A08	4259908	AA	AA	AA
AX-177829325	A08	4459465	AA	AA	AA
AX-95637716	A08	4471376	AA	AA	AA
AX-182087452	A08	4639572	AA	AA	AA
AX-182087391	A08	4881712	CC	CC	CC
AX-95638516	A08	4895784	GG	GG	GG
AX-95638743	A08	4946191	AA	AA	AA
AX-95636098	A08	5232301	TT	TT	TT
AX-95665617	A08	5233746	GG	GG	GG
AX-182129734	A08	5661853	AA	AA	AA
AX-182176153	A08	5924132	AA	AA	AA
AX-182148813	A08	6080168	AA	AA	AA
AX-182136685	A08	6121722	GG	GG	GG
AX-95663980	A08	6295868	GG	GG	GG
AX-182132565	A08	6437146	AA	AA	AA
AX-182141439	A08	6583204	AA	AA	AA
AX-182164816	A08	6786885	GG	GG	GG
AX-95639022	A08	6810213	GG	GG	GG
AX-177912814	A08	6836384	GG	GG	GG
AX-95635377	A08	6951592	GG	GG	GG
AX-95664659	A08	7144813	GG	GG	GG
AX-95664211	A08	7185648	AA	AA	AA
AX-182139210	A08	7204346	GG	GG	GG
AX-95664814	A08	7221120	CC	CC	CC
AX-95636918	A08	7272596	CC	CC	CC
AX-95662824	A08	7286844	GG	GG	GG
AX-95509097	A08	7329876	AA	AA	AA
AX-95635653	A08	7426071	CC	CC	CC
AX-95635514	A08	7435902	GG	GG	GG
AX-95636279	A08	7489479	AA	AA	AA
AX-182142524	A08	7516073	AA	AA	AA
AX-182133403	A08	7562820	AA	AA	AA
AX-95637329	A08	7591188	CC	CC	CC
AX-182171796	A08	7621329	GG	GG	GG
AX-95663027	A08	7647014	GG	GG	GG
AX-177911337	A08	7741801	AA	AA	AA
AX-95636512	A08	7774655	CC	CC	CC
AX-95663092	A08	8490087	TT	TT	TT
AX-95506569	A08	10338218	CC	CC	CC
AX-95637396	A08	10557348	GG	GG	GG
AX-95666266	A08	10579999	GG	GG	GG
AX-95666488	A08	10587676	AA	AA	AA
AX-95664685	A08	10682692	AA	AA	AA
AX-95639554	A08	10716400	GG	GG	GG
AX-95506876	A08	10839268	CC	CC	CC
AX-95636909	A08	10872039	GG	GG	GG
AX-86223128	A08	10958607	CC	CC	CC
AX-86223123	A08	10967903	CC	CC	CC
AX-177831266	A08	10991897	GG	GG	GG
AX-95665981	A08	11057223	GG	GG	GG
AX-182134503	A08	11097577	AA	AA	AA
AX-95635238	A08	11146633	AA	AA	AA
AX-95637922	A08	11166362	AA	AA	AA
AX-95636360	A08	11301755	TT	TT	TT
AX-95663072	A08	11377260	CC	TT	TC
AX-182140784	A08	11437232	CC	AA	AC
AX-182126868	A08	11518404	GG	AA	AG
AX-95664469	A08	11688286	AA	GG	AG
AX-95638155	A08	11815271	CC	CC	CC
AX-95636543	A08	11827449	AA	AA	AA
AX-95638560	A08	11831251	AA	AA	AA
AX-95637102	A08	12213572	TT	TT	TT
AX-95507397	A08	12279616	AA	GG	AG
AX-95505568	A08	12328472	AA	AA	AA
AX-179307653	A08	12351927	GG	AA	AG
AX-182164054	A08	12464197	AA	AA	AA
AX-177912005	A08	12564032	GG	GG	GG
AX-95509246	A08	12777088	AA	AA	AA
AX-95506507	A08	13089647	AA	GG	AG
AX-182087831	A08	13212036	AA	AA	AA
AX-95656626	A08	13239246	AA	AA	AA
AX-177827639	A08	13301345	GG	GG	GG
AX-182137934	A08	13307001	AA	AA	AA
AX-95635764	A08	13340515	GG	GG	GG
AX-177833262	A08	13419263	GG	GG	GG
AX-95638750	A08	13499567	GG	GG	GG
AX-179307292	A08	13571425	CC	CC	CC
AX-177912036	A08	13722699	AA	AA	AA
AX-95655736	A08	13775800	GG	GG	GG
AX-95636783	A08	13830656	AA	GG	AG
AX-182163079	A08	13931148	GG	GG	GG
AX-95503848	A08	13961418	CC	CC	CC
AX-177913511	A08	14052062	AA	GG	AG
AX-95664621	A08	14101308	CC	CC	CC
AX-177911204	A08	14139341	GG	GG	GG
AX-95635916	A08	14316985	AA	GG	AG
AX-95665155	A08	14393035	AA	AA	AA
AX-95636348	A08	14532868	AA	AA	AA
AX-177833665	A08	14539085	CC	CC	CC
AX-95501285	A08	14643274	AA	AA	AA
AX-177910045	A08	14680753	GG	GG	GG
AX-177834825	A08	14852060	CC	AA	AC
AX-177910984	A08	14932854	GG	GG	GG
AX-177831191	A08	15071970	AA	AA	AA
AX-95663159	A08	15126794	AA	CC	AC
AX-179306815	A08	15264476	CC	AA	AC
AX-95501524	A08	15279326	AA	GG	AG
AX-182158144	A08	15495543	AA	GG	AG
AX-179306910	A08	15559693	AA	GG	AG
AX-182132197	A08	16350939	AA	AA	AA
AX-95502119	A08	16389535	GG	AA	AG
AX-86216325	A08	16530093	GG	GG	GG
AX-182171850	A08	16583267	AA	AA	AA
AX-177911752	A08	16626627	AA	GG	AG
AX-177835163	A08	16819482	CC	TT	TC
AX-95637797	A08	16969405	AA	AA	AA
AX-177913295	A08	17011125	GG	GG	GG
AX-177834493	A08	17123369	AA	AA	AA
AX-95664641	A08	17156901	GG	GG	GG
AX-95635263	A08	17222666	AA	AA	AA
AX-177830595	A08	17270213	TT	TT	TT
AX-95681075	A08	17298816	AA	AA	AA
AX-95638744	A08	17306277	AA	AA	AA
AX-95666285	A08	17422209	AA	AA	AA
AX-182144085	A08	17501486	GG	GG	GG
AX-177833640	A08	17729689	AA	AA	AA
AX-95636119	A08	18009832	CC	CC	CC
AX-95636798	A08	18034375	AA	AA	AA
AX-95664885	A08	18068968	GG	AA	AG
AX-95501309	A08	18081290	AA	GG	AG
AX-177912848	A08	18763224	CC	CC	CC
AX-95666451	A08	18787714	CC	CC	CC
AX-177912738	A09	120354	GG	GG	GG
AX-95506944	A09	171845	CC	CC	CC
AX-182127697	A09	219209	GG	GG	GG
AX-182165287	A09	389323	AA	AA	AA
AX-95637573	A09	408228	GG	GG	GG
AX-177832428	A09	575326	AC	AC	AC
AX-105339612	A09	575415	GG	GG	GG
AX-182155511	A09	677779	GG	GG	GG
AX-177632723	A09	861964	AA	AA	AA
AX-95635531	A09	866809	CC	CC	CC
AX-95665775	A09	1287776	AA	AA	AA
AX-95638586	A09	1300927	AA	AA	AA
AX-95639741	A09	1733591	AA	AA	AA
AX-177830577	A09	1920224	GG	GG	GG
AX-95635524	A09	2076518	GG	GG	GG
AX-182087861	A09	2261544	GG	GG	GG
AX-179306992	A09	2292222	GG	GG	GG
AX-86225472	A09	2455247	GG	GG	GG
AX-177912292	A09	2973839	CC	CC	CC
AX-182135620	A09	3167406	AG	GG	NA
AX-95502084	A09	3233706	AA	CC	AC
AX-86227797	A09	3722709	AA	TT	AT
AX-177911707	A09	3999318	AA	CC	AC
AX-177835940	A09	4740361	CC	CC	CC
AX-86217019	A09	4757775	AA	AA	AA
AX-182128703	A09	4897381	NA	AA	NA
AX-177913508	A09	4955240	GG	AA	AG
AX-95663104	A09	5008448	GG	AA	AG
AX-95506795	A09	5036357	AA	AA	AA
AX-177834216	A09	5037525	GG	GG	GG
AX-177912109	A09	5553806	TT	TT	TT
AX-105336259	A09	5739373	GG	AG	GG
AX-182143838	A09	5789403	GG	GG	GG
AX-177833288	A09	6974166	CC	CC	CC
AX-95639501	A09	7019047	GG	GG	GG
AX-177913227	A09	7182503	AA	AA	AA
AX-95663956	A09	7796408	TT	TT	TT
AX-95639930	A09	8149008	AA	AA	AA
AX-182087498	A09	8247154	AA	CC	AC
AX-177909784	A09	8283324	AA	CC	AC
AX-95679949	A09	8460857	GG	GG	GG
AX-182158963	A09	8505502	CC	CC	CC
AX-177835485	A09	8628903	TT	CC	TC
AX-95682949	A09	8782103	TT	CC	TC
AX-182133012	A09	8845166	GG	AA	AG
AX-95501235	A09	8845519	AA	GG	AG
AX-177910255	A09	8899405	GG	AA	AG
AX-177912161	A09	9005708	AA	GG	AG
AX-177912097	A09	9151211	GG	AA	AG
AX-177912474	A09	9224656	GG	AA	AG
AX-177911787	A09	9254004	CC	AA	AC
AX-177834625	A09	9757615	GG	GG	GG
AX-95637594	A09	9771822	AA	AA	AA
AX-182137274	A09	10187157	GG	GG	GG
AX-182135704	A09	10251698	AA	AA	AA
AX-182130720	A09	11166547	AA	AA	AA
AX-182146234	A09	12655434	CC	CC	CC
AX-95666284	A09	13189409	AA	GG	AG
AX-177831599	A09	13211756	GG	AA	AG
AX-95502207	A09	13494956	AA	GG	AG
AX-177829985	A09	14026503	CC	AA	AC
AX-105307852	A09	14330215	AA	AA	AA
AX-182133648	A09	14501550	GG	GG	GG
AX-182134062	A09	14554562	GG	GG	GG
AX-182135003	A09	14843969	AA	AA	AA
AX-182125885	A09	15090252	GG	GG	GG
AX-182132712	A09	15563859	CC	CC	CC
AX-182127479	A09	15687636	AA	AA	AA
AX-182161376	A09	15882805	AA	AA	AA
AX-182153512	A09	15904438	AA	AA	AA
AX-182136791	A09	16098739	AA	AA	AA
AX-182135313	A09	16202626	AA	AA	AA
AX-182141797	A09	16311090	CC	AA	AC
AX-177910711	A09	16363388	AA	AA	AA
AX-177911687	A09	16368007	GG	GG	GG
AX-177834628	A09	16399150	GG	GG	GG
AX-182145964	A09	16427477	CC	CC	CC
AX-177911791	A09	16766724	AA	AA	AA
AX-177911261	A09	16785370	AA	AA	AA
AX-95655808	A09	16823174	TT	TT	TT
AX-177832220	A09	16921253	GG	GG	GG
AX-182140906	A09	16997091	GG	GG	GG
AX-177910462	A09	17042052	AA	AA	AA
AX-182125015	A09	17143929	AA	AA	AA
AX-95666554	A09	17344589	GG	GG	GG
AX-182142699	A09	17460505	GG	GG	GG
AX-182140290	A09	19330163	GG	GG	GG
AX-177835032	A09	19550695	AA	AA	AA
AX-182126791	A09	21747821	GG	GG	GG
AX-182176234	A09	21880350	AA	AA	AA
AX-95636332	A09	21894367	CC	CC	CC
AX-177833144	A09	22022668	GG	GG	GG
AX-177912380	A09	22081699	GG	GG	GG
AX-95509594	A09	22206616	GG	GG	GG
AX-177834931	A09	22233930	AA	AA	AA
AX-182139041	A09	22263937	CC	CC	CC
AX-177831204	A09	22308789	CC	CC	CC
AX-182087738	A09	23393116	TT	TT	TT
AX-177829538	A09	23394648	CC	CC	CC
AX-182158744	A09	23662722	CC	AA	AC
AX-182164924	A09	23692880	AA	AA	AA
AX-95505756	A09	23755035	AA	AA	AA
AX-182135590	A09	24085619	CC	AA	AC
AX-182137931	A09	24130754	AA	GG	AG
AX-182176362	A09	24826711	GG	AA	AG
AX-182167599	A09	25104079	CC	CC	CC
AX-177911886	A09	25796467	AA	AA	AA
AX-95505384	A09	25800659	AA	AA	AA
AX-95639016	A09	25899202	AA	AA	AA
AX-182171901	A09	26005735	GG	GG	GG
AX-95506678	A09	26064133	AA	AA	AA
AX-177830392	A09	26135201	GG	GG	GG
AX-95683209	A09	26880504	GG	AA	AG
AX-179307551	A09	26971640	AA	CC	AC
AX-182087639	A09	27047244	AA	CC	AC
AX-95635148	A09	27087932	TT	CC	TC
AX-182176902	A09	27285464	GG	GG	GG
AX-182142581	A09	27342290	GG	GG	GG
AX-177831185	A09	27447848	AA	AA	AA
AX-177912759	A09	27449815	AA	AA	AA
AX-177911909	A09	27889785	CC	CC	CC
AX-95508410	A09	27923669	GG	GG	GG
AX-95664754	A09	27937960	GG	GG	GG
AX-182174762	A09	28112032	GG	GG	GG
AX-177828570	A09	28155813	GG	GG	GG
AX-95666138	A09	28238031	GG	AA	AG
AX-182167880	A09	28494010	AA	GG	AG
AX-182159700	A09	28621846	AA	AA	AA
AX-182149021	A09	28638676	AA	GG	AG
AX-95506408	A09	28709377	GG	GG	GG
AX-182138523	A09	29453276	GG	AA	AG
AX-182128443	A09	29570841	AA	CC	AC
AX-95509047	A09	29887631	AA	AA	AA
AX-177831142	A09	30101931	CC	AA	AC
AX-182126554	A09	30361588	AA	AA	AA
AX-95638772	A09	30447461	AA	CC	AC
AX-182087663	A09	30615218	CC	AA	AC
AX-182139388	A09	31084553	AA	AA	AA
AX-177835229	A09	31175871	AA	CC	AC
AX-177913022	A09	31720464	AG	AA	AA
AX-95664332	A09	32205577	CC	CC	CC
AX-95640114	A09	32206451	AA	AA	AA
AX-177833427	A09	32438352	AA	AA	AA
AX-179306885	A09	32514369	AG	AA	AG
AX-182087815	A09	32661635	AA	AA	AA
AX-177631536	A09	32724480	GG	GG	GG
AX-105307894	A09	32778940	AA	AA	NA
AX-182133711	A09	33029777	AA	AA	AA
AX-182170443	A09	33088190	AA	AA	AA
AX-95638281	A09	33381022	AA	AA	AA
AX-95505935	A10	184983	GG	GG	GG
AX-182087553	A10	264884	CC	AA	AC
AX-177830021	A10	412132	AA	AA	AA
AX-177911847	A10	475698	AA	AA	AA
AX-177835094	A10	745926	AA	AA	AA
AX-177833401	A10	783352	CC	CC	CC
AX-182156028	A10	855892	AA	AA	AA
AX-182144456	A10	885133	CC	CC	CC
AX-95508516	A10	916069	GG	GG	GG
AX-105308960	A10	917621	AA	CC	AC
AX-182175987	A10	999757	AA	AA	AA
AX-95664731	A10	1140141	GG	TT	TG
AX-182087833	A10	1164599	CC	CC	CC
AX-177834500	A10	1222282	AA	AA	AA
AX-182136056	A10	1409636	CC	CC	CC
AX-177828383	A10	1477375	AA	AA	AA
AX-95635108	A10	1493884	AA	AA	AA
AX-86214240	A10	1501354	CC	CC	CC
AX-95505750	A10	1556890	AA	AA	AA
AX-95683085	A10	1640663	GG	GG	GG
AX-177830715	A10	1656737	GG	GG	GG
AX-95636124	A10	1676950	CC	CC	CC
AX-177828527	A10	1780461	GG	GG	GG
AX-95638203	A10	1980375	AA	AA	AA
AX-95663628	A10	2018501	AA	AA	AA
AX-95503308	A10	2123183	CC	AA	AC
AX-95503723	A10	2299545	GG	AA	AG
AX-95665304	A10	2418430	AA	GG	AG
AX-95639444	A10	2531098	AA	GG	AG
AX-95639304	A10	2542629	CC	CC	CC
AX-182087870	A10	2691584	TT	TT	TT
AX-182132766	A10	2737220	CC	CC	CC
AX-95636094	A10	3131493	GG	AA	AG
AX-182136470	A10	3545358	AA	GG	AG
AX-177631410	A10	3969446	AA	CC	AC
AX-182128647	A10	3969666	AA	GG	AG
AX-182164914	A10	4066390	AA	GG	AG
AX-182125193	A10	4433221	AA	GG	AG
AX-182129563	A10	4598854	CC	AA	AC
AX-182087879	A10	4693476	GG	AA	AG
AX-182146281	A10	4769301	CC	AA	AC
AX-177913166	A10	4854320	GG	AA	AG
AX-182176788	A10	4895932	NA	CC	AC
AX-95662812	A10	4921117	GG	AA	AG
AX-182176588	A10	5328883	AA	CC	AC
AX-179573569	A10	5741892	GG	GG	GG
AX-182126783	A10	5829657	AA	CC	AC
AX-105305928	A10	5888703	CC	AA	AC
AX-177631589	A10	5917362	GG	AA	AG
AX-177912754	A10	6013210	AA	CC	AC
AX-177910868	A10	6113454	AA	GG	AG
AX-105307163	A10	6360602	TT	CC	TC
AX-182087825	A10	6626871	AA	GG	AG
AX-177835134	A10	6716373	GG	AA	AG
AX-177910008	A10	6782839	CC	AA	AC
AX-86236275	A10	6783122	GG	AA	AG
AX-95663077	A10	7112954	AA	AA	AA
AX-177834152	A10	7194726	AA	AA	AA
AX-177911271	A10	7249551	AA	GG	AG
AX-95666050	A10	7273108	AA	GG	AG
AX-95509438	A10	7303642	GG	AA	AG
AX-177832156	A10	7337125	GG	AA	AG
AX-182153933	A10	7650364	AA	GG	AG
AX-182177651	A10	7732040	GG	AA	AG
AX-182173925	A10	7816445	CC	AA	AC
AX-95663274	A10	8140388	GG	AA	AG
AX-95503283	A10	8368740	AA	GG	AG
AX-177909934	A10	8667789	AA	AA	AA
AX-95507791	A10	8786764	AA	GG	AG
AX-177911371	A10	8868748	GG	AA	AG
AX-182133027	A10	8895466	AA	AA	AA
AX-177910390	A10	8925994	AA	GG	AG
AX-177835870	A10	9066114	TT	TT	TT
AX-86236767	A10	9102563	TT	TT	TT
AX-95638724	A10	9182745	GG	AA	AG
AX-95509270	A10	9251499	AA	AA	AA
AX-182178218	A10	9309646	CC	CC	CC
AX-95506641	A10	9324093	CC	CC	CC
AX-95507672	A10	9413178	AA	GG	AG
AX-177912538	A10	9446277	AA	GG	AG
AX-177912750	A10	9499151	CC	CC	CC
AX-179573632	A10	9505709	AA	AA	AA
AX-177633003	A10	9560104	AA	AA	AA
AX-95503184	A10	10065141	AA	GG	AG
AX-95507416	A10	10108254	AA	GG	AG
AX-95636041	A10	10123684	AA	AA	AA
AX-95664924	A10	10133294	AA	GG	AG
AX-177912656	A10	10166214	AA	GG	AG
AX-95505041	A10	10294595	AA	AA	AA
AX-95501618	A10	10365953	AA	AA	AA
AX-177912988	A10	10444372	GG	AA	AG
AX-177831499	A10	10557269	GG	AA	AG
AX-182137149	A10	10580421	AA	AA	AA
AX-95506953	A10	10808116	AA	CC	AC
AX-182159036	A10	10869231	AA	GG	AG
AX-177834858	A10	11050041	AA	GG	AG
AX-95635121	A10	11168808	GG	GG	GG
AX-95509036	A10	11225561	AA	CC	AC
AX-177911946	A10	11292850	AA	GG	AG
AX-177913206	A10	11300985	AA	GG	AG
AX-177832652	A10	11312088	GG	AA	AG
AX-182146139	A10	11639315	AA	GG	AG
AX-95501747	A10	11677067	AA	AA	AA
AX-182128473	A10	11729872	AA	AA	AA
AX-86225190	A10	11776373	AA	GG	AG
AX-177834566	A10	11818824	AA	AA	AA
AX-182128819	A10	11866128	GG	GG	GG
AX-177631217	A10	11880013	GG	AA	AG
AX-95656158	A10	11897919	GG	GG	GG
AX-95502529	A10	11906008	AA	CC	AC
AX-177835804	A10	11938340	AA	AA	AA
AX-177912341	A10	12017625	AA	AA	AA
AX-95501638	A10	12089526	AA	AA	AA
AX-95505945	A10	12136980	CC	CC	CC
AX-177912101	A10	12305811	GG	GG	GG
AX-179307462	A10	12418536	GG	GG	GG
AX-95665593	A10	12481579	GG	GG	GG
AX-177913130	A10	12527034	GG	GG	GG
AX-95666743	A10	12660896	GG	AA	AG
AX-95638619	A10	12727294	GG	AA	AG
AX-177913376	A10	12809742	AA	CC	AC
AX-95508555	A10	12902002	CC	CC	CC
AX-95503261	A10	12909448	AA	GG	AG
AX-95503815	A10	12981102	CC	CC	CC
AX-177828069	A10	13013715	GG	GG	GG
AX-86224924	A10	13060824	CC	AA	AC
AX-177828282	A10	13228578	AA	GG	AG
AX-95504934	A10	13247713	GG	GG	GG
AX-177831678	A10	13273400	AA	AA	AA
AX-86224817	A10	13354247	TT	AA	AT
AX-177912969	A10	13531436	GG	AA	AG
AX-86224721	A10	13564520	GG	GG	GG
AX-95638630	A10	13564961	AA	GG	AG
AX-95636210	A10	13794231	CC	CC	CC
AX-177835275	A10	13877969	CC	CC	CC
AX-177909923	A10	14143453	GG	GG	GG
AX-95680627	A10	14244513	GG	GG	GG
AX-177913413	A10	14309162	AA	AA	AA
AX-177910587	A10	14376659	GG	GG	GG
AX-177834017	A10	14378180	AA	AA	AA
AX-177910055	A10	14684427	AA	AA	AA
AX-95508101	A10	14761871	AA	AA	AA
AX-177830582	A10	14887378	AA	AA	AA
AX-95506442	A10	15031014	GG	GG	GG
AX-105306717	A10	15143157	GG	AA	AG
AX-95504676	A10	15306736	GG	GG	GG
AX-177913277	A10	15428991	AA	GG	AG
AX-177831565	A10	15458382	AA	AA	AA
AX-177829273	A10	15489055	AA	AA	AA
AX-95665121	A10	15503283	AA	AA	AA
AX-95664178	A10	15534062	GG	AA	AG
AX-86235068	A10	15545533	AA	GG	AG
AX-95662894	A10	15593735	AA	AA	AA
AX-95509068	A10	15756213	GG	AA	AG
AX-179306939	A10	15830979	GG	AA	AG
AX-95666648	A10	15927654	TT	TT	TT
AX-177911667	A10	16025485	GG	AA	AG
AX-179307609	A10	16046742	GG	AA	AG
AX-95637504	A10	16164216	AA	AA	AA
AX-86235004	A10	16224033	CC	TT	TC
AX-86223792	A10	16421911	AA	AA	AA
AX-95503191	A10	16430737	AA	AA	AA
AX-182177594	A10	16465647	GG	GG	GG
AX-179307350	A10	16535624	GG	GG	GG
AX-177830531	A10	16551269	AA	AA	AA
AX-177911870	A10	16651715	AG	AG	AG
AX-182152582	A10	16910234	AA	AA	AA
AX-95665529	A10	16911658	AA	AA	AA
AX-95664870	A10	17237937	TT	TT	TT
AX-177913171	A10	17271592	GG	GG	GG
AX-95662809	A10	17374321	CC	CC	CC
AX-95683200	C01	139188	GG	GG	GG
AX-177835448	C01	150578	AA	AA	AA
AX-95508357	C01	322398	AA	AA	AA
AX-105338809	C01	351147	GG	GG	GG
AX-177829335	C01	378065	GG	GG	GG
AX-95637570	C01	498823	CC	CC	CC
AX-177912407	C01	540919	AA	AA	AA
AX-95636368	C01	550640	GG	GG	GG
AX-95637063	C01	575626	NA	CC	CC
AX-105336029	C01	660180	AA	AA	AA
AX-177910610	C01	676816	GG	GG	GG
AX-95509498	C01	990251	GG	GG	GG
AX-177828223	C01	1075229	AA	AA	AA
AX-105336314	C01	1244674	TT	CC	TC
AX-105308908	C01	1256655	GG	AA	AG
AX-105309881	C01	1321645	AA	GG	AG
AX-95505846	C01	1349134	CC	AA	AC
AX-95664168	C01	1425682	CC	AA	AC
AX-177912426	C01	1453445	CC	TT	TC
AX-105336307	C01	1577899	CC	AA	AC
AX-105336308	C01	1692440	AA	AA	AA
AX-95501674	C01	1805572	AA	AA	AA
AX-95509027	C01	1846081	AA	AA	AA
AX-95636278	C01	1873890	CC	TT	TC
AX-177911030	C01	2020729	AG	AG	AG
AX-105337095	C01	2047333	GG	AA	AG
AX-105305890	C01	2159833	CC	CC	CC
AX-95508660	C01	2238125	GG	AA	AG
AX-105337096	C01	2598842	AA	GG	AG
AX-105310316	C01	2629395	CC	AA	AC
AX-95507637	C01	3081110	GG	GG	GG
AX-105337761	C01	3091352	AA	AA	AA
AX-177833142	C01	3139695	AA	AG	AG
AX-95666581	C01	3145480	GG	AA	AG
AX-95637707	C01	3204813	GG	AA	AG
AX-86234630	C01	3292847	TT	TT	TT
AX-105310053	C01	3473084	CC	TT	TC
AX-105308021	C01	3527815	GG	AA	AG
AX-105307335	C01	3540284	TT	GG	TG
AX-177913439	C01	3593256	AA	AA	AA
AX-105335237	C01	3631449	AA	CC	AC
AX-95680468	C01	3685268	CC	TT	TC
AX-177911086	C01	3719679	AA	GG	AG
AX-95637248	C01	3759620	AA	GG	AG
AX-105335655	C01	3778606	CC	TT	TC
AX-177831567	C01	4294373	AG	AA	AG
AX-95638719	C01	5031572	CC	CC	CC
AX-105270282	C01	5057155	CC	CC	CC
AX-95509254	C01	5094449	GG	GG	GG
AX-95503863	C01	5610347	GG	GG	GG
AX-179306900	C01	5810949	AA	GG	AG
AX-95501660	C01	5837113	CC	AA	AC
AX-177912497	C01	5838156	AA	CC	AC
AX-95680623	C01	5903240	TT	CC	TC
AX-95507883	C01	5950597	AA	CC	AC
AX-105309213	C01	6231040	AA	AA	AA
AX-182125603	C01	6397869	AA	CC	AC
AX-182130808	C01	6461412	AA	GG	AG
AX-105338024	C01	7260159	GG	GG	GG
AX-105309431	C01	7322793	CC	CC	CC
AX-105305987	C01	7406607	CC	CC	CC
AX-95508845	C01	7406714	AA	AA	AA
AX-105339344	C01	7604314	GG	GG	GG
AX-95664539	C01	7608723	GG	GG	GG
AX-105335267	C01	7866769	GG	GG	GG
AX-177912578	C01	7875953	AA	AA	AA
AX-95681268	C01	8121754	GG	AA	AG
AX-95637219	C01	8206075	TT	CC	TC
AX-95664727	C01	8221301	AA	GG	AG
AX-95665588	C01	8876118	AA	CC	AC
AX-177912340	C01	8913669	GG	AA	AG
AX-177911384	C01	8945498	GG	AA	AG
AX-95665561	C01	8960723	AA	GG	AG
AX-95637800	C01	9059937	AA	AA	AA
AX-105338135	C01	9755073	AA	AA	AA
AX-95663543	C01	9755412	AA	AA	AA
AX-86222427	C01	9906618	CC	CC	CC
AX-177912274	C01	10459612	CC	AC	AC
AX-105220956	C01	10848045	CC	AA	AC
AX-105309180	C01	10961783	CC	AA	AC
AX-182128314	C01	10989571	AA	GG	AG
AX-95638784	C01	11064443	TT	TT	TT
AX-86234356	C01	11120370	TT	GG	TG
AX-95665145	C01	11162115	GG	AA	AG
AX-95655872	C01	11305146	GG	TT	TG
AX-95664370	C01	11329696	GG	GG	GG
AX-95638115	C01	11367853	AA	GG	AG
AX-105307786	C01	11473509	GG	AA	AG
AX-177831023	C01	11534922	AA	GG	AG
AX-105336541	C01	11577707	GG	GG	GG
AX-95664777	C01	11640935	GG	TT	TG
AX-95506988	C01	12373422	AA	AA	AA
AX-95635245	C01	12374255	AA	AA	AA
AX-95656325	C01	12491314	GG	AA	AG
AX-182163033	C01	12497202	AA	GG	AG
AX-105339920	C01	13067313	CC	AA	AC
AX-182087566	C01	13254379	CC	AA	AC
AX-182174201	C01	14196243	AA	AA	AA
AX-105310141	C01	16173524	AA	AA	AA
AX-182126640	C01	16219487	CC	CC	CC
AX-95636208	C01	16247252	GG	GG	GG
AX-179307564	C01	17014817	AA	AA	AA
AX-105308694	C01	17137898	AA	AA	AA
AX-95665193	C01	17945950	AA	AA	AA
AX-182146023	C01	18039600	GG	GG	GG
AX-95663340	C01	18074407	AA	AA	AA
AX-95680763	C01	18142471	CC	CC	CC
AX-95635229	C01	18182670	AA	AA	AA
AX-182148523	C01	18266572	AA	AA	AA
AX-95635835	C01	18504659	GG	GG	GG
AX-182087743	C01	18592926	CC	CC	CC
AX-95636550	C01	18811263	GG	GG	GG
AX-180714792	C01	19033779	GG	GG	GG
AX-182151225	C01	19097181	AA	AA	AA
AX-105309954	C01	19277935	GG	GG	GG
AX-182129736	C01	19285512	CC	CC	CC
AX-182132967	C01	19350218	AA	AA	AA
AX-182136147	C01	19456120	AA	AA	AA
AX-95508531	C01	19492762	CC	CC	CC
AX-95663396	C01	19681271	AA	AA	AA
AX-182140776	C01	19720304	AA	AA	AA
AX-182144663	C01	19896981	GG	GG	GG
AX-95680411	C01	19977801	AA	AA	AA
AX-182087728	C01	20008019	AA	AA	AA
AX-182087753	C01	20088590	AA	AA	AA
AX-95635834	C01	20791593	AA	AA	AA
AX-95662666	C01	20805417	GG	GG	GG
AX-95664444	C01	20834968	CC	CC	CC
AX-95664160	C01	20857315	AA	AA	AA
AX-95637450	C01	20938062	CC	CC	CC
AX-95636371	C01	20953683	GG	GG	GG
AX-95662755	C01	20981856	TT	TT	TT
AX-177633052	C01	21106227	GG	GG	GG
AX-95683098	C01	21165853	CC	CC	CC
AX-95636580	C01	21186362	GG	GG	GG
AX-182129980	C01	21201854	AA	AA	AA
AX-182137512	C01	21321683	AA	AA	AA
AX-95665228	C01	21713574	CC	CC	CC
AX-182157456	C01	21829352	GG	GG	GG
AX-118239506	C01	21849343	GG	GG	GG
AX-95665652	C01	21931924	CC	CC	CC
AX-86228122	C01	22001115	GG	GG	GG
AX-182150087	C01	22022557	CC	CC	CC
AX-105306187	C01	22055537	AA	AA	AA
AX-182087768	C01	24106797	TT	TT	TT
AX-182165952	C01	24316639	AA	AA	AA
AX-105306458	C01	24328636	AA	AA	AA
AX-105306120	C01	24434970	TT	TT	TT
AX-182132761	C01	24455955	AA	AA	AA
AX-105308039	C01	24493002	GG	GG	GG
AX-105307271	C01	24576742	AA	AA	AA
AX-182087856	C01	24631340	GG	GG	GG
AX-105307322	C01	24672835	AA	AA	AA
AX-95638581	C01	24835026	GG	GG	GG
AX-182130704	C01	25080630	GG	GG	GG
AX-182173108	C01	25123121	AA	AA	AA
AX-182128956	C01	25163590	AA	AA	AA
AX-105306635	C01	25344399	AA	AA	AA
AX-95663021	C01	25410531	AA	AA	AA
AX-182154983	C01	25431720	AA	AA	AA
AX-95505735	C01	25562825	GG	GG	GG
AX-182164838	C01	25694065	GG	GG	GG
AX-105305770	C01	25824024	AA	AA	AA
[truncated: 1,817 more rows]

## Sheet: group4_0933AXY3560
probeset_id	Chromosome	position	0933A	Y3560	M31-1	M31-2	M31-5	M31-7	M31-8	M31-12
AX-95502621	A01	198823	AA	CC	AA	AA	AC	AA	AA	AA
AX-177912260	A01	212754	AA	GG	AA	AA	AA	AA	AA	AA
AX-182158316	A01	240532	AA	AA	AA	AA	AA	AA	AA	AA
AX-95504803	A01	282228	AA	AA	AA	AA	AG	AA	AA	AA
AX-177912483	A01	360009	AA	GG	AA	AA	AA	AA	AA	AA
AX-95665553	A01	398469	CC	TT	CC	CC	CC	CC	CC	CC
AX-95508626	A01	695488	AA	AA	AA	AA	AG	AA	AA	AA
AX-177913118	A01	717053	AA	GG	AA	AA	AA	AA	AA	AA
AX-95501321	A01	730624	GG	AA	GG	GG	AG	GG	GG	GG
AX-86223377	A01	853144	GG	GG	GG	GG	AG	GG	AG	GG
AX-95665610	A01	873225	AA	AA	AA	AA	AA	AA	AC	AA
AX-177633389	A01	915451	AC	AA	AA	AA	AC	AA	AA	AA
AX-177912066	A01	1051673	AA	AA	AA	AA	AA	AA	AA	AA
AX-177911246	A01	1230279	GG	GG	GG	GG	AG	GG	GG	GG
AX-95508659	A01	1400752	CC	CC	CC	CC	AC	CC	AC	CC
AX-95502020	A01	1525039	GG	AA	GG	GG	GG	GG	GG	GG
AX-95664667	A01	1561788	TT	TT	TT	TT	TT	TT	TT	TT
AX-95637211	A01	1582609	CC	AA	CC	CC	CC	CC	CC	CC
AX-177911911	A01	1858666	GG	GG	GG	GG	AG	GG	AG	GG
AX-182167759	A01	1998742	GG	GG	GG	GG	AG	GG	GG	GG
AX-177911532	A01	2076602	AA	GG	AA	AA	AA	AA	AA	AA
AX-95664180	A01	2094564	AA	GG	AA	AA	AA	AA	AA	AA
AX-95508437	A01	2128844	AA	GG	AA	AA	AA	AA	AA	AA
AX-95655145	A01	2141160	AA	GG	AA	AA	AA	AA	AA	AA
AX-105335653	A01	2196809	TT	TC	TT	TT	TT	TT	TT	TT
AX-95639027	A01	2370007	CC	CC	CC	CC	CC	CC	CC	CC
AX-177912295	A01	2401390	AA	AA	AA	AA	AA	AA	AA	AA
AX-177911814	A01	2439241	TT	GG	TT	TT	TG	TT	TT	TT
AX-177912408	A01	2458258	GG	GG	GG	GG	GG	GG	GG	GG
AX-182173272	A01	2579347	CC	AA	CC	CC	AC	CC	CC	CC
AX-182135939	A01	2604767	AA	GG	AA	AA	AA	AA	AA	AA
AX-95501231	A01	2839481	AA	NA	AA	AA	AG	AA	AA	AA
AX-95681255	A01	2992971	GG	AA	GG	GG	GG	GG	GG	GG
AX-179307696	A01	2993618	AA	GG	AA	AA	AA	AA	AA	AA
AX-177834813	A01	3044599	GG	AA	GG	GG	GG	GG	GG	GG
AX-177912264	A01	3239160	AA	GG	AA	AA	AA	AA	AA	AA
AX-177912632	A01	3265150	GG	AG	GG	GG	GG	GG	GG	GG
AX-95504763	A01	3282715	AA	GG	AA	AA	AA	AA	AA	AA
AX-182169301	A01	3308163	GG	GG	GG	GG	GG	GG	GG	GG
AX-95509058	A01	3312635	AA	GG	AA	AA	AA	AA	AA	AA
AX-95656361	A01	3432062	TT	CC	TT	TT	TT	TT	TT	TT
AX-95508001	A01	3481957	CC	NA	CC	CC	CC	CC	CC	CC
AX-95502133	A01	3482461	AA	GG	AA	AA	AA	AA	AA	AA
AX-95504715	A01	3747996	AA	AG	AA	AA	AA	AA	AA	AA
AX-95665798	A01	3997738	AA	NA	AA	AA	AG	AA	AG	AA
AX-177912594	A01	4020809	GG	AA	GG	GG	AG	GG	AG	GG
AX-105335308	A01	4053797	AG	AG	AG	AG	AG	AG	AG	AG
AX-95683221	A01	4227188	AA	AA	AA	AA	AC	AA	AC	AA
AX-95509470	A01	4261277	AA	AA	AA	AA	AC	AA	AC	AA
AX-182087560	A01	4379934	CC	AC	CC	CC	AC	CC	AC	CC
AX-179306831	A01	4399498	AA	AA	AA	AA	AA	AA	AA	AA
AX-177834603	A01	4655885	GG	GG	GG	GG	AG	GG	AG	GG
AX-177833336	A01	4913427	GG	GG	GG	GG	AG	GG	GG	GG
AX-95637411	A01	5121858	CC	AA	CC	CC	AC	CC	AC	CC
AX-95656842	A01	5356717	CC	CC	CC	CC	CC	CC	CC	CC
AX-95505888	A01	5549255	AA	AA	AA	AA	AA	AA	AA	AA
AX-182152504	A01	5561893	AA	AA	AA	AA	AG	AA	AG	AA
AX-177830765	A01	5665964	AA	NA	AA	AA	AA	AA	AA	AA
AX-177830916	A01	5714482	AA	AG	AA	AA	AA	AA	AA	AA
AX-182135773	A01	5732075	GG	AG	GG	GG	GG	GG	GG	GG
AX-95509539	A01	5995366	AA	AG	AA	AA	AA	AA	AA	AA
AX-177828523	A01	6024571	GG	GG	GG	GG	GG	GG	GG	GG
AX-95506982	A01	6154320	GG	AG	GG	GG	AG	GG	AG	GG
AX-182153395	A01	6196365	AA	AG	AA	AA	AA	AA	AA	AA
AX-95501418	A01	6237991	GG	AG	GG	GG	AG	GG	AG	GG
AX-182124926	A01	6241322	AA	AG	AA	AA	AA	AA	AA	AA
AX-95680770	A01	6282214	TT	TG	TT	TT	TG	TT	TG	TT
AX-182155374	A01	6382318	GG	AG	GG	GG	AG	GG	AG	GG
AX-95665983	A01	6740602	GG	GG	GG	GG	TG	GG	TG	GG
AX-95501944	A01	6794703	AA	GG	AA	AA	AA	AA	AA	AA
AX-182149877	A01	6916160	GG	AA	GG	GG	GG	GG	GG	GG
AX-182126643	A01	6951719	AA	GG	AA	AA	AA	AA	AA	AA
AX-95509284	A01	7054916	CC	CC	CC	CC	AC	CC	AC	CC
AX-177912802	A01	7156915	AA	GG	AA	AA	AA	AA	AA	AA
AX-95667013	A01	7333522	CC	CC	CC	CC	CC	CC	CC	CC
AX-86222673	A01	7370278	GG	AA	GG	GG	GG	GG	GG	GG
AX-182124925	A01	7614125	GG	AA	GG	GG	GG	GG	GG	GG
AX-182161712	A01	7835721	AA	GG	AA	AA	AA	AA	AA	AA
AX-95508858	A01	7912026	AA	CC	AA	AA	AA	AA	AA	AA
AX-95664675	A01	8155867	AA	CC	AA	AA	AA	AA	AA	AA
AX-95508912	A01	8186347	AA	AA	AA	AA	AA	AA	AA	AA
AX-95503606	A01	8480162	CC	CC	CC	CC	CC	CC	CC	CC
AX-95636642	A01	8930734	AA	GG	AA	AA	AA	AA	AA	AA
AX-177833890	A01	9046595	AA	AA	AA	AA	AC	AA	AC	AA
AX-95639068	A01	9094081	TT	TT	TT	TT	TG	TT	NA	TT
AX-177830614	A01	9312527	CC	TT	CC	CC	CC	CC	CC	CC
AX-182141853	A01	9362728	AA	GG	AA	AA	AA	AA	AA	AA
AX-182087803	A01	9389222	CC	TT	CC	CC	TC	CC	TC	CC
AX-95502294	A01	9609388	AA	AA	AA	AA	AA	AA	AA	AA
AX-177913332	A01	9788080	CC	AA	CC	CC	AC	CC	AC	CC
AX-177909892	A01	10290337	AA	CC	AA	AA	AA	AA	AA	AA
AX-182126477	A01	10605609	GG	GG	GG	GG	AG	GG	AG	GG
AX-182172059	A01	10725263	GG	AA	GG	GG	GG	GG	GG	GG
AX-182143680	A01	10746319	AA	CC	AA	AA	AA	AA	AA	AA
AX-95508642	A01	10876397	CC	CC	CC	CC	AC	CC	AC	CC
AX-182174080	A01	13863734	GG	GG	GG	GG	GG	GG	GG	GG
AX-182132497	A01	13890210	AA	AA	AA	AA	AA	AA	AA	AA
AX-95636790	A01	14240261	GG	AA	GG	GG	AG	GG	AG	GG
AX-182125872	A01	14293677	GG	AA	GG	GG	AG	GG	AG	GG
AX-182129695	A01	14365463	AA	GG	AA	AA	AG	AA	AG	AA
AX-182147900	A01	14533701	GG	GG	GG	GG	AG	GG	AG	GG
AX-177631354	A01	14848522	AA	GG	AA	AA	AG	AA	AG	AA
AX-95635253	A01	15011514	AA	AA	AA	AA	AA	AA	AA	AA
AX-182126600	A01	15220912	AA	GG	AA	AA	AG	AA	AG	AA
AX-177828951	A01	15326332	TT	CC	TT	TT	TC	TT	TC	TT
AX-179306743	A01	15382241	AA	AA	AA	AA	AA	AA	AA	AA
AX-95636862	A01	15453898	GG	AA	GG	GG	AG	GG	AG	GG
AX-95637036	A01	15486841	GG	AA	GG	GG	AG	GG	AG	GG
AX-95662947	A01	15551512	AA	AA	AA	AA	AA	AA	AA	AA
AX-182149700	A01	15665184	CC	AA	CC	CC	AC	CC	AC	CC
AX-177829566	A01	15669812	CC	AA	CC	CC	AC	CC	AC	CC
AX-182159685	A01	15761782	AC	CC	AC	AC	AC	AC	AC	AC
AX-95635800	A01	15846546	TT	CC	TT	TT	TC	TT	TC	TT
AX-95509274	A01	16469624	CC	AA	CC	CC	CC	CC	AC	CC
AX-95502697	A01	16508776	AA	GG	AA	AA	AA	AA	AG	AA
AX-95637867	A01	16591763	AA	GG	AA	AA	AA	AA	AG	AA
AX-86228626	A01	16794271	AA	AA	AA	AA	AT	AA	AA	AA
AX-95663431	A01	16946565	AA	GG	AA	AA	AG	AA	AG	AA
AX-177910049	A01	17675721	GG	AA	GG	GG	GG	GG	AG	GG
AX-179307196	A01	17820642	CC	CC	CC	CC	AC	CC	AC	CC
AX-177835535	A01	18058342	GG	GG	GG	GG	AG	GG	GG	GG
AX-95504659	A01	18070953	AA	GG	AA	AA	AA	AA	AG	AA
AX-86233156	A01	18141319	TT	CC	TT	TT	TT	TT	TC	TT
AX-177913072	A01	18237974	AA	AA	AA	AA	AG	AA	AA	AA
AX-177834349	A01	18303706	GG	AA	GG	GG	AG	GG	AG	GG
AX-95509497	A01	18386235	AA	AA	AA	AA	AA	AA	AA	AA
AX-177835514	A01	18579415	AA	GG	AA	AA	AG	AA	AA	AA
AX-182143705	A01	18835423	AA	AA	AA	AA	AA	AA	AC	AA
AX-182157915	A01	19116586	AA	AA	AA	AA	AC	AA	AA	AA
AX-86219931	A01	19438918	GG	AA	GG	GG	AG	GG	AG	GG
AX-95502081	A01	19513183	AA	AA	AA	AA	AG	AA	AG	AA
AX-95663757	A01	19614667	GG	AA	GG	GG	GG	GG	GG	GG
AX-182143730	A01	19666059	CC	AA	CC	CC	CC	CC	CC	CC
AX-86232973	A01	19724991	CC	CC	CC	CC	CC	CC	CC	CC
AX-95501548	A01	19770968	AA	GG	AA	AA	AG	AA	AA	AA
AX-177912181	A01	19825340	GG	AG	GG	GG	AG	GG	AG	GG
AX-182147784	A01	20087414	AA	GG	AA	AA	AA	AA	AA	AA
AX-95506342	A01	20206623	GG	GG	GG	GG	GG	GG	GG	GG
AX-95680545	A01	20308811	GG	AA	GG	GG	GG	GG	GG	GG
AX-95509088	A01	20344118	CC	CC	CC	CC	CC	CC	CC	CC
AX-95504221	A01	20465173	CC	AA	CC	CC	AC	CC	AC	CC
AX-182154005	A01	20658260	AA	GG	AA	AA	AA	AA	AA	AA
AX-95667145	A01	20842143	AA	AA	AA	AA	AA	AA	AC	AA
AX-182176848	A01	21414767	GG	GG	GG	GG	GG	GG	AG	GG
AX-177835898	A01	22790563	AA	GG	AA	AA	AA	AA	AA	AA
AX-182150271	A01	22795371	AA	CC	AA	AA	AA	AA	NA	AA
AX-86223402	A01_random	29123	GG	GG	GG	GG	AG	GG	AG	GG
AX-177830783	A02	56770	AA	AA	AA	AA	AG	AA	AA	AA
AX-95666093	A02	120960	GG	GG	GG	GG	AG	GG	GG	GG
AX-177910459	A02	262823	AA	AA	AA	AA	AG	AA	AA	AA
AX-95665405	A02	349183	CC	CC	CC	CC	CG	CC	CC	CC
AX-95666343	A02	362860	GG	GG	GG	GG	AG	GG	GG	GG
AX-95683173	A02	508891	AA	AA	AA	AA	AA	AA	AA	AA
AX-95508354	A02	695308	AA	AA	AA	AA	AG	AA	AA	AA
AX-177909667	A02	716411	GG	GG	GG	GG	GG	GG	GG	GG
AX-182140420	A02	993808	AA	AA	AA	AA	AA	AA	AC	AA
AX-95638378	A02	1007316	GG	GG	GG	GG	GG	GG	GG	GG
AX-86224746	A02	1182064	GG	GG	GG	GG	GG	GG	GG	GG
AX-177830425	A02	1278950	TT	TT	TT	TT	TC	TT	TT	TT
AX-95638485	A02	1576900	GG	GG	GG	GG	GG	GG	GG	GG
AX-95683131	A02	1611886	CC	AA	CC	CC	AC	CC	AC	CC
AX-95635538	A02	1977941	AA	AA	AA	AA	AA	AA	AG	AA
AX-177831425	A02	2621499	GG	GG	GG	GG	GG	GG	GG	GG
AX-95639213	A02	2670493	TT	TT	TT	TT	TT	TT	TT	TT
AX-177911125	A02	2693065	GG	GG	GG	GG	GG	GG	TG	GG
AX-95662968	A02	2712565	AA	AA	AA	AA	AA	AA	AC	AA
AX-182158690	A02	3104382	AA	AA	AA	AA	AA	AA	AA	AA
AX-95638006	A02	3373200	CC	CC	CC	CC	CC	CC	CC	CC
AX-177912299	A02	3373378	AA	AA	AA	AA	AA	AA	AA	AA
AX-177833092	A02	3451111	GG	GG	GG	GG	GG	GG	GG	GG
AX-182151736	A02	3477663	AA	AA	AA	AA	AA	AA	AA	AA
AX-177831157	A02	3887913	AA	AA	AA	AA	AA	AA	AA	AA
AX-177827804	A02	4618427	AA	AA	AA	AA	AA	AA	AG	AA
AX-177909889	A02	4882956	GG	AA	GG	GG	GG	GG	GG	GG
AX-95666621	A02	4907941	GG	GG	GG	GG	GG	GG	AG	GG
AX-177913334	A02	4940609	AA	AA	AA	AA	AA	AA	AA	AA
AX-95504616	A02	5008644	AA	AA	AA	AA	AA	AA	AA	AA
AX-95656380	A02	5042256	AA	AG	AA	AA	AA	AA	AA	AA
AX-95666628	A02	5215016	GG	AA	GG	GG	GG	GG	AG	GG
AX-95506392	A02	5233135	CC	NA	CC	CC	CC	CC	AC	CC
AX-177827822	A02	5250664	AA	GG	AA	AA	AA	AA	AG	AA
AX-182146418	A02	5356635	GG	AA	GG	GG	GG	GG	AG	GG
AX-95636992	A02	5408612	GG	AA	GG	GG	GG	GG	GG	GG
AX-95635701	A02	5418060	GG	GG	GG	GG	GG	GG	AG	GG
AX-95639519	A02	5622288	GG	AA	GG	GG	GG	GG	AG	GG
AX-86236585	A02	5687728	TT	CC	TT	TT	TT	TT	TC	TT
AX-95683315	A02	5690306	CC	AA	CC	CC	CC	CC	AC	CC
AX-182162187	A02	5871468	AA	GG	AA	AA	AA	AA	AG	AA
AX-95638081	A02	6027264	AA	GG	AA	AA	AA	AA	AA	AA
AX-105305865	A02	6079618	GG	GG	GG	GG	GG	GG	GG	GG
AX-182087823	A02	6144740	TT	GG	TT	TT	TT	TT	TT	TT
AX-95636280	A02	6192452	GG	GG	GG	GG	GG	GG	AG	GG
AX-86226530	A02	6204291	AA	AA	AA	AA	AA	AA	AA	AA
AX-182170717	A02	6233395	GG	AA	GG	GG	GG	GG	AG	GG
AX-95509034	A02	6272847	AA	GG	AA	AA	AA	AA	AA	AA
AX-177912855	A02	6333770	AG	AG	AG	AG	AG	AG	AG	AG
AX-177832757	A02	6839809	AA	AA	AA	AA	AA	AA	AA	AA
AX-95638573	A02	6858767	GG	AA	GG	GG	GG	GG	GG	GG
AX-95638368	A02	6933305	GG	GG	GG	GG	GG	GG	GG	GG
AX-105309242	A02	7351405	AA	AA	AA	AA	AA	AA	AA	AA
AX-95503580	A02	7371529	AA	CC	AA	AA	AA	AA	AA	AA
AX-95663800	A02	7389046	TT	TT	TT	TT	TT	TT	TT	TT
AX-177836021	A02	7437134	CC	CC	CC	CC	CC	CC	CC	CC
AX-95639067	A02	7486392	TT	CC	TT	TT	TT	TT	TT	TT
AX-95507816	A02	7494729	GG	GG	GG	GG	GG	GG	GG	GG
AX-95637980	A02	7539305	CC	CC	CC	CC	CC	CC	CC	CC
AX-177827848	A02	7557464	CC	TT	CC	CC	CC	CC	CC	CC
AX-95638735	A02	7607144	TT	TT	TT	TT	TT	TT	TT	TT
AX-95637082	A02	7614391	GG	GG	GG	GG	GG	GG	GG	GG
AX-182155845	A02	7641799	GG	AA	GG	GG	GG	GG	GG	GG
AX-177833489	A02	7665678	AA	AA	AA	AA	AA	AA	AA	AA
AX-177833634	A02	7804384	GG	GG	GG	GG	GG	GG	GG	GG
AX-182087557	A02	7861565	AA	AA	AA	AA	AA	AA	AA	AA
AX-182142217	A02	7929034	AA	AA	AA	AA	AA	AA	AA	AA
AX-95508890	A02	7998403	GG	GG	GG	GG	GG	GG	GG	GG
AX-95505381	A02	8150371	GG	GG	GG	GG	GG	GG	AG	GG
AX-95638244	A02	8152495	AA	AA	AA	AA	AA	AA	AC	AA
AX-177831861	A02	8169719	GG	GG	GG	GG	GG	GG	AG	GG
AX-95502337	A02	8209172	AA	GG	AA	AA	AA	AA	AG	AA
AX-182148986	A02	8242263	GG	AA	GG	GG	GG	GG	AG	GG
AX-182147245	A02	8255885	AA	GG	AA	AA	AA	AA	AA	AA
AX-182125983	A02	8405496	GG	AA	GG	GG	GG	GG	AG	GG
AX-177912782	A02	8550776	AA	GG	AA	AA	AA	AA	AA	AA
AX-95508272	A02	8599202	AA	AA	AA	AA	AA	AA	AA	AA
AX-95664919	A02	8776717	AA	AA	AA	AA	AA	AA	AC	AA
AX-177827655	A02	8825634	GG	GG	GG	GG	GG	GG	GG	GG
AX-177911500	A02	8993675	GG	GG	GG	GG	GG	GG	AG	GG
AX-95639328	A02	9075881	TT	CC	TT	TT	TT	TT	TC	TT
AX-95666455	A02	9130270	CC	CC	CC	CC	CC	CC	TC	CC
AX-177910626	A02	9277456	AA	AA	AA	AA	AA	AA	AG	AA
AX-95506263	A02	9281526	GG	GG	GG	GG	GG	GG	GG	GG
AX-95636338	A02	9429966	CC	CC	CC	CC	CC	CC	CC	CC
AX-95664012	A02	9445873	CC	AA	CC	CC	CC	CC	CC	CC
AX-177831482	A02	9728637	AA	CC	AA	AA	AA	AA	AA	AA
AX-179580096	A02	9783806	CC	AA	CC	CC	CC	CC	AC	CC
AX-182149668	A02	10432009	AA	AA	AA	AA	AA	AA	AA	AA
AX-182161369	A02	10467920	GG	GG	GG	GG	GG	GG	GG	GG
AX-177831901	A02	10659885	AA	AA	AA	AA	AG	AA	AA	AA
AX-177912331	A02	10663869	AA	AA	AA	AA	AG	AA	AA	AA
AX-182134274	A02	10817962	GG	AA	GG	GG	AG	GG	AG	GG
AX-182128414	A02	10998968	CC	AA	CC	CC	AC	CC	AC	CC
AX-95509325	A02	11056747	AA	AA	AA	AA	AG	AA	AA	AA
AX-95655725	A02	11197038	GG	GG	GG	GG	AG	GG	GG	GG
AX-95508867	A02	11371513	CC	CC	CC	CC	AC	CC	CC	CC
AX-86216715	A02	11750712	TT	AA	TT	TT	TT	TT	AT	TT
AX-177829785	A02	12249503	AA	GG	AA	AA	AA	AA	AA	AA
AX-95655237	A02	12872269	TT	CC	TT	TT	TC	TT	TC	TT
AX-177912880	A02	12981776	AA	AG	AA	AA	AG	AA	AG	AA
AX-95637945	A02	17954962	CC	TC	CC	CC	CC	CC	TC	CC
AX-177830960	A02	18106291	AA	AG	AA	AA	AA	AA	AG	AA
AX-177912058	A02	18255015	AA	CC	AA	AA	AC	AA	AC	AA
AX-182134755	A02	18348727	AA	CC	AA	AA	AC	AA	AC	AA
AX-95503351	A02	18365364	GG	NA	GG	GG	GG	GG	AG	GG
AX-177912681	A02	18698579	AA	AA	AA	AA	AC	AA	AC	AA
AX-95506377	A02	18834371	CC	AA	CC	CC	AC	CC	AC	CC
AX-95636055	A02	20223345	CC	CC	CC	CC	AC	CC	AC	CC
AX-177910597	A02	20427976	CC	CC	CC	CC	CC	CC	CC	CC
AX-177913379	A02	20793044	AA	AA	AA	AA	AA	AA	AA	AA
AX-179307547	A02	21520725	CC	CC	CC	CC	CC	CC	CC	CC
AX-182158802	A02	21544875	GG	GG	GG	GG	GG	GG	GG	GG
AX-95509376	A02	21869211	GG	GG	GG	GG	GG	GG	GG	GG
AX-177835772	A02	22047795	CC	CC	CC	CC	CC	CC	CC	CC
AX-95655964	A02	22120695	GG	GG	GG	GG	GG	GG	GG	GG
AX-95655389	A02	22472050	CC	CC	CC	CC	AC	CC	AC	CC
AX-177912866	A02	22490280	AA	AA	AA	AA	AG	AA	AG	AA
AX-95639005	A02	22534260	CC	CC	CC	CC	AC	CC	AC	CC
AX-182130033	A02	22675944	GG	GG	GG	GG	AG	GG	AG	GG
AX-177833499	A02	22699841	GG	GG	GG	GG	AG	GG	AG	GG
AX-177911797	A02	23067298	AA	AA	AA	AA	AA	AA	AA	AA
AX-182146466	A02	23180627	GG	GG	GG	GG	GG	GG	GG	GG
AX-95508673	A02	23281113	GG	GG	GG	GG	GG	GG	GG	GG
AX-179306983	A02	23295976	AG	AG	AG	AG	AG	AG	AG	AG
AX-182087650	A02	23493853	GG	GG	GG	GG	GG	GG	GG	GG
AX-177632248	A02	23508290	AA	AA	AA	AA	AA	AA	AA	AA
AX-179306982	A02	23529563	AC	AC	AC	AC	AC	AC	AC	AC
AX-177829864	A02	24303225	GG	GG	GG	GG	GG	GG	GG	GG
AX-182175021	A02	24791487	AA	AA	AA	AA	AA	AA	AA	AA
AX-177835118	A03	419937	GG	GG	GG	GG	GG	GG	GG	GG
AX-182176043	A03	987017	CC	AC	CC	CC	CC	CC	CC	CC
AX-95680790	A03	988087	TT	TC	TT	TT	TT	TT	TT	TT
AX-95504541	A03	1132330	GG	GG	GG	AG	GG	GG	GG	GG
AX-182167646	A03	1377979	AC	AC	AC	AC	AC	AC	AC	AC
AX-182130677	A03	1436634	AA	NA	AA	AA	AA	AA	AA	AA
AX-95639015	A03	1879700	CC	AC	CC	CC	AC	CC	AC	CC
AX-182155028	A03	1923343	AA	AA	AA	AA	AA	AA	AA	AA
AX-182169636	A03	1963409	GG	AA	GG	GG	GG	GG	GG	GG
AX-95506291	A03	1978091	GG	NA	GG	GG	GG	GG	GG	GG
AX-182157094	A03	2289810	AA	GG	AA	AA	AG	AA	AG	AA
AX-95509338	A03	2440092	AA	GG	AA	AA	AA	AA	AA	AA
AX-95508432	A03	2457741	GG	AA	GG	GG	AG	GG	AG	GG
AX-182130962	A03	2687894	AA	AA	AA	AA	AG	AA	AG	AA
AX-182087154	A03	2764420	AA	CC	AA	AA	AC	AA	AC	AA
AX-182170979	A03	2877318	AA	AA	AA	AA	AA	AA	AG	AA
AX-95636441	A03	3249677	AA	AA	AA	AA	AA	AA	AC	AA
AX-95506788	A03	3349809	AA	GG	AA	AA	AG	AA	AA	AA
AX-95664127	A03	3513216	GG	GG	GG	GG	GG	GG	AG	GG
AX-177831884	A03	3513409	CC	CC	CC	CC	CC	CC	NA	CC
AX-95664767	A03	3755339	AA	AA	AA	AA	AA	AA	AC	AA
AX-105337675	A03	3794794	AA	GG	AA	AA	AG	AA	AA	AA
AX-95507916	A03	3885180	GG	GG	GG	GG	GG	GG	GG	GG
AX-182140633	A03	3929928	CC	AA	CC	CC	AC	CC	CC	CC
AX-95505872	A03	4030660	AA	CC	AA	AA	AC	AA	AA	AA
AX-95656234	A03	4092990	AA	CC	AA	AA	AA	AA	AC	AA
AX-95637128	A03	4158468	CC	CC	CC	CC	AC	CC	AC	CC
AX-177835539	A03	4171673	GG	GG	GG	GG	AG	GG	AG	GG
AX-177829972	A03	4312981	TT	TT	TT	TT	TC	TT	TC	TT
AX-177911190	A03	4511921	AA	GG	AA	AA	AG	AA	AG	AA
AX-177912899	A03	4548249	CC	CC	CC	CC	CC	CC	CC	CC
AX-182087799	A03	4660636	TT	TT	TT	TT	TT	TT	TC	TT
AX-95508945	A03	4754949	CC	AA	CC	CC	AC	CC	CC	CC
AX-177829595	A03	4797861	CC	AA	CC	CC	AC	CC	CC	CC
AX-182135940	A03	4933392	AA	AA	AA	AA	AA	AA	AA	AA
AX-182145123	A03	5043286	GG	GG	GG	GG	GG	GG	GG	GG
AX-95503270	A03	5119830	AA	GG	AA	AA	AG	AA	AG	AA
AX-95503728	A03	5150067	CC	CC	CC	CC	CC	CC	CC	CC
AX-95639207	A03	5215835	AA	AA	AA	AA	AA	AA	AA	AA
AX-95635782	A03	5448828	AA	AA	AA	AA	AA	AA	AC	AA
AX-182140418	A03	5636296	GG	AA	GG	GG	AG	GG	GG	GG
AX-95509309	A03	5754736	AA	AA	AA	AA	AA	AA	AG	AA
AX-95662784	A03	5813279	GG	GG	GG	GG	GG	GG	GG	GG
AX-95680921	A03	5874703	AA	AA	AA	AA	AA	AA	AA	AA
AX-182174150	A03	5956088	AA	AA	AA	AA	AA	AA	AG	AA
AX-95509060	A03	5985980	GG	GG	GG	GG	GG	GG	GG	GG
AX-182150244	A03	6198036	AA	GG	AA	AA	AG	AA	AG	AA
AX-95655675	A03	6265677	CC	CC	CC	CC	CC	CC	TC	CC
AX-182158258	A03	6372728	GG	GG	GG	GG	GG	GG	AG	GG
AX-95664900	A03	6493980	GG	AA	GG	GG	AG	GG	GG	GG
AX-182176474	A03	6526359	AA	GG	AA	AA	AG	AA	AA	AA
AX-182159096	A03	6610774	GG	AA	GG	GG	AG	GG	AG	GG
AX-95506005	A03	6727279	AA	GG	AA	AA	AG	AA	AG	AA
AX-95508470	A03	6765570	CC	CC	CC	CC	CC	CC	AC	CC
AX-177833140	A03	6861108	GG	AA	GG	GG	AG	GG	GG	GG
AX-95509577	A03	6881611	AA	GG	AA	AA	AG	AA	AA	AA
AX-95508143	A03	7158596	GG	AA	GG	GG	AG	GG	AG	GG
AX-182132838	A03	7166944	CC	AA	CC	CC	AC	CC	AC	CC
AX-177834122	A03	7220018	AA	GG	AA	AA	AA	AA	AG	AA
AX-177911902	A03	7311327	AA	GG	AA	AA	AA	AA	AG	AA
AX-95664330	A03	7448608	AA	AA	AA	AA	AA	AA	AA	AA
AX-177910117	A03	7489059	GG	AA	GG	GG	AG	GG	AG	GG
AX-177911805	A03	7616979	GG	AA	GG	GG	AG	GG	AG	GG
AX-179579505	A03	7780069	TG	TG	TG	TG	TG	TG	TG	TG
AX-95507527	A03	7848625	AA	AA	AA	AA	AA	AA	AA	AA
AX-182132290	A03	7919667	AA	AA	AA	AA	AA	AA	AA	NA
AX-95503851	A03	7963059	GG	GG	GG	GG	AG	GG	AG	GG
AX-105336532	A03	8023114	AA	AA	AA	AA	AA	AA	AA	AA
AX-95506308	A03	8065497	AA	CC	AA	AA	AA	AA	AA	AA
AX-95638334	A03	8137479	CC	AA	CC	CC	AC	CC	AC	CC
AX-182144796	A03	8627367	AA	AA	AA	AA	AC	AA	AC	AA
AX-177912415	A03	8754199	AA	AA	AA	AA	AG	AA	AG	AA
AX-95665084	A03	8876213	GG	AA	GG	GG	AG	GG	AG	GG
AX-182087809	A03	8930569	CC	TT	CC	CC	TC	CC	TC	CC
AX-182126137	A03	8931729	AA	CC	AA	AA	AC	AA	AC	AA
AX-177830988	A03	9067103	AA	GG	AA	AA	AG	AA	AG	AA
AX-95507218	A03	9085530	AA	GG	AA	AA	AG	AA	AG	AA
AX-95666414	A03	9139698	GG	GG	GG	GG	AG	GG	AG	GG
AX-177832913	A03	9203392	GG	GG	GG	GG	GG	GG	GG	GG
AX-182152411	A03	9309350	AA	CC	AA	AA	AC	AA	AC	AA
AX-179307297	A03	9331524	CC	AA	CC	CC	AC	CC	AC	CC
AX-177835269	A03	9525405	CC	AA	CC	CC	AC	CC	AC	CC
AX-95503781	A03	9578174	AA	AA	AA	AA	AA	AA	AA	AA
AX-182143118	A03	9918346	AA	AA	AA	AA	AA	AA	AA	AA
AX-105337781	A03	9955843	CC	AA	CC	CC	AC	CC	AC	CC
AX-182139142	A03	10002812	GG	AA	GG	GG	AG	GG	AG	GG
AX-95502939	A03	10269510	AA	AA	AA	AA	AA	AA	AA	AA
AX-177913026	A03	10280270	GG	GG	GG	GG	AG	GG	AG	GG
AX-179307425	A03	10358437	CC	CC	CC	CC	AC	CC	AC	CC
AX-177828213	A03	10434294	CC	CC	CC	CC	CC	CC	CC	CC
AX-95635151	A03	10496225	GG	GG	GG	GG	AG	GG	AG	GG
AX-182138238	A03	10551863	CC	AC	CC	CC	AC	CC	AC	CC
AX-95663993	A03	10586577	GG	GG	GG	GG	GG	GG	GG	GG
AX-86228975	A03	10647480	CC	CC	CC	CC	CC	CC	CC	CC
AX-95683034	A03	10663044	CC	AC	CC	CC	AC	CC	AC	CC
AX-177829529	A03	10677109	AA	AG	AA	AA	AG	AA	AG	AA
AX-95505818	A03	10758038	AA	AG	AA	AA	AG	AA	AG	AA
AX-95504605	A03	10833039	AA	AA	AA	AA	AG	AA	AG	AA
AX-177912112	A03	10833620	TT	TT	TT	TT	TC	TT	TC	TT
AX-179306729	A03	10937286	AA	AA	AA	AA	AA	AA	AA	AA
AX-95635223	A03	11367399	GG	AG	GG	GG	AG	GG	AG	GG
AX-95639417	A03	11570113	AA	AG	AA	AA	AA	AA	AA	AA
AX-177912540	A03	11774210	CC	CC	CC	CC	AC	CC	AC	CC
AX-177912114	A03	11999994	CC	CC	CC	CC	CC	CC	CC	CC
AX-95506708	A03	12064253	AA	AA	AA	AA	AA	AA	AA	AA
AX-95508894	A03	12071687	AA	AA	AA	AA	AA	AA	AA	AA
AX-95636051	A03	12148318	TT	TG	TT	TT	TT	TT	TT	TT
AX-177833355	A03	12169605	GG	AG	GG	GG	GG	GG	GG	GG
AX-95638137	A03	12188326	GG	AG	GG	GG	AG	GG	AG	GG
AX-177911101	A03	12228208	AA	AA	AA	AA	AG	AA	AG	AA
AX-95509674	A03	12311209	AA	AG	AA	AA	AG	AA	AG	AA
AX-179307430	A03	12419180	AA	AA	AA	AA	AG	AA	AG	AA
AX-177829717	A03	12444405	AA	AA	AA	AA	AG	AA	AG	AA
AX-95508541	A03	12540906	GG	GG	GG	GG	GG	GG	GG	GG
AX-182137805	A03	12643131	GG	GG	GG	GG	GG	GG	GG	GG
AX-177832892	A03	12727748	AA	AG	AA	AA	AA	AA	AA	AA
AX-182173366	A03	12809700	CC	CC	CC	CC	CC	CC	CC	CC
AX-182087754	A03	12825482	TT	TT	TT	TT	TT	TT	TT	TT
AX-95502678	A03	12907798	AA	AA	AA	AA	AA	AA	AA	AA
AX-95664262	A03	13017105	TT	TT	TT	TT	TT	TT	TT	TT
AX-95656205	A03	13047816	AA	AA	AA	AA	AA	AA	AA	AA
AX-95639096	A03	13047998	GG	GG	GG	GG	GG	GG	GG	GG
AX-182087757	A03	13098781	GG	AG	GG	GG	GG	GG	GG	GG
AX-95509121	A03	13168253	AA	AA	AA	AA	AA	AA	AA	AA
AX-95666212	A03	13314548	GG	GG	GG	GG	GG	GG	GG	GG
AX-179306856	A03	13348803	GG	AG	GG	GG	GG	GG	NA	GG
AX-95502288	A03	13382300	AA	AA	AA	AA	AA	AA	AA	AA
AX-177832546	A03	13494780	CC	AC	CC	CC	AC	CC	AC	CC
AX-177828962	A03	13555624	AA	AC	AA	AA	AA	AA	AA	AA
AX-95506345	A03	13580378	GG	GG	GG	GG	GG	GG	GG	GG
AX-95505814	A03	13603483	GG	GG	GG	GG	GG	GG	GG	GG
AX-95663878	A03	13644281	AA	AA	AA	AA	AA	AA	AA	AA
AX-95639049	A03	13673373	GG	GG	GG	GG	AG	GG	AG	GG
AX-95508293	A03	13781418	AA	AA	AA	AA	AA	AA	AA	AA
AX-95503587	A03	13929211	AA	AA	AA	AA	AG	AA	AG	AA
AX-179580833	A03	13948546	AA	AA	AA	AA	AG	AA	AG	AA
AX-95506080	A03	14294154	AA	AA	AA	AA	AA	AA	AA	AA
AX-182151615	A03	14325181	CC	CC	CC	CC	AC	CC	AC	CC
AX-177912354	A03	14467832	CC	AA	CC	CC	CC	CC	CC	CC
AX-95681175	A03	14558144	TT	TT	TT	TT	TT	TT	TT	TT
AX-182125133	A03	14602655	CC	AA	CC	CC	CC	CC	CC	CC
AX-182157058	A03	14763107	CC	AA	CC	CC	CC	CC	CC	CC
AX-95509560	A03	14820971	AA	CC	AA	AA	AA	AA	AA	AA
AX-95679826	A03	14841203	AA	AA	AA	AA	AA	AA	AA	AA
AX-95639144	A03	14987907	GG	GG	GG	GG	GG	GG	GG	GG
AX-95665748	A03	15038093	AA	CC	AA	AA	AC	AA	AC	AA
AX-95505383	A03	15100308	CC	AA	CC	CC	CC	CC	CC	CC
AX-95635251	A03	15121067	GG	AA	GG	GG	GG	GG	GG	GG
AX-177835558	A03	15219771	AA	GG	AA	AA	AA	AA	AA	AA
AX-177828932	A03	15228244	GG	AA	GG	GG	GG	GG	GG	GG
AX-182152278	A03	15427226	GG	AA	GG	GG	AG	GG	NA	GG
AX-95509154	A03	15430383	AA	AA	AA	AA	AG	AA	AG	AA
AX-95509572	A03	15498700	AA	GG	AA	AA	AG	AA	AG	AA
AX-95505851	A03	15546889	CC	CC	CC	CC	CC	CC	CC	CC
AX-95636710	A03	15967292	AA	AA	AA	AA	AA	AA	AA	AA
AX-95638752	A03	16074819	AA	AA	AA	AA	AA	AA	AA	AA
AX-182177203	A03	16357981	AA	AA	AA	AA	AA	AA	AA	AA
AX-95508382	A03	16423339	AA	AA	AA	AA	AA	AA	AA	AA
AX-95501925	A03	17020177	GG	GG	GG	GG	GG	GG	GG	GG
AX-177832968	A03	17411173	AA	AA	AA	AA	AA	AA	AA	AA
AX-182087696	A03	17448044	GG	GG	GG	GG	GG	GG	GG	GG
AX-177913498	A03	17473443	TT	TT	TT	TT	TT	TT	TT	TT
AX-182147367	A03	17577932	AA	AA	AA	AA	AA	AA	AA	AA
AX-177909738	A03	17615946	AA	AA	AA	AA	AA	AA	AA	AA
AX-177833904	A03	17720501	GG	GG	GG	GG	GG	GG	GG	GG
AX-182134574	A03	17784426	CC	CC	CC	CC	CC	CC	CC	CC
AX-95508201	A03	17870301	AA	AA	AA	AA	AA	AA	AA	AA
AX-95636256	A03	18013530	GG	GG	GG	GG	GG	GG	GG	GG
AX-177910634	A03	18074556	AA	AA	AA	AA	AA	AA	AA	AA
AX-182087416	A03	18139695	GG	GG	GG	GG	GG	GG	GG	GG
AX-95663824	A03	18299416	TT	TT	TT	TT	TT	TT	TT	TT
AX-95503663	A03	18420321	GG	GG	GG	GG	GG	GG	GG	GG
AX-95505098	A03	18485019	GG	GG	GG	GG	GG	GG	GG	GG
AX-95639469	A03	18521138	AA	AA	AA	AA	AA	AA	AA	AA
AX-182148394	A03	18670129	AA	AA	AA	AA	AA	AA	AA	AA
AX-182176888	A03	18944654	GG	GG	GG	GG	GG	GG	GG	GG
AX-95665277	A03	19014167	GG	GG	GG	GG	GG	GG	GG	GG
AX-95503070	A03	19029743	AA	AA	AA	AA	AA	AA	AA	AA
AX-95655506	A03	19098609	AA	AA	AA	AA	AA	AA	AA	AA
AX-95506098	A03	19224959	AA	AA	AA	AA	AA	AA	AA	AA
AX-86228828	A03	19314986	GG	GG	GG	GG	GG	GG	GG	GG
AX-95507406	A03	19345085	CC	CC	CC	CC	CC	CC	CC	CC
AX-95636168	A03	19403427	AA	AA	AA	AA	AA	AA	AA	AA
AX-95502710	A03	19449512	CC	CC	CC	CC	CC	CC	CC	CC
AX-95635976	A03	19503006	AA	AA	AA	AA	AA	AA	AA	AA
AX-95662631	A03	20059088	TT	TT	TT	TT	TT	TT	TT	TT
AX-95666161	A03	20250602	TT	TT	TT	TT	TT	TT	TT	TT
AX-177833344	A03	20289680	AA	AA	AA	AA	AA	AA	AA	AA
AX-177828804	A03	20410775	GG	GG	GG	GG	GG	GG	GG	GG
AX-95507950	A03	20449293	GG	GG	GG	GG	GG	GG	GG	GG
AX-95680443	A03	20466685	AA	AA	AA	AA	AA	AA	AA	AA
AX-95506991	A03	20604725	GG	GG	GG	GG	GG	GG	GG	GG
AX-182133118	A03	20618213	AA	AA	AA	AA	AA	AA	AA	AA
AX-182129125	A03	20689461	AA	AA	AA	AA	AA	AA	AA	AA
AX-95680766	A03	20715719	GG	GG	GG	GG	GG	GG	GG	GG
AX-95509028	A03	20920417	GG	GG	GG	GG	GG	GG	GG	GG
AX-177631293	A03	20976730	AA	AA	AA	AA	AA	AA	AA	AA
AX-177913112	A03	21074893	GG	GG	GG	GG	GG	GG	AG	GG
AX-182176880	A03	21388093	AA	NA	AA	AA	AA	AA	AA	AA
AX-177912630	A03	21755980	AA	AA	AA	AA	AA	AA	AA	AA
AX-182157561	A03	21828780	GG	GG	GG	GG	GG	GG	GG	GG
AX-177911858	A03	21914225	CC	CC	CC	CC	CC	CC	CC	CC
AX-182087785	A03	21917686	CC	CC	CC	CC	CC	CC	CC	CC
AX-95637117	A03	22003574	CC	CC	CC	CC	CC	CC	CC	CC
AX-177829847	A03	22112847	GG	GG	GG	GG	GG	GG	GG	GG
AX-95504521	A03	22177774	AA	AA	AA	AA	AA	AA	AA	AA
AX-95655945	A03	22283834	CC	CC	CC	CC	CC	CC	CC	CC
AX-95662786	A03	22286906	CC	CC	CC	CC	CC	CC	CC	CC
AX-95638446	A03	22475915	AA	AA	AA	AA	AA	AA	AA	AA
AX-182168382	A03	22514591	AA	AA	AA	AA	AA	AA	AA	AA
AX-95507353	A03	22523376	AA	AA	AA	AA	AA	AA	AA	AA
AX-95635295	A03	22659088	CC	CC	CC	CC	CC	CC	CC	CC
AX-177633599	A03	22900381	GG	GG	GG	GG	GG	GG	AG	GG
AX-180737341	A03	22911470	AA	AA	AA	AA	AA	AA	AA	AA
AX-95666108	A03	23081091	CC	CC	CC	CC	CC	CC	CC	CC
AX-95635616	A03	23193999	AA	AA	AA	AA	AA	AA	AA	AA
AX-179306728	A03	23290872	CC	CC	CC	CC	CC	CC	CC	CC
AX-95636391	A03	23417416	GG	GG	GG	GG	GG	GG	GG	GG
AX-177912865	A03	23502236	AA	AA	AA	AA	AA	AA	AG	AA
AX-179307141	A03	23700354	GG	GG	GG	GG	GG	GG	AG	GG
AX-95635826	A03	23770762	CC	CC	CC	CC	CC	CC	CC	CC
AX-95680805	A03	23801861	AA	AA	AA	AA	AA	AA	AA	AA
AX-179573595	A03	23842782	AA	AA	AA	AA	AA	AA	AA	AA
AX-177829727	A03	23878885	GG	GG	GG	GG	GG	GG	GG	GG
AX-95502605	A03	23956800	CC	CC	CC	CC	CC	CC	CC	CC
AX-179573646	A03	24165209	AA	AA	AA	AA	AA	AA	AA	AA
AX-95506430	A03	24220642	CC	CC	CC	CC	CC	CC	AC	CC
AX-177827950	A03	24333274	CC	AC	CC	CC	AC	CC	AC	CC
AX-95507860	A03	24364511	GG	GG	GG	GG	GG	GG	GG	GG
AX-95509347	A03	24406111	AA	AA	AA	AA	AA	AA	AG	AA
AX-95680795	A03	24450368	AA	AA	AA	AA	AA	AA	AA	AA
AX-182177872	A03	24475318	AA	AA	AA	AA	AA	AA	AA	AA
AX-95501422	A03	24677587	CC	CC	CC	CC	CC	CC	CC	CC
AX-95680406	A03	24700288	AA	AA	AA	AA	AA	AA	AG	AA
AX-95502122	A03	24749109	AA	AA	AA	AA	AA	AA	AA	AA
AX-95680418	A03	24819345	AA	AA	AA	AA	AA	AA	AG	AA
AX-177828344	A03	24825439	GG	GG	GG	GG	GG	GG	AG	GG
AX-105306154	A03	24941902	AA	AA	AA	AA	AA	AA	AA	AA
AX-182147877	A03	25135300	GG	GG	GG	GG	GG	GG	AG	GG
AX-95509401	A03	25163969	AA	AA	AA	AA	AA	AA	AC	AA
AX-95509657	A03	25176863	AA	AA	AA	AA	AA	AA	AC	AA
AX-95663183	A03	25257196	TT	TT	TT	TT	TT	TT	TT	TT
AX-182087709	A03	25455931	GG	GG	GG	GG	GG	GG	GG	GG
AX-95502992	A03	25517505	GG	GG	GG	GG	GG	GG	GG	GG
AX-177913185	A03	25612901	AA	AA	AA	AA	AA	AA	AA	AA
AX-177827553	A03	25694462	AA	AA	AA	AA	AA	AA	AA	AA
AX-95638114	A03	25782888	AA	AA	AA	AA	AA	AA	AA	AA
AX-179307012	A03	25787710	AA	AA	AA	AA	AA	AA	AA	AA
AX-95636680	A03	25899466	AA	AA	AA	AA	AA	AA	AA	AA
AX-177828121	A03	25971199	CC	CC	CC	CC	CC	CC	AC	CC
AX-177834674	A03	25971980	AA	AA	AA	AA	AA	AA	AG	AA
AX-95637533	A03	26004976	AA	AA	AA	AA	AA	AA	AG	AA
AX-95636105	A03	26015888	CC	CC	CC	CC	CC	CC	AC	CC
AX-177910154	A03	26071962	GG	GG	GG	GG	GG	GG	AG	GG
AX-95636817	A03	26157992	GG	GG	GG	GG	GG	GG	GG	GG
AX-95663285	A03	26184852	GG	GG	GG	GG	GG	GG	GG	GG
AX-95665146	A03	26262031	CC	CC	CC	CC	CC	CC	CC	CC
AX-177912249	A03	26365755	AA	AA	AA	AA	AA	AA	AA	AA
AX-95638071	A03	26588844	AA	AA	AA	AA	AA	AA	AA	AA
AX-177832788	A03	26605700	CC	CC	CC	CC	CC	CC	AC	CC
AX-179307112	A03	26687873	GG	GG	GG	GG	GG	GG	AG	GG
AX-182169602	A03	26709706	AA	AA	AA	AA	AA	AA	AG	AA
AX-95666014	A03	26756822	CC	CC	CC	CC	CC	CC	AC	CC
AX-182159038	A03	26779637	AA	AA	AA	AA	AA	AA	AC	AA
AX-177828111	A03	27051947	AA	AA	AA	AA	AA	AA	AC	AA
AX-95508147	A03	27358861	AA	AA	AA	AA	AA	AA	AA	AA
AX-95508796	A03	27392984	GG	GG	GG	GG	GG	GG	GG	GG
AX-95666543	A03	27429561	CC	CC	CC	CC	CC	CC	CC	CC
AX-95666078	A03	27461837	AA	AA	AA	AA	AA	AA	AA	AA
AX-177910624	A03	27595162	CC	CC	CC	CC	CC	CC	CC	CC
AX-95664818	A03	27894765	AA	AA	AA	AA	AA	AA	AA	AA
AX-95504324	A03	28308848	AA	AA	AA	AA	AA	AA	AC	AA
AX-95506638	A03	28438798	AA	AA	AA	AA	AA	AA	AA	AA
AX-95502677	A03	28444334	AA	AA	AA	AA	AA	AA	AA	AA
AX-177829574	A03	29008514	GG	GG	GG	GG	GG	GG	GG	GG
AX-177910335	A03	29049025	CC	CC	CC	CC	CC	CC	TC	CC
AX-177832453	A03	29098027	AA	AA	AA	AA	AA	AA	AA	AA
AX-95638032	A03	29263607	GG	GG	GG	GG	GG	GG	TG	GG
AX-95683164	A03	29734315	AA	AA	AA	AA	AA	AA	AG	AA
AX-177910565	A04	42733	AA	AG	AA	AA	AA	AA	AA	AA
AX-95506329	A04	104399	CC	AC	CC	CC	AC	CC	AC	CC
AX-177912766	A04	120141	GG	GG	GG	GG	GG	GG	GG	GG
AX-177913120	A04	171605	GG	GG	GG	GG	GG	GG	GG	GG
AX-177913322	A04	257015	GG	GG	GG	GG	GG	GG	AG	GG
AX-177909801	A04	361418	AA	NA	AA	AA	AA	AA	AG	AA
AX-177632156	A04	437301	AA	NA	AA	AA	AA	AA	AC	AA
AX-182159504	A04	601033	AA	NA	AA	AA	AA	AA	AA	AA
AX-177912338	A04	654736	AA	NA	AA	AA	AA	AA	AC	AA
AX-182158022	A04	663828	GG	CG	GG	GG	GG	GG	CG	GG
AX-95507281	A04	750452	AA	GG	AA	AA	AA	AA	AG	AA
AX-95655183	A04	796835	GG	AA	GG	GG	GG	GG	AG	GG
AX-182154440	A04	812051	AA	NA	AA	AA	AA	AA	AG	AA
AX-177911997	A04	839926	AA	AA	AA	AA	AA	AA	AA	AA
AX-95507033	A04	913639	AA	AG	AA	AA	AA	AA	AG	AA
AX-177912976	A04	966614	AA	GG	AA	AA	AA	AA	AG	AA
AX-177832551	A04	988803	AA	GG	AA	AA	AA	AA	AG	AA
AX-95662645	A04	1037957	CC	AA	CC	CC	CC	CC	AC	CC
AX-86233870	A04	1054384	CC	AA	CC	CC	CC	CC	AC	CC
AX-179307588	A04	1100209	AA	CC	AA	AA	AA	AA	AC	AA
AX-95638180	A04	1223392	GG	GG	GG	GG	GG	GG	AG	GG
AX-177833285	A04	1349521	AA	CC	AA	AA	AA	AA	AC	AA
AX-177911849	A04	1540119	AA	GG	AA	AA	AA	AA	AG	AA
AX-95665112	A04	1618218	GG	GG	GG	GG	GG	GG	GG	GG
AX-95507848	A04	1718920	GG	NA	GG	GG	GG	GG	AG	GG
AX-95665840	A04	1792836	GG	GG	GG	GG	GG	GG	GG	GG
AX-177912915	A04	1793416	AA	AA	AA	AA	AA	AA	AA	AA
AX-95655507	A04	1880805	GG	GG	GG	GG	GG	GG	GG	GG
AX-95639386	A04	2008557	GG	GG	GG	GG	GG	GG	GG	GG
AX-182145288	A04	2029585	AA	AA	AA	AA	AA	AA	AG	AA
AX-95655837	A04	2133626	AA	NA	AA	AA	AA	AA	AA	AA
AX-177632157	A04	2419904	AA	AC	AA	AA	AA	AA	AA	AA
AX-182087727	A04	2453549	CC	CC	CC	CC	CC	CC	TC	CC
AX-182087419	A04	2512168	CC	NA	CC	CC	CC	CC	CC	CC
AX-182087407	A04	2559339	TT	TT	TT	TT	TT	TT	TC	TT
AX-95666582	A04	2610229	TT	TT	TT	TT	TT	TT	AT	TT
AX-182087733	A04	2997699	TT	TT	TT	TT	TT	TT	TG	TT
AX-95662546	A04	3049836	GG	GG	GG	GG	GG	GG	AG	GG
AX-86221053	A04	3060018	CC	CC	CC	CC	CC	CC	AC	CC
AX-95665879	A04	3079230	GG	GG	GG	GG	GG	GG	AG	GG
AX-95506766	A04	3223164	AA	AA	AA	AA	AA	AA	AA	AA
AX-95638084	A04	3297129	CC	CC	CC	CC	CC	CC	TC	CC
AX-95663325	A04	3301049	AA	AA	AA	AA	AA	AA	AG	AA
AX-177912598	A04	3396550	GG	GG	GG	GG	GG	GG	AG	GG
AX-179307131	A04	3540219	CC	CC	CC	CC	CC	CC	CC	CC
AX-177912396	A04	3787181	CC	CC	CC	CC	CC	CC	AC	CC
AX-95639451	A04	4102327	CC	CC	CC	CC	CC	CC	TC	CC
AX-95666514	A04	4144134	TT	TT	TT	TT	TT	TT	TC	TT
AX-177912772	A04	4625893	CC	CC	CC	CC	CC	CC	AC	CC
AX-95507735	A04	4860848	CC	CC	CC	CC	CC	CC	AC	CC
AX-182130234	A04	4912484	GG	GG	GG	GG	GG	GG	AG	GG
AX-182087875	A04	5024274	GG	GG	GG	GG	GG	GG	TG	GG
AX-95506566	A04	5453973	GG	NA	GG	GG	GG	GG	GG	GG
AX-177912197	A04	5687201	GG	AG	GG	GG	GG	GG	AG	GG
AX-177828035	A04	5852415	AA	AA	AA	AA	AA	AA	AA	AA
AX-177828305	A04	6389777	TT	TT	TT	TT	TT	TT	TG	TT
AX-95663149	A04	7190935	GG	GG	GG	GG	GG	GG	GG	GG
AX-182152303	A04	7213720	AA	NA	AA	AA	AA	AA	AA	AA
AX-182130126	A04	7646294	GG	GG	GG	GG	GG	GG	GG	GG
AX-95637825	A04	7808884	GG	GG	GG	GG	GG	GG	GG	GG
AX-95664963	A04	7913505	AA	NA	AA	AA	AA	AA	AA	AA
AX-177912401	A04	7952152	AA	AA	AA	AA	AA	AA	AA	AA
AX-177911263	A04	8018477	GG	GG	GG	GG	GG	GG	GG	GG
AX-182087701	A04	8255422	GG	GG	GG	GG	GG	GG	GG	GG
AX-182151943	A04	8266048	AA	AA	AA	AA	AA	AA	AA	AA
AX-95665323	A04	8391596	AA	AA	AA	AA	AA	AA	AA	AA
AX-182138509	A04	8430905	AA	AA	AA	AA	AA	AA	AA	AA
AX-177911423	A04	8621857	AA	AA	AA	AA	AA	AA	AA	AA
AX-95501575	A04	8661497	GG	AA	GG	GG	AG	GG	AG	GG
AX-177834552	A04	8742173	AA	GG	AA	AA	GG	AA	GG	AA
AX-95509263	A04	8826779	AA	AC	AA	AA	AA	AA	AA	AA
AX-95639266	A04	8945521	GG	GG	GG	GG	GG	GG	GG	GG
AX-95508362	A04	9094588	GG	AA	GG	GG	AG	GG	AG	GG
AX-179307304	A04	9402187	CC	CC	CC	CC	CC	CC	CC	CC
AX-182139481	A04	9679249	GG	AG	GG	GG	AG	GG	AG	GG
AX-95663916	A04	9736334	AA	AA	AA	AA	AA	AA	AA	AA
AX-95504726	A04	9773044	AA	NA	AA	AA	AA	AA	AA	AA
AX-182141453	A04	10179623	AA	AA	AA	AA	AG	AA	AG	AA
AX-177833130	A04	10212638	AA	AA	AA	AA	AG	AA	AG	AA
AX-95635230	A04	10268881	AA	CC	AA	AA	AA	AA	AC	AA
AX-95503614	A04	10415680	GG	AA	GG	GG	GG	GG	GG	GG
AX-177828857	A04	10415831	GG	AA	GG	GG	GG	GG	GG	GG
AX-95666520	A04	10515356	GG	AA	GG	GG	GG	GG	GG	GG
AX-95506459	A04	10542933	GG	NA	GG	GG	GG	GG	GG	GG
AX-177910083	A04	10673100	AA	NA	AA	AA	AA	AA	AG	AA
AX-177912463	A04	11146862	CC	CC	CC	CC	CC	CC	CC	CC
AX-182150934	A04	11227196	AA	AA	AA	AA	AA	AA	AA	AA
AX-179307009	A04	11301588	CC	CC	CC	CC	CC	CC	AC	CC
AX-177831981	A04	11685649	CC	CC	CC	CC	CC	CC	AC	CC
AX-95501490	A04	11708799	AA	AA	AA	AA	AG	AA	AG	AA
AX-95664075	A04	11806386	AA	AA	AA	AA	AA	AA	NA	AA
AX-95505869	A04	11860002	CC	CC	CC	CC	CC	CC	AC	CC
AX-95665677	A04	11898450	GG	GG	GG	GG	AG	GG	GG	GG
AX-95506730	A04	12021822	AA	AA	AA	AA	AA	AA	AC	AA
AX-95663397	A04	12041691	TT	TT	TT	TT	TC	TT	TC	TT
AX-95637896	A04	12213828	AA	AA	AA	AA	AA	AA	AA	AA
AX-95504510	A04	12216734	AA	AA	AA	AA	AA	AA	AA	AA
AX-182125952	A04	12569882	AA	AA	AA	AA	AA	AA	AG	AA
AX-95664616	A04	13028972	GG	GG	GG	GG	GG	GG	GG	GG
AX-95665381	A04	13103219	GG	GG	GG	GG	GG	GG	GG	GG
AX-95635197	A04	13137660	AA	AA	AA	AA	AA	AA	AC	AA
AX-95639454	A04	13192738	AA	AA	AA	AA	AA	AA	AA	AA
AX-95639543	A04	13224285	CC	NA	CC	CC	CC	CC	CC	CC
AX-95507605	A04	13252707	AA	AA	AA	AA	AA	AA	AA	AA
AX-182087810	A04	13556759	GG	GG	GG	GG	GG	GG	GG	GG
AX-177631460	A04	13587599	AA	AA	AA	AA	AA	AA	AA	AA
AX-177833641	A04	13648408	CC	CC	CC	CC	CC	CC	CC	CC
AX-95501595	A04	13880754	GG	GG	GG	GG	GG	GG	AG	GG
AX-95664677	A04	13905031	TT	TT	TT	TT	TT	TT	CC	TT
AX-95636860	A04	13968724	AA	AA	AA	AA	AA	AA	AC	AA
AX-95663327	A04	14047180	GG	GG	GG	GG	GG	GG	AG	GG
AX-95638220	A04	14082609	CC	CC	CC	CC	CC	CC	TC	CC
AX-177912572	A04	14259534	CC	CC	CC	CC	CC	CC	AC	CC
AX-177633163	A04	14344793	GG	GG	GG	GG	GG	GG	GG	GG
AX-95503260	A04	14767434	AA	AA	AA	AA	AA	AA	AC	AA
AX-95508268	A04	14853313	AA	AA	AA	AA	AA	AA	AA	AA
AX-95508581	A04	14881039	GG	GG	GG	GG	GG	GG	AG	GG
AX-95638027	A04	14976156	AA	AA	AA	AA	AA	AA	AA	AA
AX-95501205	A04	15011438	GG	GG	GG	GG	GG	GG	GG	GG
AX-95508840	A04	15145097	CC	CC	CC	CC	CC	CC	AC	CC
AX-95505772	A04	15333203	AA	AA	AA	AA	AA	AA	AA	AA
AX-95663087	A04	15436750	GG	GG	GG	GG	GG	GG	GG	GG
AX-95509015	A04	15449482	GG	GG	GG	GG	GG	GG	GG	GG
AX-177831207	A04	15494654	AA	AA	AA	AA	AA	AA	AA	AA
AX-179307746	A04	15748927	GG	GG	GG	GG	GG	GG	AG	GG
AX-179307544	A04	15791897	AA	AA	AA	AA	AA	AA	AC	AA
AX-95638781	A04	15809998	CC	CC	CC	CC	CC	CC	TC	CC
AX-179307463	A04	15943750	AA	AA	AA	AA	AA	AA	AG	AA
AX-177829855	A04	16084490	AA	AA	AA	AA	AA	AA	AA	AA
AX-177833715	A04	16484458	AA	CC	AA	AA	AC	AA	AC	AA
AX-95656159	A04	16495267	AA	AA	AA	AA	AA	AA	AA	AA
AX-182124799	A04	16546328	GG	GG	GG	GG	AG	GG	AG	GG
AX-95683087	A04	16580390	GG	GG	GG	GG	TG	GG	TG	GG
AX-95507169	A04	16718051	AA	AA	AA	AA	AA	AA	AA	AA
AX-95638872	A04	16733534	GG	GG	GG	GG	GG	GG	GG	GG
AX-95504503	A04	16765402	AA	AG	AA	AA	AG	AA	AG	AA
AX-182154729	A04	16964819	AA	AA	AA	AA	AG	AA	AG	AA
AX-182141305	A04	16967265	AA	AA	AA	AA	AG	AA	AG	AA
AX-105306148	A04	17069454	GG	GG	GG	GG	GG	GG	AG	GG
AX-182087687	A04	17193728	AA	AA	AA	AA	AA	AA	AG	AA
AX-95635617	A04	17340116	CC	CC	CC	CC	CC	CC	CC	CC
AX-95666142	A04	17360235	GG	GG	GG	GG	GG	GG	GG	GG
AX-179307107	A04	17453333	AA	NA	AA	AA	AA	AA	AA	AA
AX-105337679	A04	17480240	AG	AG	AG	AG	AG	NA	AG	AG
AX-86232245	A04	17632597	CC	TC	CC	CC	CC	CC	CC	CC
AX-95509653	A04	17686221	GG	GG	GG	GG	GG	GG	GG	GG
AX-95509424	A04	17741611	AA	AA	AA	AA	AG	AA	AG	AA
AX-179307667	A04	17793931	AA	NA	AA	AA	AA	AA	AA	AA
AX-95664948	A04	17877587	GG	GG	GG	GG	GG	GG	AG	GG
AX-95503983	A04	17923085	GG	GG	GG	GG	AG	GG	AG	GG
AX-86218622	A04	17979180	GG	GG	GG	GG	AG	GG	AG	GG
AX-177828443	A04	18048099	CC	CC	CC	CC	AC	CC	CC	CC
AX-95637780	A04	18079803	CC	CC	CC	CC	AC	CC	AC	CC
AX-95507715	A04	18211115	AA	AC	AA	AA	AC	AA	AC	AA
AX-95636508	A04	18326726	CC	AC	CC	CC	CC	CC	CC	CC
AX-95636035	A04	18342595	AA	AA	AA	AA	AC	AA	AC	AA
AX-95664306	A04	18424204	GG	GG	GG	GG	AG	GG	GG	GG
AX-182173033	A04	18444869	AA	AA	AA	AA	AA	AA	CC	AA
AX-95637073	A04	18488076	CC	NA	CC	CC	AC	CC	CC	CC
AX-95655722	A04	18512174	TT	TT	TT	TT	TT	TT	TC	TT
AX-177832576	A04	18693930	TT	TT	TT	TT	TT	TT	TG	TT
AX-177831112	A04	18709025	GG	AG	GG	GG	AG	GG	AG	GG
AX-177912412	A04	18746955	GG	GG	GG	GG	AG	GG	AG	GG
AX-177828275	A05	76673	AA	AG	AA	AA	AG	AA	AA	AA
AX-182139471	A05	96506	CC	AC	CC	CC	AC	CC	AC	CC
AX-177831003	A05	128996	CC	CC	CC	CC	CC	CC	CC	CC
AX-179306816	A05	463821	AA	AA	AA	AA	AG	AA	AA	AA
AX-95509203	A05	509226	AA	AA	AA	AA	AG	AA	AA	AA
AX-95505768	A05	871689	AA	TT	AA	AA	AT	AA	AA	AA
AX-95502715	A05	901575	AA	AG	AA	AA	AG	AA	AA	AA
AX-179307553	A05	1028920	AA	AA	AA	AA	AG	AA	AG	AA
AX-182125476	A05	1091785	AA	CC	AA	AA	AA	AA	AA	AA
AX-95656061	A05	1474158	GG	AA	GG	GG	GG	GG	GG	GG
AX-95504430	A05	1887134	AA	CC	AA	AA	AA	AA	AA	AA
AX-182173242	A05	1904275	GG	AA	GG	GG	GG	GG	GG	GG
AX-95508828	A05	2006072	AA	AA	AA	AA	AA	AA	AA	AA
AX-182156752	A05	2163606	GG	AA	GG	GG	GG	GG	GG	GG
AX-177632849	A05	2232259	CC	CC	CC	CC	AC	CC	AC	CC
AX-177633085	A05	2270668	CC	CC	CC	CC	CC	CC	CC	CC
AX-182144070	A05	2402352	GG	AA	GG	GG	AG	GG	AG	GG
AX-95665927	A05	2541017	GG	GG	GG	GG	GG	GG	GG	GG
AX-177831436	A05	2595001	CC	CC	CC	CC	AC	CC	AC	CC
AX-177827649	A05	2749128	GG	GG	GG	GG	GG	GG	GG	GG
AX-95664512	A05	2832845	TT	TT	TT	TT	TT	TT	TT	TT
AX-95682879	A05	2997485	GG	AA	GG	GG	GG	GG	GG	GG
AX-95505482	A05	3155661	AA	AA	AA	AA	AA	AA	AA	AA
AX-182136201	A05	3161341	GG	GG	GG	GG	GG	GG	GG	GG
AX-95502125	A05	3271162	AA	AA	AA	AA	AA	AA	AA	AA
AX-179307549	A05	3379499	GG	GG	GG	GG	GG	GG	GG	GG
AX-177913008	A05	3465156	AA	AA	AA	AA	AA	AA	AA	AA
AX-95509323	A05	3621932	GG	AA	GG	GG	AG	GG	AG	GG
AX-95502175	A05	3762765	GG	AA	GG	GG	GG	GG	GG	GG
AX-95504919	A05	3853825	GG	AA	GG	GG	GG	GG	GG	GG
AX-177828199	A05	3909610	GG	AA	GG	GG	GG	GG	GG	GG
AX-95504224	A05	3929212	AA	GG	AA	AA	AA	AA	AA	AA
AX-177827743	A05	4207579	GG	AA	GG	GG	GG	GG	GG	GG
AX-95507219	A05	4243236	AA	GG	AA	AA	AA	AA	AA	AA
AX-179307094	A05	4295731	GG	AA	GG	GG	GG	GG	GG	GG
AX-177830897	A05	4459237	CC	AC	CC	CC	CC	CC	CC	CC
AX-182144549	A05	4468491	GG	AG	GG	GG	GG	GG	GG	GG
AX-177830774	A05	4494882	AA	AC	AA	AA	AA	AA	AA	AA
AX-95656681	A05	4526768	AA	AC	AA	AA	AA	AA	AA	AA
AX-95681130	A05	4841157	GG	GG	GG	GG	GG	GG	GG	GG
AX-95681137	A05	4949946	TT	TC	TT	TT	TT	TT	TT	TT
AX-177832683	A05	5043023	GG	GG	GG	GG	GG	GG	GG	GG
AX-182132342	A05	5067751	GG	AG	GG	GG	GG	GG	GG	GG
AX-95666383	A05	5126827	CC	CC	CC	CC	CC	CC	CC	CC
AX-182162393	A05	5230918	AA	AA	AA	AA	AA	AA	AA	AA
AX-182139327	A05	5283814	GG	AG	GG	GG	GG	GG	GG	GG
AX-177911315	A05	5291212	CC	AC	CC	CC	CC	CC	CC	CC
AX-177833846	A05	5399140	AA	CC	AA	AA	AA	AA	AA	AA
AX-95664488	A05	5459849	GG	CC	GG	GG	GG	GG	GG	GG
AX-177912492	A05	5563282	GG	AA	GG	GG	GG	GG	GG	GG
AX-179306787	A05	5606124	AA	GG	AA	AA	AA	AA	AA	AA
AX-95665615	A05	5711517	AA	AC	AA	AA	AA	AA	AA	AA
AX-95507692	A05	5766873	AA	GG	AA	AA	AA	AA	AA	AA
AX-95680633	A05	5867284	GG	GG	GG	GG	GG	GG	GG	GG
AX-95508318	A05	5954217	AA	CC	AA	AA	AA	AA	AA	AA
AX-105306654	A05	5999019	GG	GG	GG	GG	GG	GG	GG	GG
AX-95636362	A05	6207592	AA	AA	AA	AA	AA	AA	AA	AA
AX-182165966	A05	6228433	AA	GG	AA	AA	AA	AA	AA	AA
AX-95509355	A05	6326688	AA	AG	AA	AA	AA	AA	AA	AA
AX-95503293	A05	6411956	GG	GG	GG	GG	GG	GG	GG	GG
AX-177828741	A05	6580064	AA	AC	AA	AA	AA	AA	AA	AA
AX-177831374	A05	6641835	CC	CC	CC	CC	CC	CC	CC	CC
AX-95501844	A05	6771822	AA	AC	AA	AA	AA	AA	AA	AA
AX-182137215	A05	7115882	GG	GG	GG	GG	GG	GG	GG	GG
AX-182087583	A05	7147826	CC	AC	CC	CC	CC	CC	CC	CC
AX-95502521	A05	7222412	AA	CC	AA	AA	AC	AA	AC	AA
AX-95664024	A05	7245889	AA	AC	AA	AA	AA	AA	AA	AA
AX-95665384	A05	7303400	AA	AG	AA	AA	AA	AA	AA	AA
AX-95509473	A05	7516063	GG	GG	GG	GG	GG	GG	GG	GG
AX-177832439	A05	7855250	AA	AA	AA	AA	AA	AA	AA	AA
AX-95665150	A05	7950815	AA	AG	AA	AA	AG	AA	AG	AA
AX-182144875	A05	8052132	NA	AG	AA	AG	AG	AA	AG	AA
AX-95638549	A05	8199006	GG	AG	GG	GG	GG	GG	GG	GG
AX-177913238	A05	8199293	CC	TC	CC	CC	CC	CC	CC	CC
AX-177832647	A05	8294403	AA	GG	AA	AA	AA	AA	AA	AA
AX-182177076	A05	8643679	AA	AG	AA	AA	AG	AA	AG	AA
AX-95665015	A05	8775114	AA	AC	AA	AA	AA	AA	AA	AA
AX-179307040	A05	8775512	GG	AG	GG	GG	GG	GG	GG	GG
AX-95663509	A05	8829222	CC	AC	CC	CC	CC	CC	CC	CC
AX-95639579	A05	8958027	AA	AG	AA	AA	AA	AA	AA	AA
AX-179307134	A05	8987073	AA	GG	AA	AA	AA	AA	AA	AA
AX-95508876	A05	9359723	CC	AC	CC	CC	CC	CC	CC	CC
AX-182132199	A05	9540682	AA	AG	NA	AA	AA	AA	AA	AA
AX-95662692	A05	9591238	TT	TC	TT	TT	TT	TT	TT	TT
AX-95639559	A05	9608436	AA	AA	AA	AA	AA	AA	AA	AA
AX-95664737	A05	9674529	GG	AG	GG	GG	AG	GG	AG	GG
AX-177910310	A05	9747779	AA	AG	AA	AA	AG	AA	AG	AA
AX-182150618	A05	9955269	GG	GG	GG	GG	GG	GG	GG	GG
AX-182132659	A05	10032289	CC	AC	CC	CC	CC	CC	CC	CC
AX-182127258	A05	10221712	AA	AG	AA	AA	AA	AA	AA	AA
AX-177913179	A05	10346637	GG	AG	GG	GG	GG	GG	GG	GG
AX-95637404	A05	10648836	GG	AG	GG	GG	GG	GG	GG	GG
AX-177913145	A05	10691742	AA	AA	AA	AA	AG	AA	AG	AA
AX-95663402	A05	11030339	AA	AG	AA	AA	AA	AA	AA	AA
AX-177912828	A05	11173498	AA	AA	AA	AA	AA	AA	AA	AA
AX-95638970	A05	11321727	AA	AG	AA	AA	AG	AA	AG	AA
AX-177827525	A05	11379233	AA	AC	AA	AA	AC	AA	AC	AA
AX-177910338	A05	11400309	AA	AC	AA	AA	AC	AA	AC	AA
AX-95663617	A05	11569544	GG	GG	GG	GG	GG	GG	GG	GG
AX-95639012	A05	11637881	AA	AC	AA	AA	AC	AA	AC	AA
AX-182130215	A05	11671949	GG	AG	GG	GG	AG	GG	AG	GG
AX-95635495	A05	11706313	GG	GG	GG	GG	GG	GG	GG	GG
AX-95638290	A05	11744118	AA	AG	AA	AA	AA	AA	AA	AA
AX-105309482	A05	11930491	CC	CC	CC	CC	CC	CC	CC	CC
AX-182165870	A05	11944141	AA	AA	AA	AA	AA	AA	AA	AA
AX-95666243	A05	11988934	GG	GG	GG	GG	GG	GG	GG	GG
AX-95663816	A05	12150797	AA	AA	AA	AA	AG	AA	AG	AA
AX-182126362	A05	12299594	AA	CC	AA	AA	AC	AA	AC	AA
AX-95636848	A05	12714624	GG	AG	GG	GG	AG	GG	AG	GG
AX-95635627	A05	13401680	CC	AA	CC	CC	AC	CC	AC	CC
AX-95638897	A05	13601568	GG	AA	GG	GG	AG	GG	AG	GG
AX-177913054	A05	13759091	GG	AG	GG	GG	GG	GG	GG	GG
AX-182143990	A05	13900990	AA	GG	AA	AA	AA	AA	AA	AA
AX-182151404	A05	13980412	GG	AA	GG	GG	AG	GG	AG	GG
AX-95508886	A05	13984126	GG	GG	GG	GG	AG	GG	NA	GG
AX-182137231	A05	14207114	CC	CC	CC	CC	AC	CC	AC	CC
AX-95680998	A05	14285552	CC	AA	CC	CC	CC	CC	CC	CC
AX-177911746	A05	14411606	CC	AA	CC	CC	CC	CC	CC	CC
AX-95662570	A05	14800219	TT	TT	TT	TT	TT	TT	TT	TT
AX-95663310	A05	14922875	AA	AA	AA	AA	AA	AA	AA	AA
AX-177912577	A05	14945252	AA	AA	AA	AA	AA	AA	AA	AA
AX-95636603	A05	15424706	CC	CC	CC	CC	AC	CC	AC	CC
AX-182143010	A05	15546430	GG	AA	GG	GG	GG	GG	GG	GG
AX-95664206	A05	15568606	GG	GG	GG	GG	AG	GG	AG	GG
AX-95638577	A05	16381142	GG	GG	GG	GG	GG	GG	GG	GG
AX-95638633	A05	16463463	TT	GG	TT	TT	TG	TT	TG	TT
AX-177828910	A05	16490538	AA	AA	AA	AA	AA	AA	AC	AA
AX-95635192	A05	16576112	TT	TT	TT	TT	TC	TT	TT	TT
AX-95666094	A05	16580787	AA	AA	AA	AA	AC	AA	AA	AA
AX-95637547	A05	16659668	AA	AA	AA	AA	AA	AA	AG	AA
AX-95637283	A05	16760200	AA	AA	AA	AA	AA	AA	AA	AA
AX-95639173	A05	16907957	AA	AA	AA	AA	AC	AA	AC	AA
AX-95665992	A05	16969403	GG	GG	GG	GG	AG	GG	AG	GG
AX-95504145	A05	17025635	AA	AA	AA	AA	AA	AA	AG	AA
AX-95509482	A05	17065821	GG	GG	GG	GG	GG	GG	GG	GG
AX-179307288	A05	17203691	AA	AA	AA	AA	AA	AA	AA	AA
AX-95507104	A05	17234988	AA	AA	AA	AA	AA	AA	AA	AA
AX-95665676	A05	17302241	GG	GG	GG	GG	AG	GG	GG	GG
AX-182087489	A05	17361682	AA	AA	AA	AA	AG	AA	AA	AA
AX-177829859	A05	17670337	AA	AA	AA	AA	AA	AA	AA	AA
AX-177909744	A05	17822847	TT	TT	TT	TT	TT	TT	TT	TT
AX-95638343	A05	17870041	AA	AA	AA	AA	AA	AA	AA	AA
AX-95638187	A05	17889889	AA	AA	AA	AA	AA	AA	AA	AA
AX-95666524	A05	17890204	AA	AA	AA	AA	AA	AA	AA	AA
AX-177910606	A05	17930951	AA	AA	AA	AA	AA	AA	AA	AA
AX-177829295	A05	18017730	GG	GG	GG	GG	GG	GG	GG	GG
AX-177910156	A05	18021517	GG	GG	GG	GG	AG	GG	GG	GG
AX-182087654	A05	18142243	CC	CC	CC	CC	AC	CC	CC	CC
AX-182129994	A05	18325978	GG	GG	GG	GG	GG	GG	GG	GG
AX-177830309	A05	18381633	TT	TT	TT	TT	TT	TT	TT	TT
AX-95636095	A05	18469676	AA	AA	AA	AA	AA	AA	AA	AA
AX-95637202	A05	18570049	AA	CC	AA	AA	AC	AA	AC	AA
AX-179307720	A05	18633517	AA	CC	AA	AA	AC	AA	AC	AA
AX-182139807	A05	18678339	AA	AA	AA	AA	AA	AA	AA	AA
AX-179307584	A05	18730739	AA	AA	AA	AA	AG	AA	AA	AA
AX-177828902	A05	18741943	TT	TT	TT	TT	TT	TT	TT	TT
AX-95509012	A05	18763474	GG	GG	GG	GG	AG	GG	GG	GG
AX-182125213	A05	19000644	AA	AG	AA	AA	AG	AA	AA	AA
AX-95503150	A05	19093179	CC	CC	CC	CC	AC	CC	CC	CC
AX-95507850	A05	19215767	AA	AA	AA	AA	AG	AA	AA	AA
AX-182146174	A05	19232253	AA	AA	AA	AA	AG	AA	AA	AA
AX-182135012	A05	19255639	CC	CC	CC	CC	AC	CC	CC	CC
AX-95504009	A05	19483554	AA	AA	AA	AA	AC	AA	AC	AA
AX-86232732	A05	19484238	AA	AA	AA	AA	AA	AA	AA	AA
AX-177912195	A05	19541717	CC	CC	CC	CC	CC	CC	CC	CC
AX-177831935	A05	19645315	AA	NA	AA	AA	AG	AA	AG	AA
AX-179307554	A05	19669585	CC	CC	CC	CC	AC	CC	AC	CC
AX-177830014	A05	19765674	CC	CC	CC	CC	AC	CC	AC	CC
AX-177911837	A05	20160427	GG	GG	GG	GG	AG	GG	GG	GG
AX-177831439	A05	20266311	AA	AA	AA	AA	AC	AA	AA	AA
AX-95664220	A05	20293808	CC	CC	CC	CC	CC	CC	CC	CC
AX-95507082	A05	20333752	AA	CC	AA	AA	AC	AA	AC	AA
AX-95664321	A05	20351180	AA	CC	AA	AA	AC	AA	AC	AA
AX-182158534	A05	20374179	CC	CC	CC	CC	CC	CC	CC	CC
AX-182172879	A05	20603965	GG	AA	GG	GG	AG	GG	AG	GG
AX-182145346	A05	20666496	GG	GG	GG	GG	AG	GG	AG	GG
AX-177912241	A05	20685362	AA	AA	AA	AA	AG	AA	AG	AA
AX-95665464	A05	20854945	CC	CC	CC	CC	TC	CC	TC	CC
AX-177912470	A05	21188358	GG	AA	GG	GG	AG	GG	AG	GG
AX-95506574	A05	21224724	CC	CC	CC	CC	CC	CC	AC	CC
AX-95666223	A05	21298993	GG	GG	GG	GG	GG	GG	AG	GG
AX-95639244	A05	21325862	AA	AA	AA	AA	AA	AA	AG	AA
AX-179307296	A05	21346578	AA	AA	AA	AA	AA	AA	AG	AA
AX-182152197	A05	21349944	AA	AA	AA	AA	AA	AA	AG	AA
AX-95506580	A05	21899702	AA	GG	AA	AA	AG	AA	AA	AA
AX-177912135	A05	21956333	AA	GG	AA	AA	AG	AA	AG	AA
AX-182087589	A05	21962335	AA	AA	AA	AA	AA	AA	AA	AA
AX-177832432	A05	22118239	CC	AA	CC	CC	AC	CC	AC	CC
AX-179307678	A05	22138887	CC	CC	CC	CC	CC	CC	CC	CC
AX-179306778	A05	22151069	AA	GG	AA	AA	AG	AA	AG	AA
AX-177910912	A05	22168650	GG	GG	GG	GG	GG	GG	GG	GG
AX-179306936	A05	22305260	GG	GG	GG	GG	GG	GG	GG	GG
AX-177912243	A05	22464190	AA	GG	AA	AA	AG	AA	AG	AA
AX-177913265	A05	22876397	CC	TT	CC	CC	TC	CC	NA	CC
AX-177832917	A05	22896350	GG	AA	GG	GG	AG	GG	AG	GG
AX-177913287	A05	22999894	CC	AA	CC	CC	AC	CC	NA	CC
AX-177912371	A06	58478	CC	AA	CC	CC	CC	CC	AC	CC
AX-95509271	A06	116247	AA	GG	AA	AA	AG	AA	AA	AA
AX-95636509	A06	266415	CC	AA	CC	CC	CC	CC	AC	CC
AX-182168918	A06	291654	GG	GG	GG	GG	GG	GG	AG	GG
AX-177834699	A06	649158	CC	CC	CC	CC	AC	CC	AC	CC
AX-177831637	A06	728368	GG	AA	GG	GG	AG	GG	AG	GG
AX-177833610	A06	787710	GG	AA	GG	GG	AG	GG	AG	GG
AX-177827535	A06	816547	GG	AA	GG	GG	AG	GG	GG	GG
AX-95638150	A06	860355	GG	GG	GG	GG	GG	GG	AG	GG
AX-95508817	A06	991164	GG	AA	GG	GG	GG	GG	AG	GG
AX-177829767	A06	1156828	GG	GG	GG	GG	AG	GG	AG	GG
AX-179307479	A06	1196233	GG	GG	GG	GG	GG	GG	AG	GG
AX-182154808	A06	1350492	CC	AA	CC	CC	CC	CC	AC	CC
AX-95663205	A06	1469265	GG	AA	GG	GG	AG	GG	AG	GG
AX-177913142	A06	1480582	AA	AA	AA	AA	AA	AA	AA	AA
AX-177831451	A06	1748501	CC	CC	CC	CC	AC	CC	AC	CC
AX-95503586	A06	1837894	CC	CC	CC	CC	CC	CC	CC	CC
AX-182147381	A06	1860729	AA	AA	AA	AA	AG	AA	AG	AA
AX-95505861	A06	2149249	AA	GG	AA	AA	AA	AA	AA	AA
AX-177828453	A06	2360914	TT	GG	TT	TT	TT	TT	TT	TT
AX-95665455	A06	2420107	AA	GG	AA	AA	AG	AA	AA	AA
AX-179306941	A06	2448813	AA	GG	AA	AA	AA	AA	AA	AA
AX-95506806	A06	2576163	AA	GG	AA	AA	AA	AA	AA	AA
AX-177912167	A06	2625420	CC	AA	CC	CC	CC	CC	CC	CC
AX-182135184	A06	2690612	AA	AA	AA	AA	AA	AA	AA	AA
AX-95509548	A06	2730311	GG	GG	GG	GG	AG	GG	GG	GG
AX-182129674	A06	2768312	AA	GG	AA	AA	AG	AA	AA	AA
AX-177912977	A06	2796354	GG	AA	GG	GG	AG	GG	GG	GG
AX-177833257	A06	2896587	AA	GG	AA	AA	AG	AA	AA	AA
AX-86227953	A06	2943150	AA	GG	AA	AA	AG	AA	AA	AA
AX-95505922	A06	2958827	AA	CC	AA	AA	AC	AA	AA	AA
AX-86214316	A06	2987221	CC	AA	CC	CC	AC	CC	CC	CC
AX-177912674	A06	3053138	AA	AA	AA	AA	AA	AA	AA	AA
AX-95502124	A06	3090575	AA	CC	AA	AA	AC	AA	AA	AA
AX-177830457	A06	3112464	CC	CC	CC	CC	CC	CC	CC	CC
AX-177912752	A06	3135793	AA	AA	AA	AA	AA	AA	AA	AA
AX-182176554	A06	3181009	AA	AA	AA	AA	AA	AA	AA	AA
AX-182144608	A06	3216471	GG	AA	GG	GG	AG	GG	GG	GG
AX-182087544	A06	3231009	AA	GG	AA	AA	AA	AA	AA	AA
AX-177829694	A06	3350988	GG	GG	GG	GG	GG	GG	AG	GG
AX-95507497	A06	3565417	AA	AA	AA	AA	AA	AA	AA	AA
AX-95508588	A06	3743036	AA	AA	AA	AA	AA	AA	AA	AA
AX-177913223	A06	3787259	GG	GG	GG	GG	AG	GG	GG	GG
AX-177834345	A06	3882238	CC	CC	CC	CC	AC	CC	AC	CC
AX-182142084	A06	4115936	CC	CC	CC	CC	AC	CC	CC	CC
AX-95635093	A06	4130940	TT	TT	TT	TT	TT	TT	TT	TT
AX-95506605	A06	4335822	AA	AA	AA	AA	AC	AA	AA	AA
AX-95664038	A06	4839177	GG	GG	GG	GG	AG	GG	AG	GG
AX-177831466	A06	4902731	GG	GG	GG	GG	AG	GG	AG	GG
AX-177912009	A06	4964208	CC	CC	CC	CC	CC	CC	CC	CC
AX-95635780	A06	5007676	CC	CC	CC	CC	CC	CC	CC	CC
AX-177834068	A06	5085974	GG	GG	GG	GG	GG	GG	GG	GG
AX-95508761	A06	5119717	AA	AA	AA	AA	AA	AA	AG	AA
AX-177831709	A06	5138085	GG	GG	GG	GG	GG	GG	AG	GG
AX-95639254	A06	5202216	GG	GG	GG	GG	GG	GG	AG	GG
AX-177835038	A06	5468640	AA	AA	AA	AA	AG	AA	AG	AA
AX-86214635	A06	5627892	GG	GG	GG	GG	GG	GG	CG	GG
AX-95664105	A06	5891552	TT	NA	TT	TT	TT	TT	TC	TT
AX-95639134	A06	5903558	GG	NA	GG	GG	GG	GG	AG	GG
AX-95506879	A06	5924593	GG	GG	GG	GG	GG	GG	AG	GG
AX-177911343	A06	6017553	GG	GG	GG	GG	GG	GG	AG	GG
AX-95666824	A06	6031226	AA	AA	AA	AA	AA	AA	AG	AA
AX-179307204	A06	6369656	GG	AG	GG	GG	GG	GG	AG	GG
AX-95639108	A06	6375156	AA	AA	AA	AA	AA	AA	AC	AA
AX-95636337	A06	6441989	GG	AG	GG	GG	AG	GG	AG	GG
AX-177909838	A06	6786023	CC	AC	CC	CC	CC	CC	AC	CC
AX-95506099	A06	6795965	AA	AG	AA	AA	AA	AA	AG	AA
AX-177831539	A06	6926189	GG	AG	GG	GG	AG	GG	AG	GG
AX-95502713	A06	7008147	CC	CC	CC	CC	AC	CC	CC	CC
AX-95666075	A06	7301443	AA	AC	AA	AA	AA	AA	AC	AA
AX-95504303	A06	7333635	AA	AA	AA	AA	AC	AA	AA	AA
AX-179306788	A06	7556059	AA	AA	AA	AA	AA	AA	AA	AA
AX-182159521	A06	7560549	CC	CC	CC	CC	CC	CC	CC	CC
AX-177909979	A06	7677436	CC	CC	CC	CC	CC	CC	CC	CC
AX-182124940	A06	7951625	AA	AA	AA	AA	AA	AA	AA	AA
AX-182087672	A06	7993144	GG	GG	GG	GG	GG	GG	GG	GG
AX-182087508	A06	8046270	AA	AA	AA	AA	AA	AA	AA	AA
AX-95635105	A06	8326866	CC	CC	CC	CC	CC	CC	CC	CC
AX-95665071	A06	8428209	AA	AA	AA	AA	AA	AA	AG	AA
AX-179307423	A06	8448931	AA	AG	AA	AA	AG	AA	AG	AA
AX-182129213	A06	8463642	GG	AG	GG	GG	GG	GG	AG	GG
AX-177911861	A06	8543338	AA	AA	AA	AA	AA	AA	AG	AA
AX-95637169	A06	8566443	TT	TC	TT	TT	TC	TT	TT	TT
AX-177912226	A06	8593900	GG	AG	GG	GG	AG	GG	GG	GG
AX-182141214	A06	8869310	AA	AA	AA	AA	AA	AA	AG	AA
AX-177909781	A06	8972198	GG	AG	GG	GG	AG	GG	GG	GG
AX-86233477	A06	9165808	GG	AG	GG	GG	AG	GG	AG	GG
AX-182164065	A06	9361748	GG	AG	GG	GG	GG	GG	GG	GG
AX-182087860	A06	9431065	AA	AG	AA	AA	AG	AA	AA	AA
AX-179307442	A06	9462703	GG	GG	GG	GG	GG	GG	AG	GG
AX-95507823	A06	9506200	GG	AG	GG	GG	AG	GG	GG	GG
AX-179306869	A06	9547457	AA	AA	AA	AA	AA	AA	AG	AA
AX-95662568	A06	9720037	AA	AG	AA	AA	AG	AA	AG	AA
AX-95664418	A06	9743291	AA	AG	AA	AA	AG	AA	AG	AA
AX-182175887	A06	10054080	AA	AG	AA	AA	AG	AA	AG	AA
AX-177911682	A06	10119176	AA	AA	AA	AA	AA	AA	AA	AA
AX-95666214	A06	10537734	AA	AC	AA	AA	AC	AA	AC	AA
AX-95666153	A06	11130277	GG	AG	GG	GG	GG	GG	AG	GG
AX-95638506	A06	11158887	CC	AC	CC	CC	NA	CC	AC	CC
AX-95639517	A06	11179342	GG	AG	GG	GG	AG	GG	AG	GG
AX-95666311	A06	11311071	TT	TC	TT	TT	TC	TT	TC	TT
AX-182162898	A06	11313178	GG	AG	GG	GG	AG	GG	AG	GG
AX-95635753	A06	11438884	CC	AC	CC	CC	CC	CC	AC	CC
AX-177833900	A06	12496133	GG	AG	GG	GG	AG	GG	AG	GG
AX-177834479	A06	12936876	CC	AC	CC	CC	AC	CC	AC	CC
AX-182142555	A06	12987208	GG	AG	GG	GG	AG	GG	AG	GG
AX-95680531	A06	13354760	CC	CC	CC	CC	TC	CC	TC	CC
AX-95639218	A06	13909388	GG	AG	GG	GG	AG	GG	AG	GG
AX-95638496	A06	14069064	AA	AG	AA	AA	AG	AA	AG	AA
AX-95636388	A06	14121755	CC	TC	CC	CC	CC	CC	CC	CC
AX-95637929	A06	14126760	CC	AC	CC	CC	AC	CC	AC	CC
AX-95662903	A06	14201197	AA	AG	AA	AA	AG	AA	AG	AA
AX-95663119	A06	14411990	GG	AG	GG	GG	AG	GG	AG	GG
AX-95664391	A06	14426548	AA	AC	AA	AA	AC	AA	AC	AA
AX-95656600	A06	14657179	AA	AG	AA	AA	AA	AA	AA	AA
AX-95638830	A06	15021671	AA	AC	AA	AA	AC	AA	AC	AA
AX-95507779	A06	15152616	GG	AG	GG	GG	AG	GG	AG	GG
AX-95638941	A06	15358090	AA	AC	AA	AA	AA	AA	AA	AA
AX-182173769	A06	15414105	GG	AG	GG	GG	AG	GG	AG	GG
AX-177829607	A06	15602903	GG	GG	GG	GG	AG	GG	AG	GG
AX-95666397	A06	15634194	CC	CC	CC	CC	CC	CC	CC	CC
AX-95637400	A06	15807772	AA	AA	AA	AA	AA	AA	AG	AA
AX-95666229	A06	15938605	CC	AC	CC	CC	CC	CC	CC	CC
AX-95663611	A06	16038171	AA	AA	AA	AA	AG	AA	AA	AA
AX-177835365	A06	16081713	GG	AG	GG	GG	GG	GG	GG	GG
AX-177911074	A06	16301134	AA	AC	AA	AA	AC	AA	AA	AA
AX-95501237	A06	16498857	AA	AG	AA	AA	AA	AA	AG	AA
AX-95502973	A06	16759125	AA	AA	AA	AA	AG	AA	AA	AA
AX-179307317	A06	16826592	GG	GG	GG	GG	AG	GG	GG	GG
AX-95503003	A06	16884829	AA	AA	AA	AA	AG	AA	AG	AA
AX-95502404	A06	16905017	GG	AG	GG	GG	GG	GG	AG	GG
AX-95508900	A06	17284591	GG	GG	GG	GG	GG	GG	AG	GG
AX-95638604	A06	17298251	CC	NA	CC	CC	AC	CC	CC	CC
AX-179307685	A06	17382425	GG	NA	GG	GG	AG	GG	GG	GG
AX-95665867	A06	17486947	AA	AA	AA	AA	AG	AA	AA	AA
AX-95666632	A06	17519583	GG	NA	GG	GG	AG	GG	AG	GG
AX-182140526	A06	17636579	AA	AG	AA	AA	AA	AA	AA	AA
AX-182087579	A06	17671955	GG	GG	GG	GG	AG	GG	AG	GG
AX-86235832	A06	18056357	GG	GG	GG	GG	GG	GG	AG	GG
AX-95638505	A06	18138387	AA	NA	AA	AA	AA	AA	AG	AA
AX-177632682	A06	18150056	GG	AG	GG	GG	GG	GG	AG	GG
AX-95502106	A06	18208680	GG	GG	GG	GG	AG	GG	AG	GG
AX-95639346	A06	18399507	AA	NA	AA	AA	AG	AA	AG	AA
AX-177828759	A06	18652637	AA	AA	AA	AA	AG	AA	AG	AA
AX-182130707	A06	18691732	CC	AC	CC	CC	CC	CC	CC	CC
AX-177912592	A06	18722606	AA	AA	AA	AA	AG	AA	AG	AA
AX-95665625	A06	18739559	AA	AG	AA	AA	AA	AA	AA	AA
AX-177911526	A06	18809439	GG	AG	GG	GG	AG	GG	GG	GG
AX-86224343	A06	18943930	CC	CC	CC	CC	TC	CC	TC	CC
AX-95664740	A06	18956668	CC	CC	CC	CC	CC	CC	CC	CC
AX-95507417	A06	19108570	GG	GG	GG	GG	GG	GG	AG	GG
AX-95506718	A06	19172603	AA	AA	AA	AA	AG	AA	AA	AA
AX-95635172	A06	19227047	TT	NA	TT	TT	TT	TT	TC	TT
AX-182132799	A06	19638691	GG	GG	GG	GG	GG	GG	AG	GG
AX-95663549	A06	19740178	GG	GG	GG	GG	GG	GG	GG	GG
AX-177833861	A06	19778737	AA	AA	AA	AA	AA	AA	AG	AA
AX-95501842	A06	19808118	GG	GG	GG	GG	AG	GG	GG	GG
AX-177829720	A06	19876075	AA	AA	AA	AA	AC	AA	AA	AA
AX-95506347	A06	19998593	AA	AA	AA	AA	AA	AA	AG	AA
AX-95683089	A06	20006284	AA	AA	AA	AA	AA	AA	AA	AA
AX-95509188	A06	20059150	AA	AA	AA	AA	AC	AA	AA	AA
AX-95663361	A06	20088499	GG	GG	GG	GG	AG	GG	GG	GG
AX-95681358	A06	20174821	GG	GG	GG	GG	TG	GG	TG	GG
AX-95503104	A06	20212148	GG	GG	GG	GG	AG	GG	AG	GG
AX-182087698	A06	20288533	AA	AA	AA	AA	AG	AA	AG	AA
AX-95681054	A06	20372677	GG	GG	GG	GG	GG	GG	GG	GG
AX-86236467	A06	20408209	CC	CC	CC	CC	CC	CC	CC	CC
AX-95638061	A06	20429548	TT	TT	TT	TT	TC	TT	TT	TT
AX-105306485	A06	20494551	AA	AA	AA	AA	AG	AA	AG	AA
AX-95502306	A06	20507126	AA	AA	AA	AA	AC	AA	AA	AA
AX-177831104	A06	20554110	GG	GG	GG	GG	GG	GG	AG	GG
AX-95506320	A06	20609909	GG	GG	GG	GG	AG	GG	GG	GG
AX-95681096	A06	20629105	CC	CC	CC	CC	TC	CC	CC	CC
AX-95665329	A06	20668118	CC	CC	CC	CC	CC	CC	CC	CC
AX-95665688	A06	20815503	AA	AA	AA	AA	AA	AA	AA	AA
AX-177911457	A06	20869458	CC	CC	CC	CC	CC	CC	CC	CC
AX-182144949	A06	21017722	GG	GG	GG	GG	GG	GG	GG	GG
AX-95639168	A06	21245999	GG	GG	GG	GG	GG	GG	GG	GG
AX-95509437	A06	21301837	AA	AA	AA	AA	AA	AA	AA	AA
AX-95505404	A06	21313623	GG	GG	GG	GG	GG	GG	GG	GG
AX-95638616	A06	21362889	CC	AA	CC	CC	AC	CC	AC	CC
AX-95656835	A06	21363682	TT	CC	TT	TT	TC	TT	TC	TT
AX-95639147	A06	21528698	TT	CC	TT	TT	TT	TT	TT	TT
AX-105307005	A06	21528844	AA	GG	AA	AA	AG	AA	AG	AA
AX-95509499	A06	21602441	GG	AA	GG	GG	GG	GG	GG	GG
AX-177830624	A06	21686790	AA	GG	AA	AA	AA	AA	AA	AA
AX-105308452	A06	21823370	AA	AA	AA	AA	AA	AA	AA	AA
AX-95662748	A06	21963704	GG	AA	GG	GG	GG	GG	GG	GG
AX-95638445	A06	22270684	AA	AA	AA	AA	AA	AA	AA	AA
AX-95637715	A06	22273922	GG	GG	GG	GG	GG	GG	GG	GG
AX-95666641	A06	22315235	CC	CC	CC	CC	NA	CC	AC	CC
AX-95635321	A06	22588158	GG	AA	GG	GG	GG	GG	GG	GG
AX-95636682	A06	22598628	CC	AA	CC	CC	CC	CC	CC	CC
AX-182167962	A06	22685981	AA	CC	AA	AA	AC	AA	AC	AA
AX-177911153	A06	22776600	GG	GG	GG	GG	GG	GG	GG	GG
AX-177911706	A06	22878151	AA	AA	AA	AA	AA	AA	AA	AA
AX-177833891	A06	22994275	AA	GG	AA	AA	AG	AA	AG	AA
AX-95509033	A06	23030939	GG	GG	GG	GG	GG	GG	GG	GG
AX-95508474	A06	23095245	GG	AA	GG	GG	AG	GG	AG	GG
AX-95662586	A06	23129284	GG	AA	GG	GG	AG	GG	AG	GG
AX-177632560	A06	23155725	AG	AG	AG	AG	AG	AG	AG	AG
AX-95662612	A06	23335138	AA	AA	AA	AA	AA	AA	AA	AA
AX-95637845	A06	23359744	AA	AA	AA	AA	AA	AA	AA	AA
AX-95681319	A06	23394170	CC	CC	CC	CC	CC	CC	CC	CC
AX-95666558	A06	23406115	CC	CC	CC	CC	CC	CC	CC	CC
AX-95664973	A06	23498968	CC	CC	CC	CC	CC	CC	CC	CC
AX-179306978	A06	23504975	AA	AA	AA	AA	AA	AA	AA	AA
AX-95663177	A06	23595421	AA	AA	AA	AA	AG	AA	AG	AA
AX-86226010	A06	23647050	AA	AA	AA	AA	AA	AA	AA	AA
AX-95501447	A06	23649814	GG	GG	GG	GG	GG	GG	GG	GG
AX-95503227	A06	24322070	GG	AA	GG	GG	GG	GG	GG	GG
AX-182126510	A06	24366029	AA	GG	AA	AA	AA	AA	AA	AA
AX-95508194	A07	175504	GG	AA	GG	GG	AG	GG	AG	GG
AX-95683121	A07	240204	CC	CC	CC	CC	AC	CC	AC	CC
AX-182171630	A07	302607	GG	GG	GG	GG	GG	GG	GG	GG
AX-179306888	A07	342978	GG	GG	GG	GG	GG	GG	GG	GG
AX-86217127	A07	343381	TT	TT	TT	TT	AT	TT	AT	TT
AX-179573617	A07	396904	GG	GG	GG	GG	AG	GG	AG	GG
AX-95503488	A07	503202	GG	AA	GG	GG	GG	GG	GG	GG
AX-95504451	A07	718209	CC	CC	CC	CC	CC	CC	CC	CC
AX-177832426	A07	754917	CC	CC	CC	CC	CC	CC	CC	CC
AX-179306874	A07	758169	GG	GG	GG	GG	AG	GG	AG	GG
AX-177911171	A07	861713	CC	CC	CC	CC	AC	CC	AC	CC
AX-177829310	A07	885906	AA	GG	AA	AA	AA	AA	AA	AA
AX-182136939	A07	954142	AA	AA	AA	AA	AG	AA	AG	AA
AX-95508069	A07	1110150	AA	CC	AA	AA	AC	AA	AC	AA
AX-177831174	A07	1145826	AA	GG	AA	AA	AG	AA	AG	AA
AX-95505071	A07	1182739	GG	AA	GG	GG	GG	GG	GG	GG
AX-182141687	A07	1241046	CC	AA	CC	CC	AC	CC	AC	CC
AX-177828915	A07	1271475	AA	GG	AA	AA	AA	AA	AA	AA
AX-95638840	A07	1380194	CC	CC	CC	CC	CC	CC	CC	CC
AX-95509565	A07	1431141	AA	AA	AA	AA	AA	AA	AA	AA
AX-182160949	A07	1689913	GG	AA	GG	GG	GG	GG	GG	GG
AX-177913005	A07	1736730	TT	CC	TT	TT	TT	TT	TT	TT
AX-182165579	A07	1752216	AA	AA	AA	AA	AA	AA	AA	AA
AX-182149316	A07	1794331	GG	NA	GG	GG	GG	GG	GG	GG
AX-86231480	A07	1812785	TT	TT	TT	TT	TC	TT	TC	TT
AX-177828662	A07	1977367	CC	AA	CC	CC	CC	CC	CC	CC
AX-177830882	A07	2004494	CC	CC	CC	CC	CC	CC	CC	CC
AX-95509660	A07	2227634	CC	CC	CC	CC	AC	CC	AC	CC
AX-105306948	A07	2246939	AA	AA	AA	AA	AG	AA	AG	AA
AX-95504069	A07	2309760	AA	AA	AA	AA	AG	AA	AG	AA
AX-95503878	A07	2504682	AA	AA	AA	AA	AA	AA	AA	AA
AX-182151099	A07	2627058	AA	GG	AA	AA	AG	AA	AG	AA
AX-86216992	A07	2643908	AA	CC	AA	AA	AA	AA	AA	AA
AX-95680546	A07	3314765	GG	TT	GG	GG	TG	GG	TG	GG
AX-177832832	A07	3325864	AA	GG	AA	AA	AA	AA	AA	AA
AX-182087186	A07	3402177	AA	AA	AA	AA	AA	AA	AA	AA
AX-95507986	A07	4162142	GG	AA	GG	GG	GG	GG	GG	GG
AX-182141284	A07	4283656	AA	GG	AA	AA	AG	AA	AG	AA
AX-182164478	A07	4504880	GG	AA	GG	GG	AG	GG	AG	GG
AX-95637239	A07	4914807	CC	TT	CC	CC	TC	CC	TC	CC
AX-95640180	A07	4995139	GG	AA	GG	GG	AG	GG	AG	GG
AX-182087554	A07	5114966	AA	AA	AA	AA	AC	AA	AC	AA
AX-177913429	A07	5246686	AG	AA	AG	AG	AG	AG	AG	AG
AX-182141083	A07	5268725	CC	AA	CC	CC	AC	CC	AC	CC
AX-177833512	A07	5471075	CC	AA	CC	CC	AC	CC	AC	CC
AX-95680447	A07	5495357	TT	GG	TT	TT	TT	TT	TT	TT
AX-177827909	A07	5524144	TT	GG	TT	TT	TT	TT	TT	TT
AX-177829162	A07	5584152	AA	CC	AA	AA	AC	AA	AC	AA
AX-95664364	A07	5613758	GG	GG	GG	GG	GG	GG	GG	GG
AX-182129626	A07	5635533	AA	CC	AA	AA	AC	AA	AC	AA
AX-95664788	A07	5709631	GG	GG	GG	GG	GG	GG	GG	GG
AX-182138615	A07	5729733	GG	GG	GG	GG	GG	GG	GG	GG
AX-95639518	A07	5750839	CC	CC	CC	CC	CC	CC	CC	CC
AX-177827651	A07	6012999	CC	TT	CC	CC	CC	CC	CC	CC
AX-182087850	A07	6015130	AA	GG	AA	AA	AG	AA	AG	AA
AX-182087820	A07	6081018	TT	TT	TT	TT	TT	TT	TT	TT
AX-95509286	A07	6240941	AA	GG	AA	AA	AA	AA	AA	AA
AX-177835542	A07	6253879	GG	AA	GG	GG	GG	GG	GG	GG
AX-95637282	A07	6362345	AA	GG	AA	AA	AA	AA	AA	AA
AX-95638829	A07	6430162	CC	AA	CC	CC	CC	CC	CC	CC
AX-177913298	A07	6435018	AA	AA	AA	AA	AG	AA	AG	AA
AX-177631877	A07	6504425	GG	GG	GG	GG	GG	GG	GG	GG
AX-177633677	A07	6513433	AA	AA	AA	AA	AA	AA	AA	AA
AX-95680941	A07	6600164	AA	GG	AA	AA	AG	AA	AG	AA
AX-182142595	A07	6831207	GG	AG	GG	GG	AG	GG	AG	GG
AX-179307255	A07	6854122	GG	AG	GG	GG	AG	GG	AG	GG
AX-177912574	A07	6940676	GG	AG	GG	GG	AG	GG	AG	GG
AX-95502103	A07	7087959	AA	AC	AA	AA	AC	AA	AC	AA
AX-182157851	A07	7245161	GG	AG	GG	GG	GG	GG	GG	GG
AX-182152642	A07	7254878	AA	AG	AA	AA	AG	AA	AG	AA
AX-95682835	A07	7333828	CC	TC	CC	CC	TC	CC	TC	CC
AX-179307268	A07	7348913	AA	AG	AA	AA	AG	AA	AG	AA
AX-95680441	A07	7433484	CC	TC	CC	CC	CC	CC	CC	CC
AX-177835106	A07	7698438	GG	GG	GG	GG	GG	GG	GG	GG
AX-95507179	A07	7824442	AA	NA	AA	AA	AA	AA	AA	AA
AX-182130952	A07	8137302	GG	AA	GG	GG	GG	GG	GG	GG
AX-95505319	A07	8334083	GG	AG	GG	GG	GG	GG	GG	GG
AX-182159796	A07	8485629	GG	AA	GG	GG	AG	GG	AG	GG
AX-95509571	A07	8577828	AA	CC	AA	AA	AC	AA	AC	AA
AX-95502443	A07	8651919	GG	NA	GG	GG	AG	GG	AG	GG
AX-177833177	A07	8693707	CC	NA	CC	CC	AC	CC	AC	CC
AX-95509493	A07	8699936	AA	NA	AA	AA	AG	AA	AG	AA
AX-95637583	A07	8734224	GG	NA	GG	GG	GG	GG	GG	GG
AX-95507014	A07	8891587	AA	GG	AA	AA	AG	AA	AG	AA
AX-177831127	A07	8992455	AA	GG	AA	AA	AA	AA	AG	AA
AX-182124963	A07	9061386	AA	GG	AA	AA	AA	AA	AG	AA
AX-177830677	A07	9213985	AA	GG	AA	AA	AA	AA	AG	AA
AX-105310211	A07	9240851	CC	CC	CC	CC	CC	CC	CC	CC
AX-182134600	A07	9251073	GG	AA	GG	GG	GG	GG	AG	GG
AX-182176252	A07	9266322	GG	AA	GG	GG	GG	GG	AG	GG
AX-179307659	A07	9633226	AA	AA	AA	AA	AG	AA	AA	AA
AX-95664328	A07	9652237	GG	GG	GG	GG	AG	GG	GG	GG
AX-182087587	A07	9964675	GG	GG	GG	GG	AG	GG	GG	GG
AX-177911883	A07	9980278	GG	GG	GG	GG	GG	GG	GG	GG
AX-95663099	A07	10109260	AA	AA	AA	AA	AG	AA	AA	AA
AX-95680836	A07	10122453	TT	TT	TT	TT	TG	TT	TT	TT
AX-177834908	A07	10406876	AA	AA	AA	AA	AA	AA	AA	AA
AX-95681076	A07	10430938	CC	CC	CC	CC	CC	CC	TC	CC
AX-182144981	A07	10492179	GG	GG	GG	GG	GG	GG	GG	GG
AX-105307172	A07	10583646	AA	AA	AA	AA	AA	AA	AG	AA
AX-177834842	A07	10656778	AA	AA	AA	AA	AA	AA	AG	AA
AX-182167304	A07	10825327	AA	AA	AA	AA	AA	AA	AA	AA
AX-95509178	A07	11076585	GG	GG	GG	GG	GG	GG	AG	GG
AX-177831722	A07	11205439	CC	AA	CC	CC	CC	CC	CC	CC
AX-177910809	A07	11278842	AA	AA	AA	AA	AA	AA	AA	AA
AX-182158749	A07	11321593	AA	AA	AA	AA	AA	AA	AG	AA
AX-95506403	A07	11340785	GG	GG	GG	GG	GG	GG	GG	GG
AX-177829576	A07	11425961	AA	AA	AA	AA	AA	AA	AG	AA
AX-182157927	A07	11469916	AA	AA	AA	AA	AA	AA	AA	AA
AX-182164215	A07	11534201	GG	GG	GG	GG	GG	GG	GG	GG
AX-95635882	A07	11569393	CC	CC	CC	CC	CC	CC	AC	CC
AX-177911617	A07	11667651	AA	AA	AA	AA	AA	AA	AC	AA
AX-177834098	A07	11734395	GG	GG	GG	GG	GG	GG	GG	GG
AX-95663909	A07	11738168	CC	CC	CC	CC	CC	CC	CC	CC
AX-95503648	A07	11832347	AA	AA	AA	AA	AA	AA	AG	AA
AX-177912775	A07	11888760	AA	AA	AA	AA	AA	AA	AA	AA
AX-177910940	A07	11891179	AA	AA	AA	AA	AA	AA	AG	AA
AX-95504032	A07	11928474	AA	AA	AA	AA	AA	AA	AG	AA
AX-95683290	A07	11983891	GG	GG	GG	GG	GG	GG	GG	GG
AX-95680711	A07	12197008	CC	TT	CC	CC	CC	CC	TC	CC
AX-86231816	A07	12222286	CC	CC	CC	CC	CC	CC	TC	CC
AX-177835903	A07	12323385	AA	GG	AA	AA	AA	AA	AA	AA
AX-95504398	A07	12599345	GG	GG	GG	GG	GG	GG	GG	GG
AX-177834983	A07	12709112	AA	GG	AA	AA	AA	AA	AG	AA
AX-182162683	A07	12907714	AA	CC	AA	AA	AC	AA	AC	AA
AX-182150303	A07	12938151	GG	GG	GG	GG	GG	GG	GG	GG
AX-177834209	A07	13114093	GG	AA	GG	GG	GG	GG	GG	GG
AX-182142733	A07	13130371	GG	AA	GG	GG	GG	GG	GG	GG
AX-182142364	A07	13217992	AA	AA	AA	AA	AA	AA	AA	AA
AX-95507010	A07	13251973	GG	GG	GG	GG	GG	GG	GG	GG
AX-182151810	A07	13354994	AA	CC	AA	AA	AA	AA	AA	AA
AX-95506072	A07	13428544	GG	AA	GG	GG	GG	GG	GG	GG
AX-182163701	A07	13611860	GG	GG	GG	GG	GG	GG	GG	GG
AX-177909927	A07	13694560	AA	AA	AA	AA	AA	AA	AA	AA
AX-177829683	A07	13794256	GG	GG	GG	GG	GG	GG	GG	GG
AX-95504180	A07	13888622	AA	AA	AA	AA	AA	AA	AA	AA
AX-177913212	A07	13890895	GG	GG	GG	GG	GG	GG	GG	GG
AX-182168883	A07	13910690	AA	AA	AA	AA	AA	AA	AA	AA
AX-177832197	A07	13974901	GG	GG	GG	GG	GG	GG	GG	GG
AX-95656692	A07	14103320	TT	GG	TT	TT	TG	TT	TG	TT
AX-177831580	A07	14137914	AA	AA	AA	AA	AA	AA	AA	AA
AX-177831389	A07	14170180	GG	AA	GG	GG	AG	GG	AG	GG
AX-182145192	A07	14222289	AA	AA	AA	AA	AA	AA	AA	AA
AX-182160741	A07	14316480	AA	AA	AA	AA	AA	AA	AA	AA
AX-105247713	A07	14515145	GG	AA	GG	GG	AG	GG	AG	GG
AX-95509504	A07	14572791	AA	AA	AA	AA	AA	AA	AA	AA
AX-86233841	A07	14806126	GG	AA	GG	GG	AG	GG	AG	GG
AX-86233856	A07	14919441	TT	TT	TT	TT	TT	TT	TT	TT
AX-95665475	A07	14966329	AA	GG	AA	AA	AA	AA	AA	AA
AX-95680341	A07	15040098	GG	GG	GG	GG	GG	GG	GG	GG
AX-177912078	A07	15199771	AA	AA	AA	AA	AA	AA	AA	AA
AX-177912694	A07	15251664	GG	AA	GG	GG	AG	GG	AG	GG
AX-95509585	A07	15403624	GG	AA	GG	GG	GG	GG	GG	GG
AX-86221502	A07	15433526	AA	TT	AA	AA	AA	AA	AA	AA
AX-182139946	A07	15486725	GG	GG	GG	GG	GG	GG	GG	GG
AX-86237527	A07	15631839	AA	AA	AA	AA	AA	AA	AA	AA
AX-177830141	A07	16038711	GG	GG	GG	GG	TG	GG	TG	GG
AX-95665052	A07	16092620	GG	AA	GG	GG	GG	GG	GG	GG
AX-95635600	A07	16155487	GG	AA	GG	GG	GG	GG	GG	GG
AX-177913464	A07	16162855	AA	GG	AA	AA	AA	AA	AA	AA
AX-95509453	A07	16264839	AA	AA	AA	AA	AA	AA	AA	AA
AX-86216580	A07	16334853	AA	AC	AA	AA	AA	AA	AA	AA
AX-95508289	A07	16348847	GG	AG	GG	GG	AG	GG	AG	GG
AX-179307026	A07	16418524	CC	CC	CC	CC	AC	CC	AC	CC
AX-177910250	A07	16522250	GG	GG	GG	GG	GG	GG	GG	GG
AX-177912527	A07	16651461	GG	GG	GG	GG	GG	GG	GG	GG
AX-177912805	A07	16683883	GG	AG	GG	GG	GG	GG	GG	GG
AX-95504133	A07	16693589	AA	AG	AA	AA	AA	AA	AA	AA
AX-182175489	A07	16737114	AA	AA	AA	AA	AA	AA	AA	AA
AX-95503551	A07	16764560	GG	AG	GG	GG	GG	GG	GG	GG
AX-177912972	A07	16830450	GG	GG	GG	GG	GG	GG	GG	GG
AX-182172939	A07	17193808	AA	AC	AA	AA	AA	AA	AA	AA
AX-177832985	A07	17214754	AA	NA	AA	AA	AA	AA	AA	AA
AX-177834118	A07	17293529	AA	AC	AA	AA	AA	AA	AA	AA
AX-177832239	A07	17339085	GG	GG	GG	GG	GG	GG	GG	GG
AX-95663804	A07	17483901	AA	NA	AA	AA	AA	AA	AA	AA
AX-95507893	A07	17521349	GG	AG	GG	GG	GG	GG	GG	GG
AX-177910149	A07	17647395	AA	AG	AA	AA	AA	AA	AA	AA
AX-95639331	A07	17665775	GG	TG	GG	GG	GG	GG	GG	GG
AX-95637258	A07	17679028	CC	AC	CC	CC	CC	CC	CC	CC
AX-182087661	A07	17699611	GG	AG	GG	GG	GG	GG	GG	GG
AX-86231087	A07	17764264	GG	GG	GG	GG	GG	GG	GG	GG
AX-179306985	A07	17864883	GG	AG	GG	GG	GG	GG	GG	GG
AX-95505420	A07	17916141	AA	AG	AA	AA	AG	AA	AG	AA
AX-177911308	A07	18082869	AA	AA	AA	AA	AA	AA	AA	AA
AX-95509078	A07	18144661	GG	NA	GG	GG	AG	GG	AG	GG
AX-95509450	A07	18224367	GG	AG	GG	GG	AG	GG	AG	GG
AX-95680852	A07	18374620	GG	GG	GG	GG	GG	GG	GG	GG
AX-95507173	A07	18498218	CC	CC	CC	CC	CC	CC	CC	CC
AX-95505815	A07	18507368	GG	GG	GG	GG	GG	GG	GG	GG
AX-95505835	A07	18812699	GG	AG	GG	GG	AG	GG	AG	GG
AX-182169721	A07	18889670	GG	AG	GG	GG	GG	GG	GG	GG
AX-95637686	A07	18970807	CC	AC	CC	CC	CC	CC	CC	CC
AX-95501699	A07	18989097	AA	AC	AA	AA	AA	AA	AA	AA
AX-95504832	A07	19016499	GG	GG	GG	GG	GG	GG	GG	GG
AX-182163976	A07	19282163	GG	GG	GG	GG	GG	GG	GG	GG
AX-86215786	A07	19464529	CC	CC	CC	CC	CC	CC	CC	CC
AX-177829565	A07	19491505	GG	NA	GG	GG	GG	GG	GG	GG
AX-95665018	A07	19717370	AA	AA	AA	AA	AC	AA	AC	AA
AX-177835322	A07	19901910	AA	AG	AA	AA	AG	AA	AG	AA
AX-95506811	A07	19990413	AA	NA	AA	AA	AG	AA	AG	AA
AX-182169504	A07	20046365	AG	GG	AG	AG	AG	AG	AG	AG
AX-95656569	A07	20896681	AA	AA	AA	AA	AC	AA	AA	AA
AX-95503083	A07	20983286	AA	NA	AA	AA	AG	AA	AA	AA
AX-95502729	A07	20985155	AA	AA	AA	AA	AG	AA	AA	AA
AX-95504528	A07	21743560	AA	AA	AA	AA	AA	AA	AA	AA
AX-95509053	A07	21797232	GG	AG	GG	GG	GG	GG	AG	GG
AX-177912199	A07	21859060	CC	NA	CC	CC	AC	CC	CC	CC
AX-177830488	A07	21998687	AA	AA	AA	AA	AG	AA	AA	AA
AX-177911733	A07	22372120	GG	TG	GG	GG	TG	GG	TG	GG
AX-95665790	A07	22540188	GG	NA	GG	GG	AG	GG	AG	GG
AX-105309294	A07	22624670	AA	AC	AA	AA	AA	AA	AA	AA
AX-95507449	A07	22638742	GG	GG	GG	GG	GG	GG	GG	GG
AX-177912484	A07	22827857	AA	AA	AA	AA	AA	AA	AA	AA
AX-177913188	A07	22875152	GG	TG	GG	GG	TG	GG	GG	GG
AX-182164417	A07	22927653	AA	AG	AA	AA	AA	AA	AG	AA
AX-95508060	A07	22963334	AA	AA	AA	AA	AA	AA	AG	AA
AX-177835059	A07	23013692	AA	AC	AA	AA	AA	AA	AA	AA
AX-177911433	A07	23093446	GG	GG	GG	GG	GG	GG	GG	GG
AX-86216599	A07	23132023	GG	AG	GG	GG	GG	GG	AG	GG
AX-182139962	A07	23244500	CC	CC	CC	CC	CC	CC	AC	CC
AX-95637527	A07	23573485	AA	AG	AA	AA	AA	AA	AA	AA
AX-177912399	A07	23649749	AA	AG	AA	AA	AG	AA	AA	AA
AX-95505973	A07	23730388	GG	GG	GG	GG	AG	GG	GG	GG
AX-177829925	A07	23885312	AA	AA	AA	AA	AA	AA	AG	AA
AX-95681126	A07_random	283372	TT	TT	TT	TT	TT	TT	TT	TT
AX-105307481	A08	131384	AA	GG	AA	AA	AG	AA	AA	AA
AX-95637926	A08	293851	GG	AA	GG	GG	GG	GG	GG	GG
AX-95662886	A08	313890	AA	GG	AA	AA	AA	AA	AA	AA
AX-95636433	A08	375664	CC	CC	CC	CC	CC	CC	CC	CC
AX-105307143	A08	440245	TT	TT	TT	TT	TT	TT	TT	TT
AX-95663434	A08	598224	AA	CC	AA	AA	AA	AA	AA	AA
AX-177911109	A08	636677	GG	AA	GG	GG	GG	GG	GG	GG
AX-95505873	A08	720617	GG	AA	GG	GG	GG	GG	GG	GG
AX-182134868	A08	741913	CC	CG	CC	CC	CC	CC	CC	CC
AX-95665919	A08	943638	AA	AC	AA	AA	AA	AA	AA	AA
AX-95637836	A08	964586	GG	AG	GG	GG	GG	GG	GG	GG
AX-95635333	A08	993141	AA	AG	AA	AA	AA	AA	AA	AA
AX-95506362	A08	1012939	GG	AA	GG	GG	GG	GG	GG	GG
AX-105306760	A08	1130017	AA	CC	AA	AA	AA	AA	AA	AA
AX-95639038	A08	1979050	TT	TC	TT	TT	TT	TT	TT	TT
AX-95637760	A08	2067195	GG	AG	GG	GG	GG	GG	GG	GG
AX-182087828	A08	2268802	AA	CC	AA	AA	AA	AA	AA	AA
AX-95507732	A08	2545051	AA	GG	AA	AA	AA	AA	AA	AA
AX-95638263	A08	2566406	AA	CC	AA	AA	AA	AA	AA	AA
AX-95666296	A08	2607550	AA	TT	AA	AA	AA	AA	AA	AA
AX-95665995	A08	2666735	AA	AC	AA	AA	AA	AA	AA	AA
AX-177828501	A08	2712346	AA	AG	AA	AA	AA	AA	AA	AA
AX-95638696	A08	2748018	AA	GG	AA	AA	AA	AA	AA	AA
AX-95663615	A08	2762301	GG	AA	GG	GG	GG	GG	GG	GG
AX-95638601	A08	2816817	AA	AG	AA	AA	AA	AA	AA	AA
AX-179306872	A08	2845367	GG	TG	GG	GG	GG	GG	GG	GG
AX-179307154	A08	2940877	CC	AC	CC	CC	CC	CC	CC	CC
AX-95635441	A08	2989134	AA	AC	AA	AA	AA	AA	AA	AA
AX-95663953	A08	3005198	CC	AC	CC	CC	CC	CC	CC	CC
AX-177912780	A08	3277674	AA	AC	AA	AA	AA	AA	AA	AA
AX-177911017	A08	3349976	GG	AG	GG	GG	GG	GG	GG	GG
AX-182156667	A08	3386572	AA	GG	AA	AA	AA	AA	AA	AA
AX-95664454	A08	3548169	CC	TC	CC	CC	CC	CC	CC	CC
AX-179307101	A08	3574230	CC	AC	CC	CC	CC	CC	CC	CC
AX-177831398	A08	3807625	AA	GG	AA	AA	AA	AA	AA	AA
AX-95663781	A08	3866386	CC	AC	CC	CC	CC	CC	CC	CC
AX-95665317	A08	3956547	AA	TT	AA	AA	AA	AA	AA	AA
AX-95664623	A08	3956757	TT	AA	TT	TT	TT	TT	TT	TT
AX-182151294	A08	4018373	GG	AG	GG	GG	GG	GG	GG	GG
AX-95637035	A08	4247662	AA	CC	AA	AA	AA	AA	AA	AA
AX-182143144	A08	4259908	AA	GG	AA	AA	AA	AA	AA	AA
AX-177829325	A08	4459465	AA	GG	AA	AA	AA	AA	AA	AA
AX-95637716	A08	4471376	AA	GG	AA	AA	AA	AA	AA	AA
AX-182087452	A08	4639572	AA	GG	AA	AA	AA	AA	AA	AA
AX-182087391	A08	4881712	CC	AA	CC	CC	CC	CC	CC	CC
AX-95638516	A08	4895784	GG	AA	GG	GG	GG	GG	GG	GG
AX-95638743	A08	4946191	AA	GG	AA	AA	AA	AA	AA	AA
AX-95636098	A08	5232301	TT	CC	TT	TT	TT	TT	TT	TT
AX-95665617	A08	5233746	GG	AA	GG	GG	GG	GG	GG	GG
AX-182129734	A08	5661853	AA	CC	AA	AA	AA	AA	AA	AA
AX-182176153	A08	5924132	AA	GG	AA	AA	AA	AA	AA	AA
AX-182148813	A08	6080168	AA	AG	AA	AA	AA	AA	AA	AA
AX-182136685	A08	6121722	GG	AA	GG	GG	GG	GG	GG	GG
AX-95663980	A08	6295868	GG	AG	GG	GG	GG	GG	GG	GG
AX-182132565	A08	6437146	AA	AG	AA	AA	AA	AA	AA	AA
AX-182141439	A08	6583204	AA	AG	AA	AA	AA	AA	AA	AA
AX-182164816	A08	6786885	GG	AA	GG	GG	GG	GG	GG	GG
AX-95639022	A08	6810213	GG	TT	GG	GG	GG	GG	GG	GG
AX-177912814	A08	6836384	GG	AA	GG	GG	GG	GG	GG	GG
AX-95635377	A08	6951592	GG	AG	GG	GG	GG	GG	GG	GG
AX-95664659	A08	7144813	GG	AG	GG	GG	GG	GG	GG	GG
AX-95664211	A08	7185648	AA	AC	AA	AA	AA	AA	AA	AA
AX-182139210	A08	7204346	GG	AA	GG	GG	GG	GG	GG	GG
AX-95664814	A08	7221120	CC	AA	CC	CC	CC	CC	CC	CC
AX-95636918	A08	7272596	CC	TT	CC	CC	CC	CC	CC	CC
AX-95662824	A08	7286844	GG	AA	GG	GG	GG	GG	GG	GG
AX-95509097	A08	7329876	AA	AG	AA	AA	AA	AA	AA	AA
AX-95635653	A08	7426071	CC	AC	CC	CC	CC	CC	CC	CC
AX-95635514	A08	7435902	GG	AG	GG	GG	GG	GG	GG	GG
AX-95636279	A08	7489479	AA	GG	AA	AA	AA	AA	AA	AA
AX-182142524	A08	7516073	AA	AG	AA	AA	AA	AA	AA	AA
AX-182133403	A08	7562820	AA	CC	AA	AA	AA	AA	AA	AA
AX-95637329	A08	7591188	CC	AC	CC	CC	CC	CC	CC	CC
AX-182171796	A08	7621329	GG	AG	GG	GG	GG	GG	GG	GG
AX-95663027	A08	7647014	GG	AA	GG	GG	GG	GG	GG	GG
AX-177911337	A08	7741801	AA	AG	AA	AA	AA	AA	AA	AA
AX-95636512	A08	7774655	CC	TT	CC	CC	CC	CC	CC	CC
AX-95663092	A08	8490087	TT	GG	TG	TT	TT	TT	TT	TT
AX-95506569	A08	10338218	CC	AA	CC	CC	CC	CC	CC	CC
AX-95637396	A08	10557348	GG	AA	GG	GG	GG	GG	GG	GG
AX-95666266	A08	10579999	GG	AA	GG	GG	GG	GG	GG	GG
AX-95666488	A08	10587676	AA	CC	AA	AA	AA	AA	AA	AA
AX-95664685	A08	10682692	AA	CC	AA	AA	AA	AA	AA	AA
AX-95639554	A08	10716400	GG	AA	GG	GG	GG	GG	GG	GG
AX-95506876	A08	10839268	CC	AC	CC	CC	CC	CC	CC	CC
AX-95636909	A08	10872039	GG	AA	GG	GG	GG	GG	GG	GG
AX-86223128	A08	10958607	CC	CG	CC	CC	CC	CC	CC	CC
AX-86223123	A08	10967903	CC	AC	CC	CC	CC	CC	CC	CC
AX-177831266	A08	10991897	GG	AG	GG	GG	GG	GG	NA	GG
AX-95665981	A08	11057223	AA	AA	AA	AA	AG	AA	AG	AA
AX-182134503	A08	11097577	GG	GG	GG	GG	AG	GG	AG	GG
AX-95635238	A08	11146633	GG	GG	GG	GG	AG	GG	AG	GG
AX-95637922	A08	11166362	AA	GG	AA	AA	AA	AA	AA	AA
AX-95636360	A08	11301755	GG	GG	GG	GG	TG	GG	NA	GG
AX-95663072	A08	11377260	TT	TC	TT	TT	TT	TT	TT	TT
AX-182140784	A08	11437232	AA	AC	AA	AA	AA	AA	AA	AA
AX-182126868	A08	11518404	AA	AG	AA	AA	AA	AA	AA	AA
AX-95664469	A08	11688286	AA	GG	AA	AA	AG	AA	AG	AA
AX-95638155	A08	11815271	AA	CC	AA	AA	AC	AA	AC	AA
AX-95636543	A08	11827449	GG	AA	GG	GG	AG	GG	AG	GG
AX-95638560	A08	11831251	CC	AA	CC	CC	AC	CC	AC	CC
AX-95637102	A08	12213572	CC	TC	CC	CC	TC	CC	TC	CC
AX-95507397	A08	12279616	GG	GG	GG	GG	GG	GG	GG	GG
AX-95505568	A08	12328472	GG	GG	GG	GG	AG	GG	AG	GG
AX-179307653	A08	12351927	GG	GG	GG	GG	AG	GG	AG	GG
AX-182164054	A08	12464197	GG	AG	GG	GG	AG	GG	AG	GG
AX-177912005	A08	12564032	GG	GG	GG	GG	GG	GG	GG	GG
AX-95509246	A08	12777088	GG	AG	GG	GG	AG	GG	AG	GG
AX-95506507	A08	13089647	AA	AA	AA	AA	AG	AA	AG	AA
AX-182087831	A08	13212036	AC	AA	AC	AC	AC	AC	AC	AC
AX-95656626	A08	13239246	AA	AG	AG	AA	AA	AA	NA	AA
AX-177827639	A08	13301345	GG	AG	GG	GG	GG	GG	GG	GG
AX-182137934	A08	13307001	GG	AG	GG	GG	AG	GG	AG	GG
AX-95635764	A08	13340515	GG	GG	GG	GG	GG	GG	GG	GG
AX-177833262	A08	13419263	AA	AG	AA	AA	AG	AA	AG	AA
AX-95638750	A08	13499567	AA	AA	AA	AA	AG	AA	AG	AA
AX-179307292	A08	13571425	CC	AC	NA	CC	CC	CC	CC	CC
AX-177912036	A08	13722699	AA	AG	AA	AA	AA	AA	AA	AA
AX-95655736	A08	13775800	GG	AG	GG	GG	GG	GG	GG	GG
AX-95636783	A08	13830656	AA	GG	AA	AA	AA	AA	AA	AA
AX-182163079	A08	13931148	GG	AG	GG	GG	GG	GG	GG	GG
AX-95503848	A08	13961418	CC	AC	CC	CC	CC	CC	CC	CC
AX-177913511	A08	14052062	AA	AG	AA	AA	AA	AA	AA	AA
AX-95664621	A08	14101308	CC	AC	CC	CC	CC	CC	CC	CC
AX-177911204	A08	14139341	GG	AG	GG	GG	GG	GG	GG	GG
AX-95635916	A08	14316985	AA	AG	AA	AA	AA	AA	AA	AA
AX-95665155	A08	14393035	AA	GG	AA	AA	AA	AA	AA	AA
AX-95636348	A08	14532868	AA	AG	AA	AA	AA	AA	AA	AA
AX-177833665	A08	14539085	CC	TC	CC	CC	CC	CC	CC	CC
AX-95501285	A08	14643274	AA	AG	AA	AA	AA	AA	AA	AA
AX-177910045	A08	14680753	GG	AG	GG	GG	GG	GG	GG	GG
AX-177834825	A08	14852060	CC	CC	CC	CC	CC	CC	CC	CC
AX-177910984	A08	14932854	GG	GG	GG	GG	GG	GG	GG	GG
AX-177831191	A08	15071970	AA	AA	AA	AA	AA	AA	AA	AA
AX-95663159	A08	15126794	AA	AA	AA	AA	AA	AA	AA	AA
AX-179306815	A08	15264476	CC	CC	CC	CC	CC	CC	CC	CC
AX-95501524	A08	15279326	AA	AA	AA	AA	AA	AA	AA	AA
AX-182158144	A08	15495543	AA	AA	AA	AA	AA	AA	AA	AA
AX-179306910	A08	15559693	AA	AA	AA	AA	AA	AA	AA	AA
AX-182132197	A08	16350939	AA	AA	AA	AA	AG	AA	AG	AA
AX-95502119	A08	16389535	GG	GG	GG	GG	AG	GG	AG	GG
AX-86216325	A08	16530093	GG	GG	GG	GG	GG	GG	GG	GG
AX-182171850	A08	16583267	AA	AA	AA	AA	AA	AA	AA	AA
AX-177911752	A08	16626627	AA	AA	AA	AA	AA	AA	AA	AA
AX-177835163	A08	16819482	CC	CC	CC	CC	CC	CC	CC	CC
AX-95637797	A08	16969405	AA	CC	AA	AA	AC	AA	AC	AA
AX-177913295	A08	17011125	GG	AA	GG	GG	AG	GG	AG	GG
AX-177834493	A08	17123369	AA	AA	AA	AA	AG	AA	AG	AA
AX-95664641	A08	17156901	GG	AA	GG	GG	AG	GG	AG	GG
AX-95635263	A08	17222666	AA	GG	AA	AA	AA	AA	AA	AA
AX-177830595	A08	17270213	TT	GG	TT	TT	TG	TT	TG	TT
AX-95681075	A08	17298816	AA	CC	AA	AA	AC	AA	AC	AA
AX-95638744	A08	17306277	AA	GG	AA	AA	AG	AA	AG	AA
AX-95666285	A08	17422209	AA	AA	AA	AA	AA	AA	AA	AA
AX-182144085	A08	17501486	GG	GG	GG	GG	GG	GG	GG	GG
AX-177833640	A08	17729689	AA	AA	AA	AA	AA	AA	AA	AA
AX-95636119	A08	18009832	CC	TT	CC	CC	CC	CC	CC	CC
AX-95636798	A08	18034375	AA	AA	AA	AA	AG	AA	AA	AA
AX-95664885	A08	18068968	AA	GG	AA	AA	AA	AA	AG	AA
AX-95501309	A08	18081290	GG	AA	GG	GG	GG	GG	AG	GG
AX-177912848	A08	18763224	CC	CC	CC	CC	CC	CC	CC	CC
AX-95666451	A08	18787714	CC	CC	CC	CC	AC	CC	CC	CC
AX-177912738	A09	120354	GG	GG	GG	GG	AG	GG	AG	GG
AX-95506944	A09	171845	CC	CC	CC	CC	CG	CC	CG	CC
AX-182127697	A09	219209	GG	GG	GG	GG	AG	GG	AG	GG
AX-182165287	A09	389323	AA	AA	AA	AA	AA	AA	AA	AA
AX-95637573	A09	408228	GG	AA	GG	GG	AG	GG	AG	GG
AX-177832428	A09	575326	AC	AC	AC	AC	AC	AC	AC	AC
AX-105339612	A09	575415	GG	GG	GG	GG	GG	GG	GG	GG
AX-182155511	A09	677779	GG	AA	GG	GG	GG	GG	GG	GG
AX-177632723	A09	861964	AA	AC	AA	AA	AC	AA	AC	AA
AX-95635531	A09	866809	CC	CC	CC	CC	TC	CC	TC	CC
AX-95665775	A09	1287776	AA	AG	AA	AA	AG	AA	AG	AA
AX-95638586	A09	1300927	AA	AC	AA	AA	AC	AA	AC	AA
AX-95639741	A09	1733591	AA	AA	AA	AA	AA	AA	AA	AA
AX-177830577	A09	1920224	GG	GG	GG	GG	GG	GG	GG	GG
AX-95635524	A09	2076518	GG	GG	GG	GG	GG	GG	GG	GG
AX-182087861	A09	2261544	GG	GG	GG	GG	AG	GG	AG	GG
AX-179306992	A09	2292222	GG	AG	GG	GG	GG	GG	GG	GG
AX-86225472	A09	2455247	GG	GG	GG	GG	CG	GG	CG	GG
AX-177912292	A09	2973839	CC	AC	CC	CC	CC	CC	CC	CC
AX-182135620	A09	3167406	AG	AG	AG	AG	AG	AG	AG	AG
AX-95502084	A09	3233706	AA	AA	AA	AA	AA	AA	AA	AA
AX-86227797	A09	3722709	TT	TT	TT	TT	AT	TT	AT	TT
AX-177911707	A09	3999318	CC	CC	CC	CC	AC	CC	AC	CC
AX-177835940	A09	4740361	CC	AA	CC	CC	CC	CC	CC	CC
AX-86217019	A09	4757775	AA	AA	AA	AA	AA	AA	AA	AA
AX-182128703	A09	4897381	AA	AA	AA	AA	AA	AA	AA	AA
AX-177913508	A09	4955240	GG	GG	GG	GG	GG	GG	GG	GG
AX-95663104	A09	5008448	GG	AA	GG	GG	GG	GG	GG	GG
AX-95506795	A09	5036357	AA	GG	AA	AA	AA	AA	AA	AA
AX-177834216	A09	5037525	GG	GG	GG	GG	GG	GG	GG	GG
AX-177912109	A09	5553806	TT	CC	TT	TT	TT	TT	TT	TT
AX-105336259	A09	5739373	GG	GG	GG	GG	GG	GG	GG	GG
AX-182143838	A09	5789403	GG	AA	GG	GG	GG	GG	GG	GG
AX-177833288	A09	6974166	CC	AA	CC	CC	CC	CC	CC	CC
AX-95639501	A09	7019047	GG	AA	GG	GG	GG	GG	GG	GG
AX-177913227	A09	7182503	AA	GG	AA	AA	AA	AA	AA	AA
AX-95663956	A09	7796408	TT	TT	TT	TT	TT	TT	TT	TT
AX-95639930	A09	8149008	AA	GG	AA	AA	AA	AA	AA	AA
AX-182087498	A09	8247154	AA	AA	AA	AA	AA	AA	AA	AA
AX-177909784	A09	8283324	AA	AA	AA	AA	AA	AA	AA	AA
AX-95679949	A09	8460857	AA	AA	AA	AA	AG	AA	AG	AA
AX-182158963	A09	8505502	AA	AA	AA	AA	AC	AA	AC	AA
AX-177835485	A09	8628903	CC	CC	CC	CC	TC	CC	TC	CC
AX-95682949	A09	8782103	TT	TT	TT	TT	TT	TT	TT	TT
AX-182133012	A09	8845166	GG	GG	GG	GG	GG	GG	GG	GG
AX-95501235	A09	8845519	AA	AA	AA	AA	AA	AA	AA	AA
AX-177910255	A09	8899405	GG	GG	GG	GG	GG	GG	GG	GG
AX-177912161	A09	9005708	AA	AG	AA	AA	AA	AA	AA	AA
AX-177912097	A09	9151211	GG	GG	GG	GG	AG	GG	GG	GG
AX-177912474	A09	9224656	AA	GG	AA	AA	AA	AA	AG	AA
AX-177911787	A09	9254004	CC	NA	CC	CC	CC	CC	CC	CC
AX-177834625	A09	9757615	AA	AA	AA	AA	AG	AA	AG	AA
AX-95637594	A09	9771822	AA	GG	AA	AA	AA	AA	AA	AA
AX-182137274	A09	10187157	GG	AA	GG	GG	GG	GG	GG	GG
AX-182135704	A09	10251698	AA	GG	AA	AA	AA	AA	AA	AA
AX-182130720	A09	11166547	AA	AA	AA	AA	AA	AA	AA	AA
AX-182146234	A09	12655434	CC	CC	CC	CC	CC	CC	CC	CC
AX-95666284	A09	13189409	GG	AA	GG	GG	GG	GG	AG	GG
AX-177831599	A09	13211756	AA	GG	AA	AA	AA	AA	AG	AA
AX-95502207	A09	13494956	GG	AA	GG	GG	GG	GG	AG	GG
AX-177829985	A09	14026503	CC	AA	CC	CC	AC	CC	AC	CC
AX-105307852	A09	14330215	AA	CC	AA	AA	AA	AA	AC	AA
AX-182133648	A09	14501550	GG	AG	GG	GG	GG	GG	GG	GG
AX-182134062	A09	14554562	GG	AA	GG	GG	GG	GG	AG	GG
AX-182135003	A09	14843969	AA	NA	AA	AA	AA	AA	AA	AA
AX-182125885	A09	15090252	GG	AA	GG	GG	GG	GG	AG	GG
AX-182132712	A09	15563859	CC	AC	CC	CC	CC	CC	CC	CC
AX-182127479	A09	15687636	AA	GG	AA	AA	AA	AA	AG	AA
AX-182161376	A09	15882805	AA	NA	AA	AA	AA	AA	AA	AA
AX-182153512	A09	15904438	AA	NA	AA	AA	AA	AA	AA	AA
AX-182136791	A09	16098739	AA	AG	AA	AA	AA	AA	AA	AA
AX-182135313	A09	16202626	AA	AG	AA	AA	AG	AA	AG	AA
AX-182141797	A09	16311090	CC	AA	CC	CC	CC	CC	AC	CC
AX-177910711	A09	16363388	AA	AC	AA	AA	AA	AA	AA	AA
AX-177911687	A09	16368007	GG	GG	GG	GG	GG	GG	GG	GG
AX-177834628	A09	16399150	GG	GG	GG	GG	GG	GG	GG	GG
AX-182145964	A09	16427477	CC	AC	CC	CC	CC	CC	CC	CC
AX-177911791	A09	16766724	AA	AC	AA	AA	AA	AA	AA	AA
AX-177911261	A09	16785370	AA	AA	AA	AA	AA	AA	AA	AA
AX-95655808	A09	16823174	TT	TT	TT	TT	TT	TT	TT	TT
AX-177832220	A09	16921253	GG	NA	GG	GG	GG	GG	GG	GG
AX-182140906	A09	16997091	GG	AG	GG	GG	GG	GG	AG	GG
AX-177910462	A09	17042052	AA	AA	AA	AA	AA	AA	AA	AA
AX-182125015	A09	17143929	AA	AC	AA	AA	AA	AA	AC	AA
AX-95666554	A09	17344589	GG	NA	GG	GG	GG	GG	AG	GG
AX-182142699	A09	17460505	GG	AG	GG	GG	GG	GG	AG	GG
AX-182140290	A09	19330163	GG	GG	GG	GG	GG	GG	GG	GG
AX-177835032	A09	19550695	AA	AA	AA	AA	AA	AA	AA	AA
AX-182126791	A09	21747821	AA	GG	AA	AA	AG	AA	AG	AA
AX-182176234	A09	21880350	AA	AC	AA	AA	AA	AA	AA	AA
AX-95636332	A09	21894367	TT	CC	TT	TT	TC	TT	TC	TT
AX-177833144	A09	22022668	GG	AG	GG	GG	NA	GG	GG	GG
AX-177912380	A09	22081699	AA	AG	AA	AA	AG	AA	AG	AA
AX-95509594	A09	22206616	GG	AG	GG	GG	GG	GG	GG	GG
AX-177834931	A09	22233930	AA	AC	AA	AA	AA	AA	AA	AA
AX-182139041	A09	22263937	CC	AC	CC	CC	CC	CC	CC	CC
AX-177831204	A09	22308789	CC	AC	CC	CC	CC	CC	CC	CC
AX-182087738	A09	23393116	TT	TT	TT	TT	TT	TT	TC	TT
AX-177829538	A09	23394648	CC	AA	CC	CC	CC	CC	CC	CC
AX-182158744	A09	23662722	CC	CC	CC	CC	AC	CC	AC	CC
AX-182164924	A09	23692880	AA	CC	AA	AA	AA	AA	AA	AA
AX-95505756	A09	23755035	AA	AA	AA	AA	AA	AA	AA	AA
AX-182135590	A09	24085619	CC	CC	CC	CC	AC	CC	AC	CC
AX-182137931	A09	24130754	AA	AA	AA	AA	AG	AA	AG	AA
AX-182176362	A09	24826711	GG	GG	GG	GG	AG	GG	AG	GG
AX-182167599	A09	25104079	CC	CC	CC	CC	CC	CC	CC	CC
AX-177911886	A09	25796467	CC	CC	CC	CC	AC	CC	AC	CC
AX-95505384	A09	25800659	CC	CC	CC	CC	AC	CC	AC	CC
AX-95639016	A09	25899202	CC	CC	CC	CC	AC	CC	CC	CC
AX-182171901	A09	26005735	GG	AA	GG	GG	GG	GG	GG	GG
AX-95506678	A09	26064133	AA	CC	AA	AA	AA	AA	AA	AA
AX-177830392	A09	26135201	AA	AA	AA	AA	AG	AA	AA	AA
AX-95683209	A09	26880504	AA	GG	AA	AA	AG	AA	AA	AA
AX-179307551	A09	26971640	AA	CC	AA	AA	AC	AA	AC	AA
AX-182087639	A09	27047244	CC	NA	CC	CC	AC	CC	CC	CC
AX-95635148	A09	27087932	CC	TC	CC	CC	TC	CC	CC	CC
AX-182176902	A09	27285464	AA	GG	AA	AA	AG	AA	AG	AA
AX-182142581	A09	27342290	AA	GG	AA	AA	AG	AA	AG	AA
AX-177831185	A09	27447848	AA	AA	AA	AA	AA	AA	AA	AA
AX-177912759	A09	27449815	AA	AA	AA	AA	AA	AA	AA	AA
AX-177911909	A09	27889785	CC	AC	CC	CC	CC	CC	CC	CC
AX-95508410	A09	27923669	GG	AA	GG	GG	GG	GG	GG	GG
AX-95664754	A09	27937960	GG	AA	GG	GG	GG	GG	GG	GG
AX-182174762	A09	28112032	GG	AG	GG	GG	GG	GG	GG	GG
AX-177828570	A09	28155813	GG	NA	GG	GG	GG	GG	GG	GG
AX-95666138	A09	28238031	GG	GG	GG	GG	GG	GG	AG	GG
AX-182167880	A09	28494010	AA	AA	AA	AA	AA	AA	AG	AA
AX-182159700	A09	28621846	AA	AG	AA	AA	AA	AA	AG	AA
AX-182149021	A09	28638676	GG	AA	GG	GG	GG	GG	AG	GG
AX-95506408	A09	28709377	GG	GG	GG	GG	GG	GG	AG	GG
AX-182138523	A09	29453276	AA	GG	AA	AA	AA	AA	AG	AA
AX-182128443	A09	29570841	CC	AA	CC	CC	CC	CC	AC	CC
AX-95509047	A09	29887631	GG	AA	GG	GG	AG	GG	GG	GG
AX-177831142	A09	30101931	CC	CC	CC	CC	AC	CC	CC	CC
AX-182126554	A09	30361588	AA	AA	AA	AA	AA	AA	AA	AA
AX-95638772	A09	30447461	AA	AA	AA	AA	AC	AA	AA	AA
AX-182087663	A09	30615218	CC	AA	CC	CC	AC	CC	AC	CC
AX-182139388	A09	31084553	AA	AA	AA	AA	AG	AA	AG	AA
AX-177835229	A09	31175871	AA	AA	AA	AA	AC	AA	AC	AA
AX-177913022	A09	31720464	AA	AA	AA	AA	AA	AA	AA	AA
AX-95664332	A09	32205577	CC	TT	CC	CC	TC	CC	CC	CC
AX-95640114	A09	32206451	AA	GG	AA	AA	AG	AA	AA	AA
AX-177833427	A09	32438352	AA	AA	AA	AA	AA	AA	AA	AA
AX-179306885	A09	32514369	AA	AA	AA	AA	AG	AA	AA	AA
AX-182087815	A09	32661635	AA	GG	AA	AA	AG	AA	AA	AA
AX-177631536	A09	32724480	GG	AA	GG	GG	AG	GG	GG	GG
AX-105307894	A09	32778940	AA	AA	AA	AA	AA	AA	AA	AA
AX-182133711	A09	33029777	AA	AA	AA	AA	AA	AA	AA	AA
AX-182170443	A09	33088190	AA	AA	AA	AA	AA	AA	AA	AA
AX-95638281	A09	33381022	AA	AA	AA	AA	AC	AA	AA	AA
AX-95505935	A10	184983	GG	GG	GG	GG	GG	GG	GG	GG
AX-182087553	A10	264884	CC	AA	CC	CC	AC	CC	AC	CC
AX-177830021	A10	412132	AA	AA	AA	AA	AG	AA	AG	AA
AX-177911847	A10	475698	AA	GG	AA	AA	AG	AA	AG	AA
AX-177835094	A10	745926	AA	AA	AA	AA	AA	AA	AA	AA
AX-177833401	A10	783352	CC	CC	CC	CC	CC	CC	CC	CC
AX-182156028	A10	855892	AA	AA	AA	AA	AA	AA	AA	AA
AX-182144456	A10	885133	CC	AA	CC	CC	CC	CC	CC	CC
AX-95508516	A10	916069	GG	GG	GG	GG	GG	GG	GG	GG
AX-105308960	A10	917621	AA	AA	AA	AA	AC	AA	AC	AA
AX-182175987	A10	999757	AA	AA	AA	AA	AT	AA	AT	AA
AX-95664731	A10	1140141	GG	GG	GG	GG	TG	GG	TG	GG
AX-182087833	A10	1164599	CC	TT	CC	CC	CC	CC	CC	CC
AX-177834500	A10	1222282	AA	GG	AA	AA	AA	AA	AA	AA
AX-182136056	A10	1409636	CC	AA	CC	CC	AC	CC	AC	CC
AX-177828383	A10	1477375	AA	GG	AA	AA	AA	AA	AA	AA
AX-95635108	A10	1493884	AA	CC	AA	AA	AA	AA	AA	AA
AX-86214240	A10	1501354	CC	CC	CC	CC	CC	CC	CC	CC
AX-95505750	A10	1556890	AA	AA	AA	AA	AA	AA	AA	AA
AX-95683085	A10	1640663	GG	AA	GG	GG	GG	GG	GG	GG
AX-177830715	A10	1656737	GG	GG	GG	GG	GG	GG	GG	GG
AX-95636124	A10	1676950	CC	CC	CC	CC	CC	CC	CC	CC
AX-177828527	A10	1780461	GG	AA	GG	GG	GG	GG	GG	GG
AX-95638203	A10	1980375	AA	CC	AA	AA	AA	AA	AA	AA
AX-95663628	A10	2018501	AA	CC	AA	AA	AA	AA	AA	AA
AX-95503308	A10	2123183	CC	CC	CC	CC	AC	CC	AC	CC
AX-95503723	A10	2299545	GG	GG	GG	GG	AG	GG	AG	GG
AX-95665304	A10	2418430	AA	AA	AA	AA	AG	AA	AG	AA
AX-95639444	A10	2531098	AA	AA	AA	AA	AG	AA	AG	AA
AX-95639304	A10	2542629	CC	TT	CC	CC	CC	CC	CC	CC
AX-182087870	A10	2691584	TT	TT	TT	TT	TT	TT	TT	TT
AX-182132766	A10	2737220	CC	CC	CC	CC	CC	CC	CC	CC
AX-95636094	A10	3131493	GG	AA	GG	GG	AG	GG	AG	GG
AX-182136470	A10	3545358	AA	AA	AA	AA	AG	AA	AG	AA
AX-177631410	A10	3969446	AA	CC	AA	AA	AC	AA	AC	AA
AX-182128647	A10	3969666	AA	GG	AA	AA	AG	AA	AG	AA
AX-182164914	A10	4066390	AA	AA	AA	AA	AG	AA	AG	AA
AX-182125193	A10	4433221	AA	GG	AA	AA	AG	AA	AG	AA
AX-182129563	A10	4598854	CC	AA	CC	CC	AC	CC	AC	CC
AX-182087879	A10	4693476	GG	AA	GG	GG	AG	GG	AG	GG
AX-182146281	A10	4769301	CC	AA	CC	CC	AC	CC	AC	CC
AX-177913166	A10	4854320	GG	AA	GG	GG	AG	GG	AG	GG
AX-182176788	A10	4895932	AA	CC	AA	AA	AC	AA	AC	AA
AX-95662812	A10	4921117	GG	AA	GG	GG	AG	GG	AG	GG
AX-182176588	A10	5328883	AA	CC	AA	AA	AC	AA	AC	AA
AX-179573569	A10	5741892	GG	GG	GG	GG	GG	GG	GG	GG
AX-182126783	A10	5829657	AA	CC	AA	AA	AC	AA	AC	AA
AX-105305928	A10	5888703	CC	CC	CC	CC	AC	CC	AC	CC
AX-177631589	A10	5917362	GG	GG	GG	GG	AG	GG	AG	GG
AX-177912754	A10	6013210	AA	AA	AA	AA	AC	AA	AC	AA
AX-177910868	A10	6113454	AA	GG	AA	AA	AG	AA	AG	AA
AX-105307163	A10	6360602	TT	TT	TT	TT	TC	TT	TC	TT
AX-182087825	A10	6626871	AA	GG	AA	AA	AG	AA	AG	AA
AX-177835134	A10	6716373	GG	AA	GG	GG	AG	GG	AG	GG
AX-177910008	A10	6782839	CC	AA	CC	CC	AC	CC	AC	CC
AX-86236275	A10	6783122	GG	AA	GG	GG	AG	GG	AG	GG
AX-95663077	A10	7112954	AA	GG	AA	AA	AA	AA	AA	AA
AX-177834152	A10	7194726	AA	GG	AA	AA	AA	AA	AA	AA
AX-177911271	A10	7249551	AA	AA	AA	AA	AG	AA	AG	AA
AX-95666050	A10	7273108	AA	AA	AA	AA	AG	AA	AG	AA
AX-95509438	A10	7303642	GG	GG	GG	GG	AG	GG	AG	GG
AX-177832156	A10	7337125	GG	AG	GG	GG	AG	GG	AG	GG
AX-182153933	A10	7650364	AA	GG	AA	AA	AG	AA	AG	AA
AX-182177651	A10	7732040	GG	AA	GG	GG	AG	GG	AG	GG
AX-182173925	A10	7816445	CC	CC	CC	CC	AC	CC	AC	CC
AX-95663274	A10	8140388	GG	AA	GG	GG	AG	GG	AG	GG
AX-95503283	A10	8368740	AA	GG	AA	AA	AG	AA	AG	AA
AX-177909934	A10	8667789	AA	GG	AA	AA	AA	AA	AA	AA
AX-95507791	A10	8786764	AA	GG	AA	AA	AA	AA	AA	AA
AX-177911371	A10	8868748	GG	GG	GG	GG	GG	GG	GG	GG
AX-182133027	A10	8895466	AA	AA	AA	AA	AA	AA	AA	AA
AX-177910390	A10	8925994	AA	AA	AA	AA	AA	AA	AA	AA
AX-177835870	A10	9066114	TT	GG	TT	TT	TT	TT	TT	TT
AX-86236767	A10	9102563	TT	CC	TT	TT	TT	TT	TT	TT
AX-95638724	A10	9182745	GG	NA	GG	GG	GG	GG	GG	GG
AX-95509270	A10	9251499	AA	GG	AA	AA	AA	AA	AA	AA
AX-182178218	A10	9309646	CC	CC	CC	CC	CC	CC	CC	CC
AX-95506641	A10	9324093	CC	AA	CC	CC	CC	CC	CC	CC
AX-95507672	A10	9413178	AA	AA	AA	AA	AA	AA	AA	AA
AX-177912538	A10	9446277	AA	AA	AA	AA	AA	AA	AA	AA
AX-177912750	A10	9499151	AA	AA	AA	AA	AC	AA	AC	AA
AX-179573632	A10	9505709	GG	GG	GG	GG	AG	GG	AG	GG
AX-177633003	A10	9560104	CC	CC	CC	CC	AC	CC	AC	CC
AX-95503184	A10	10065141	AA	AA	AA	AA	AA	AA	AA	AA
AX-95507416	A10	10108254	GG	AA	GG	GG	AG	GG	AG	GG
AX-95636041	A10	10123684	CC	CC	CC	CC	AC	CC	AC	CC
AX-95664924	A10	10133294	GG	AA	GG	GG	AG	GG	AG	GG
AX-177912656	A10	10166214	GG	GG	GG	GG	AG	GG	AG	GG
AX-95505041	A10	10294595	GG	GG	GG	GG	AG	GG	AG	GG
AX-95501618	A10	10365953	AA	CC	AA	AA	AA	AA	AA	AA
AX-177912988	A10	10444372	GG	AA	GG	GG	GG	GG	NA	GG
AX-177831499	A10	10557269	GG	GG	GG	GG	GG	GG	GG	GG
AX-182137149	A10	10580421	CC	AA	CC	CC	AC	CC	AC	CC
AX-95506953	A10	10808116	CC	CC	CC	CC	AC	CC	CC	CC
AX-182159036	A10	10869231	GG	GG	GG	GG	AG	GG	AG	GG
AX-177834858	A10	11050041	GG	GG	GG	GG	AG	GG	GG	GG
AX-95635121	A10	11168808	GG	GG	GG	GG	GG	GG	AG	GG
AX-95509036	A10	11225561	CC	CC	CC	CC	AC	CC	AC	CC
AX-177911946	A10	11292850	AA	GG	AA	AA	AA	AA	AG	AA
AX-177913206	A10	11300985	GG	GG	GG	GG	AG	GG	GG	GG
AX-177832652	A10	11312088	AA	AA	AA	AA	AG	AA	AA	AA
AX-182146139	A10	11639315	AA	AA	AA	AA	AA	AA	AA	AA
AX-95501747	A10	11677067	AA	AA	AA	AA	AA	AA	AG	AA
AX-182128473	A10	11729872	AA	AA	AA	AA	AA	AA	AG	AA
AX-86225190	A10	11776373	GG	AA	GG	GG	AG	GG	AG	GG
AX-177834566	A10	11818824	GG	AA	GG	GG	AG	GG	AG	GG
AX-182128819	A10	11866128	AA	GG	AA	AA	AG	AA	AA	AA
AX-177631217	A10	11880013	GG	AA	GG	GG	GG	GG	GG	GG
AX-95656158	A10	11897919	AA	GG	AA	AA	AG	AA	AA	AA
AX-95502529	A10	11906008	AA	CC	AA	AA	AA	AA	AA	AA
AX-177835804	A10	11938340	GG	AA	GG	GG	AG	GG	GG	GG
AX-177912341	A10	12017625	AA	AA	AA	AA	AA	AA	AC	AA
AX-95501638	A10	12089526	GG	AA	GG	GG	AG	GG	GG	GG
AX-95505945	A10	12136980	CC	CC	CC	CC	CC	CC	AC	CC
AX-177912101	A10	12305811	AA	GG	AA	AA	AG	AA	AG	AA
AX-179307462	A10	12418536	GG	GG	GG	GG	GG	GG	GG	GG
AX-95665593	A10	12481579	GG	GG	GG	GG	GG	GG	GG	GG
AX-177913130	A10	12527034	GG	GG	GG	GG	GG	GG	GG	GG
AX-95666743	A10	12660896	AA	AA	AA	AA	AG	AA	AG	AA
AX-95638619	A10	12727294	AA	GG	AA	AA	AG	AA	AA	AA
AX-177913376	A10	12809742	CC	AA	CC	CC	AC	CC	CC	CC
AX-95508555	A10	12902002	CC	AC	CC	CC	CC	CC	AC	CC
AX-95503261	A10	12909448	GG	AA	GG	GG	AG	GG	GG	GG
AX-95503815	A10	12981102	CC	CC	CC	CC	CC	CC	AC	CC
AX-177828069	A10	13013715	GG	AG	GG	GG	GG	GG	GG	GG
AX-86224924	A10	13060824	AA	AC	AA	AA	AC	AA	AC	AA
AX-177828282	A10	13228578	GG	AG	GG	GG	AG	GG	AG	GG
AX-95504934	A10	13247713	GG	NA	GG	GG	GG	GG	GG	GG
AX-177831678	A10	13273400	AA	AG	AA	AA	AA	AA	AG	AA
AX-86224817	A10	13354247	AA	TT	AA	AA	AT	AA	AA	AA
AX-177912969	A10	13531436	AA	GG	AA	AA	AG	AA	AA	AA
AX-86224721	A10	13564520	GG	GG	GG	GG	GG	GG	AG	GG
AX-95638630	A10	13564961	GG	AA	GG	GG	AG	GG	AG	GG
AX-95636210	A10	13794231	CC	NA	CC	CC	CC	CC	TC	CC
AX-177835275	A10	13877969	CC	NA	CC	CC	CC	CC	AC	CC
AX-177909923	A10	14143453	GG	AG	GG	GG	GG	GG	GG	GG
AX-95680627	A10	14244513	GG	TG	GG	GG	GG	GG	TG	GG
AX-177913413	A10	14309162	AA	AA	AA	AA	AA	AA	AG	AA
AX-177910587	A10	14376659	GG	NA	GG	GG	GG	GG	GG	GG
AX-177834017	A10	14378180	AA	AG	AA	AA	AA	AA	AA	AA
AX-177910055	A10	14684427	AA	AG	AA	AA	AA	AA	AA	AA
AX-95508101	A10	14761871	GG	GG	GG	GG	AG	GG	GG	GG
AX-177830582	A10	14887378	AA	AA	AA	AA	AA	AA	AG	AA
AX-95506442	A10	15031014	AA	AA	AA	AA	AG	AA	AA	AA
AX-105306717	A10	15143157	GG	GG	GG	GG	AG	GG	AG	GG
AX-95504676	A10	15306736	GG	GG	GG	GG	GG	GG	AG	GG
AX-177913277	A10	15428991	GG	GG	GG	GG	AG	GG	GG	GG
AX-177831565	A10	15458382	AA	AA	AA	AA	AA	AA	AC	AA
AX-177829273	A10	15489055	AA	AA	AA	AA	AA	AA	AG	AA
AX-95665121	A10	15503283	AA	AA	AA	AA	AA	AA	AA	AA
AX-95664178	A10	15534062	AA	AA	AA	AA	AG	AA	AA	AA
AX-86235068	A10	15545533	GG	GG	GG	GG	AG	GG	AG	GG
AX-95662894	A10	15593735	AA	AA	AA	AA	AA	AA	AC	AA
AX-95509068	A10	15756213	AA	AA	AA	AA	AG	AA	AA	AA
AX-179306939	A10	15830979	GG	GG	GG	GG	GG	GG	GG	GG
AX-95666648	A10	15927654	CC	CC	CC	CC	TC	CC	TC	CC
AX-177911667	A10	16025485	GG	GG	GG	GG	AG	GG	AG	GG
AX-179307609	A10	16046742	AA	AA	AA	AA	AG	AA	AG	AA
AX-95637504	A10	16164216	AA	AA	AA	AA	AG	AA	AG	AA
AX-86235004	A10	16224033	CC	CC	CC	CC	CC	CC	CC	CC
AX-86223792	A10	16421911	GG	AG	GG	GG	GG	GG	GG	GG
AX-95503191	A10	16430737	AA	AA	AA	AA	AG	AA	AG	AA
AX-182177594	A10	16465647	GG	GG	GG	GG	GG	GG	GG	GG
AX-179307350	A10	16535624	GG	GG	GG	GG	AG	GG	AG	GG
AX-177830531	A10	16551269	AA	AA	AA	AA	AG	AA	AG	AA
AX-177911870	A10	16651715	AG	GG	AG	AG	AG	AG	AG	AG
AX-182152582	A10	16910234	GG	GG	GG	GG	GG	GG	GG	GG
AX-95665529	A10	16911658	GG	GG	GG	GG	GG	GG	GG	GG
AX-95664870	A10	17237937	TT	TT	TT	TT	TC	TT	TC	TT
AX-177913171	A10	17271592	GG	GG	GG	GG	AG	GG	AG	GG
AX-95662809	A10	17374321	CC	CC	CC	CC	CC	CC	CC	CC
AX-95683200	C01	139188	GG	GG	GG	GG	GG	GG	GG	GG
AX-177835448	C01	150578	AA	AA	AA	AA	AA	AA	AA	AA
AX-95508357	C01	322398	AA	CC	AA	AA	AA	AA	AA	AA
AX-105338809	C01	351147	GG	AA	GG	GG	GG	GG	GG	GG
AX-177829335	C01	378065	GG	GG	GG	GG	GG	GG	GG	GG
AX-95637570	C01	498823	CC	CC	CC	CC	CC	CC	CC	CC
AX-177912407	C01	540919	AA	AA	AA	AA	AA	AA	AA	AA
AX-95636368	C01	550640	GG	GG	GG	GG	GG	GG	GG	GG
AX-95637063	C01	575626	CC	CC	CC	CC	CC	CC	CC	CC
AX-105336029	C01	660180	AA	AA	AA	AA	AA	AA	AA	AA
AX-177910610	C01	676816	GG	GG	GG	GG	GG	GG	GG	GG
AX-95509498	C01	990251	GG	GG	GG	GG	GG	GG	GG	GG
AX-177828223	C01	1075229	AA	AA	AA	AA	AA	AA	AA	AA
AX-105336314	C01	1244674	TT	TT	TT	TT	TC	TT	TC	NA
AX-105308908	C01	1256655	GG	GG	GG	GG	GG	GG	GG	GG
AX-105309881	C01	1321645	AA	AA	AA	AA	AG	AA	AG	AA
AX-95505846	C01	1349134	CC	CC	CC	CC	AC	CC	AC	CC
AX-95664168	C01	1425682	CC	CC	CC	CC	AC	CC	AC	CC
AX-177912426	C01	1453445	CC	CC	CC	CC	TC	CC	TC	CC
AX-105336307	C01	1577899	CC	CC	CC	CC	AC	CC	AC	CC
AX-105336308	C01	1692440	AA	AA	AA	AA	AA	AA	AA	AA
AX-95501674	C01	1805572	AA	AA	AA	AA	AA	AA	AA	AA
AX-95509027	C01	1846081	AA	AA	AA	AA	AA	AA	AA	AA
AX-95636278	C01	1873890	CC	CC	CC	CC	TC	CC	TC	CC
AX-177911030	C01	2020729	AG	AG	AG	AG	AG	AG	AG	AG
AX-105337095	C01	2047333	GG	GG	GG	GG	AG	GG	AG	GG
AX-105305890	C01	2159833	CC	CC	CC	CC	CC	CC	CC	CC
AX-95508660	C01	2238125	GG	GG	GG	GG	AG	GG	AG	GG
AX-105337096	C01	2598842	AA	AA	AA	AA	AG	AA	AG	AA
AX-105310316	C01	2629395	CC	CC	CC	CC	AC	CC	AC	CC
AX-95507637	C01	3081110	GG	GG	GG	GG	GG	GG	GG	GG
AX-105337761	C01	3091352	AA	AA	AA	AA	AA	AA	AA	AA
AX-177833142	C01	3139695	AA	AA	AA	AA	AG	AA	AG	AA
AX-95666581	C01	3145480	GG	GG	GG	GG	AG	GG	AG	GG
AX-95637707	C01	3204813	GG	GG	GG	GG	AG	GG	AG	GG
AX-86234630	C01	3292847	TT	TT	TT	TT	TT	TT	TT	TT
AX-105310053	C01	3473084	CC	CC	CC	CC	TC	CC	TC	CC
AX-105308021	C01	3527815	GG	GG	GG	GG	AG	GG	AG	GG
AX-105307335	C01	3540284	TT	TT	TT	TT	TG	TT	TG	TT
AX-177913439	C01	3593256	AA	AA	AA	AA	AA	AA	AA	AA
AX-105335237	C01	3631449	AA	AA	AA	AA	AC	AA	AC	AA
AX-95680468	C01	3685268	CC	CC	CC	CC	TC	CC	TC	CC
AX-177911086	C01	3719679	AA	AA	AA	AA	AG	AA	AG	AA
AX-95637248	C01	3759620	AA	AA	AA	AA	AG	AA	AG	AA
AX-105335655	C01	3778606	CC	CC	CC	CC	CC	CC	CC	CC
AX-177831567	C01	4294373	NA	AG	AG	NA	AG	AG	AG	AG
AX-95638719	C01	5031572	CC	CC	CC	CC	CC	CC	CC	CC
AX-105270282	C01	5057155	CC	CC	CC	CC	CC	CC	CC	CC
AX-95509254	C01	5094449	GG	GG	GG	GG	GG	GG	GG	GG
AX-95503863	C01	5610347	GG	GG	GG	GG	GG	GG	GG	GG
AX-179306900	C01	5810949	AA	AA	AA	AA	AG	AA	AG	AA
AX-95501660	C01	5837113	CC	CC	CC	CC	AC	CC	AC	CC
AX-177912497	C01	5838156	AA	AA	AA	AA	AA	AA	AA	AA
AX-95680623	C01	5903240	TT	TT	TT	TT	TC	TT	TC	TT
AX-95507883	C01	5950597	AA	AA	AA	AA	AC	AA	AC	AA
AX-105309213	C01	6231040	AA	AA	AA	AA	AA	AA	AA	AA
AX-182125603	C01	6397869	AA	CC	AA	AA	AC	AA	AC	AA
AX-182130808	C01	6461412	AA	GG	AA	AA	AG	AA	AG	AA
AX-105338024	C01	7260159	GG	GG	GG	GG	GG	GG	GG	GG
AX-105309431	C01	7322793	CC	CC	CC	CC	CC	CC	CC	CC
AX-105305987	C01	7406607	CC	CC	CC	CC	CC	CC	CC	CC
AX-95508845	C01	7406714	AA	AA	AA	AA	AA	AA	AA	AA
AX-105339344	C01	7604314	GG	GG	GG	GG	GG	GG	GG	GG
AX-95664539	C01	7608723	GG	GG	GG	GG	GG	GG	GG	GG
AX-105335267	C01	7866769	GG	GG	GG	GG	GG	GG	GG	GG
AX-177912578	C01	7875953	AA	AA	AA	AA	AA	AA	AA	AA
AX-95681268	C01	8121754	GG	GG	GG	GG	AG	GG	AG	GG
AX-95637219	C01	8206075	TT	TT	TT	TT	TC	TT	TC	TT
AX-95664727	C01	8221301	AA	AA	AA	AA	AG	AA	AG	AA
AX-95665588	C01	8876118	AA	AA	AA	AA	AC	AA	AC	AA
AX-177912340	C01	8913669	GG	GG	GG	GG	AG	GG	AG	GG
AX-177911384	C01	8945498	GG	GG	GG	GG	AG	GG	AG	GG
AX-95665561	C01	8960723	AA	AA	AA	AA	AG	AA	AG	AA
AX-95637800	C01	9059937	AA	AA	AA	AA	AA	AA	AA	AA
AX-105338135	C01	9755073	AA	CC	AA	AA	AA	AA	AA	AA
AX-95663543	C01	9755412	AA	CC	AA	AA	AA	AA	AA	AA
AX-86222427	C01	9906618	CC	AA	CC	CC	CC	CC	CC	CC
AX-177912274	C01	10459612	AA	AA	AA	AA	AA	AA	AC	AA
AX-105220956	C01	10848045	AA	AA	AA	AA	AA	AA	AA	AA
AX-105309180	C01	10961783	AA	AA	AA	AA	AA	AA	AA	AA
AX-182128314	C01	10989571	GG	AA	GG	GG	GG	GG	GG	GG
AX-95638784	C01	11064443	TT	TT	TT	TT	TT	TT	TT	TT
AX-86234356	C01	11120370	GG	TT	GG	GG	GG	GG	GG	GG
AX-95665145	C01	11162115	AA	GG	AA	AA	AA	AA	AA	AA
AX-95655872	C01	11305146	TT	GG	TT	TT	TT	TT	TT	TT
AX-95664370	C01	11329696	GG	GG	GG	GG	GG	GG	GG	GG
AX-95638115	C01	11367853	GG	AA	GG	GG	GG	GG	GG	GG
AX-105307786	C01	11473509	AA	GG	AA	AA	AA	AA	AA	AA
AX-177831023	C01	11534922	GG	AA	GG	GG	GG	GG	GG	GG
AX-105336541	C01	11577707	GG	GG	GG	GG	GG	GG	GG	GG
AX-95664777	C01	11640935	TT	GG	TT	TT	TT	TT	TT	TT
AX-95506988	C01	12373422	AA	GG	AA	AA	AA	AA	AA	AA
AX-95635245	C01	12374255	AA	GG	AA	AA	AA	AA	AA	AA
AX-95656325	C01	12491314	AA	GG	AA	AA	AA	AA	AA	AA
AX-182163033	C01	12497202	GG	AA	GG	GG	GG	GG	GG	GG
AX-105339920	C01	13067313	AA	AA	AA	AA	AC	AA	AA	AA
AX-182087566	C01	13254379	AA	AA	AA	AA	AA	AA	AA	AA
AX-182174201	C01	14196243	AA	CC	AA	AA	AA	AA	AA	AA
AX-105310141	C01	16173524	AA	AA	AA	AA	AA	AA	AA	AA
AX-182126640	C01	16219487	CC	CC	CC	CC	CC	CC	CC	CC
AX-95636208	C01	16247252	GG	GG	GG	GG	GG	GG	GG	GG
AX-179307564	C01	17014817	GG	AA	GG	GG	AG	GG	AG	GG
AX-105308694	C01	17137898	AA	AA	AA	AA	AA	AA	AA	AA
AX-95665193	C01	17945950	AA	CC	AA	AA	AA	AA	AA	AA
AX-182146023	C01	18039600	GG	AA	GG	GG	GG	GG	GG	GG
AX-95663340	C01	18074407	AA	CC	AA	AA	AA	AA	AA	AA
AX-95680763	C01	18142471	CC	AA	CC	CC	CC	CC	CC	CC
AX-95635229	C01	18182670	AA	CC	AA	AA	AA	AA	AA	AA
AX-182148523	C01	18266572	AA	GG	AA	AA	AA	AA	AA	AA
AX-95635835	C01	18504659	GG	AA	GG	GG	GG	GG	GG	GG
AX-182087743	C01	18592926	CC	TT	CC	CC	CC	CC	CC	CC
AX-95636550	C01	18811263	GG	GG	GG	GG	GG	GG	GG	GG
AX-180714792	C01	19033779	GG	AA	GG	GG	GG	GG	GG	GG
AX-182151225	C01	19097181	AA	AA	AA	AA	AA	AA	AA	AA
AX-105309954	C01	19277935	GG	GG	GG	GG	GG	GG	GG	GG
AX-182129736	C01	19285512	CC	AA	CC	CC	CC	CC	CC	CC
AX-182132967	C01	19350218	AA	GG	AA	AA	AA	AA	AA	AA
AX-182136147	C01	19456120	AA	AA	AA	AA	AA	AA	AA	AA
AX-95508531	C01	19492762	CC	AA	CC	CC	CC	CC	CC	CC
AX-95663396	C01	19681271	AA	AA	AA	AA	AA	AA	AA	AA
AX-182140776	C01	19720304	AA	AA	AA	AA	AA	AA	AA	AA
AX-182144663	C01	19896981	GG	GG	GG	GG	GG	GG	GG	GG
AX-95680411	C01	19977801	AA	AA	AA	AA	AA	AA	AA	AA
AX-182087728	C01	20008019	AA	AA	AA	AA	AA	AA	AA	AA
AX-182087753	C01	20088590	AA	AA	AA	AA	AA	AA	AA	AA
AX-95635834	C01	20791593	AA	GG	AA	AA	AA	AA	AA	AA
AX-95662666	C01	20805417	GG	AA	GG	GG	GG	GG	GG	GG
AX-95664444	C01	20834968	CC	AA	CC	CC	CC	CC	CC	CC
AX-95664160	C01	20857315	AA	GG	AA	AA	AA	AA	AA	AA
AX-95637450	C01	20938062	CC	AA	CC	CC	CC	CC	CC	CC
AX-95636371	C01	20953683	GG	TT	GG	GG	GG	GG	GG	GG
AX-95662755	C01	20981856	TT	CC	TT	TT	TT	TT	TT	TT
AX-177633052	C01	21106227	GG	AA	GG	GG	GG	GG	GG	GG
AX-95683098	C01	21165853	CC	TT	CC	CC	CC	CC	CC	CC
AX-95636580	C01	21186362	GG	AA	GG	GG	GG	GG	GG	GG
AX-182129980	C01	21201854	AA	AG	AA	AA	AA	AA	AA	AA
AX-182137512	C01	21321683	AA	GG	AA	AA	AA	AA	AA	AA
AX-95665228	C01	21713574	CC	AA	CC	CC	CC	CC	CC	CC
AX-182157456	C01	21829352	GG	AA	GG	GG	GG	GG	GG	GG
AX-118239506	C01	21849343	GG	AA	GG	GG	GG	GG	GG	GG
AX-95665652	C01	21931924	CC	CC	CC	CC	CC	CC	CC	CC
AX-86228122	C01	22001115	GG	GG	GG	GG	GG	GG	GG	GG
AX-182150087	C01	22022557	CC	AA	CC	CC	CC	CC	CC	CC
AX-105306187	C01	22055537	AA	AA	AA	AA	AA	AA	AA	AA
AX-182087768	C01	24106797	TT	CC	TT	TT	TT	TT	TT	TT
AX-182165952	C01	24316639	AA	GG	AA	AA	AA	AA	AA	AA
AX-105306458	C01	24328636	AA	GG	AA	AA	AA	AA	AA	AA
AX-105306120	C01	24434970	TT	CC	TT	TT	TT	TT	TT	TT
AX-182132761	C01	24455955	AA	CC	AA	AA	AA	AA	AA	AA
AX-105308039	C01	24493002	GG	AA	GG	GG	GG	GG	GG	GG
AX-105307271	C01	24576742	AA	GG	AA	NA	AA	AA	AA	AA
AX-182087856	C01	24631340	GG	TT	GG	GG	GG	GG	GG	GG
AX-105307322	C01	24672835	AA	GG	AA	AA	AA	AA	AA	AA
AX-95638581	C01	24835026	GG	AA	GG	GG	GG	GG	GG	GG
AX-182130704	C01	25080630	GG	AA	GG	GG	GG	GG	GG	GG
AX-182173108	C01	25123121	AA	GG	AA	AA	AA	AA	AA	AA
AX-182128956	C01	25163590	AA	GG	AA	AA	AA	AA	AA	AA
AX-105306635	C01	25344399	AA	GG	AA	AA	AA	AA	AA	AA
AX-95663021	C01	25410531	AA	CC	AA	AA	AA	AA	AA	AA
AX-182154983	C01	25431720	AA	CC	AA	AA	AA	AA	AA	AA
AX-95505735	C01	25562825	GG	AA	GG	GG	GG	GG	GG	GG
AX-182164838	C01	25694065	GG	AA	GG	GG	GG	GG	GG	GG
AX-105305770	C01	25824024	AA	CC	AA	AA	AA	AA	AA	AA
[truncated: 1,817 more rows]

## Sheet: group5_0933AXY3380
probeset_id	Chromosome	position	0933A	Y3380	M30-1	M30-2	M30-3	M30-6	M30-10	M30-11
AX-95502621	A01	198823	AA	CC	AA	AA	AA	AA	AA	AA
AX-177912260	A01	212754	AA	GG	AA	AA	AA	AA	AA	AA
AX-182158316	A01	240532	AA	AA	AA	AA	AA	AA	AA	AA
AX-95504803	A01	282228	AA	GG	AA	AA	NA	AA	AA	AA
AX-177912483	A01	360009	AA	GG	AA	AA	AA	AA	AA	AA
AX-95665553	A01	398469	CC	TT	CC	CC	CC	CC	CC	CC
AX-95508626	A01	695488	AA	GG	AA	AA	AA	AA	AA	AA
AX-177913118	A01	717053	AA	GG	AA	AA	AA	AA	AA	AA
AX-95501321	A01	730624	GG	AA	GG	GG	GG	GG	GG	GG
AX-86223377	A01	853144	GG	GG	GG	AG	GG	GG	GG	GG
AX-95665610	A01	873225	AA	AA	AA	AC	AA	AA	AA	AA
AX-177633389	A01	915451	AC	AC	AA	AA	AA	AA	AA	AA
AX-177912066	A01	1051673	AA	GG	AA	AA	AA	AA	AA	AA
AX-177911246	A01	1230279	GG	AA	GG	GG	GG	GG	GG	GG
AX-95508659	A01	1400752	CC	AA	CC	CC	CC	CC	CC	CC
AX-95502020	A01	1525039	GG	AA	GG	GG	GG	GG	GG	GG
AX-95664667	A01	1561788	TT	CC	TT	TT	TT	TT	TT	TT
AX-95637211	A01	1582609	CC	CC	CC	CC	CC	CC	CC	CC
AX-177911911	A01	1858666	GG	AA	GG	AG	GG	GG	GG	GG
AX-182167759	A01	1998742	GG	GG	GG	GG	GG	GG	GG	GG
AX-177911532	A01	2076602	AA	AA	AA	AA	AA	AA	AA	AA
AX-95664180	A01	2094564	AA	AA	AA	AA	AA	AA	AA	AA
AX-95508437	A01	2128844	AA	AA	AA	AA	AA	AA	AA	AA
AX-95655145	A01	2141160	AA	AA	AA	AA	AA	AA	AA	AA
AX-105335653	A01	2196809	TT	TC	TT	TC	TT	TT	TT	TT
AX-95639027	A01	2370007	CC	AA	CC	CC	CC	CC	CC	CC
AX-177912295	A01	2401390	AA	AC	AA	AA	AA	AA	AA	AA
AX-177911814	A01	2439241	TT	TT	TT	TT	TT	TT	TT	TT
AX-177912408	A01	2458258	GG	NA	GG	GG	GG	GG	GG	GG
AX-182173272	A01	2579347	CC	AA	CC	CC	CC	CC	CC	CC
AX-182135939	A01	2604767	AA	GG	AA	AA	AA	AA	AA	AA
AX-95501231	A01	2839481	AA	AA	AA	AA	AA	AA	AA	AA
AX-95681255	A01	2992971	GG	GG	GG	GG	GG	GG	GG	GG
AX-179307696	A01	2993618	AA	AA	AA	AA	AA	AA	AA	AA
AX-177834813	A01	3044599	GG	AA	GG	GG	GG	GG	GG	GG
AX-177912264	A01	3239160	AA	AA	AA	AA	AA	AA	AA	AA
AX-177912632	A01	3265150	GG	GG	GG	GG	GG	GG	GG	GG
AX-95504763	A01	3282715	AA	AA	AA	AA	AA	AA	AA	AA
AX-182169301	A01	3308163	GG	GG	GG	GG	GG	GG	GG	GG
AX-95509058	A01	3312635	AA	GG	AA	AA	AA	AA	AA	AA
AX-95656361	A01	3432062	TT	TT	TT	TT	TT	TT	TT	TT
AX-95508001	A01	3481957	CC	CC	CC	CC	CC	CC	CC	CC
AX-95502133	A01	3482461	AA	AA	AA	AA	AA	AA	AA	AA
AX-95504715	A01	3747996	AA	AA	AA	AA	AA	AA	AA	AA
AX-95665798	A01	3997738	AA	GG	AA	AG	AA	AA	AA	AA
AX-177912594	A01	4020809	GG	AA	GG	AG	GG	GG	GG	GG
AX-105335308	A01	4053797	AG	AA	AG	AG	AG	AG	AG	AG
AX-95683221	A01	4227188	AA	CC	AA	AC	AA	AA	AA	AA
AX-95509470	A01	4261277	AA	CC	AA	AC	AA	AA	AA	AA
AX-182087560	A01	4379934	CC	CC	CC	AC	CC	CC	CC	CC
AX-179306831	A01	4399498	AA	AA	AA	AA	AA	AA	AA	AA
AX-177834603	A01	4655885	GG	AA	GG	AG	GG	GG	GG	GG
AX-177833336	A01	4913427	GG	GG	GG	AG	GG	GG	GG	GG
AX-95637411	A01	5121858	CC	CC	CC	AC	CC	CC	CC	CC
AX-95656842	A01	5356717	CC	CC	CC	CC	CC	CC	CC	CC
AX-95505888	A01	5549255	AA	AA	AA	AC	AA	AA	AA	AA
AX-182152504	A01	5561893	AA	GG	AA	AG	AA	AA	AA	AA
AX-177830765	A01	5665964	AA	CC	AA	AC	AA	AA	AA	AA
AX-177830916	A01	5714482	AA	AA	AA	AA	AA	AA	AA	AA
AX-182135773	A01	5732075	GG	GG	GG	GG	GG	GG	GG	GG
AX-95509539	A01	5995366	AA	GG	AA	AG	AA	AA	AA	AA
AX-177828523	A01	6024571	GG	AA	GG	AG	GG	GG	GG	GG
AX-95506982	A01	6154320	GG	GG	GG	AG	GG	GG	GG	GG
AX-182153395	A01	6196365	AA	AA	AA	AG	AA	AA	AA	AA
AX-95501418	A01	6237991	GG	AA	GG	GG	GG	GG	GG	GG
AX-182124926	A01	6241322	AA	AA	AA	AA	AA	AA	AA	AA
AX-95680770	A01	6282214	TT	GG	TT	TG	TT	TT	TT	TT
AX-182155374	A01	6382318	GG	AA	GG	AG	GG	GG	GG	GG
AX-95665983	A01	6740602	GG	GG	GG	TG	GG	GG	GG	GG
AX-95501944	A01	6794703	AA	GG	AA	AA	AA	AA	AA	AA
AX-182149877	A01	6916160	GG	AA	GG	GG	GG	GG	GG	GG
AX-182126643	A01	6951719	AA	GG	AA	AA	AA	AA	AA	AA
AX-95509284	A01	7054916	CC	CC	CC	AC	CC	CC	CC	CC
AX-177912802	A01	7156915	AA	AG	AA	AA	AA	AA	AA	AA
AX-95667013	A01	7333522	CC	AC	CC	CC	CC	CC	CC	CC
AX-86222673	A01	7370278	GG	GG	GG	GG	GG	GG	GG	GG
AX-182124925	A01	7614125	GG	AA	GG	GG	GG	GG	GG	GG
AX-182161712	A01	7835721	AA	GG	AA	AG	AA	AA	AA	AA
AX-95508858	A01	7912026	AA	AA	AA	AA	AA	AA	AA	AA
AX-95664675	A01	8155867	AA	CC	AA	AA	AA	AA	AA	AA
AX-95508912	A01	8186347	AA	GG	AA	AG	AA	AA	AA	AA
AX-95503606	A01	8480162	CC	CC	CC	CC	CC	CC	CC	CC
AX-95636642	A01	8930734	AA	AA	AA	AA	AA	AA	AA	AA
AX-177833890	A01	9046595	AA	CC	AA	AA	AA	AA	AA	AA
AX-95639068	A01	9094081	TT	GG	TT	TT	TT	TT	TT	TT
AX-177830614	A01	9312527	CC	CC	CC	CC	CC	CC	CC	CC
AX-182141853	A01	9362728	AA	AA	AA	AA	AA	AA	AA	AA
AX-182087803	A01	9389222	CC	TT	CC	TC	CC	CC	CC	CC
AX-95502294	A01	9609388	AA	AA	AA	AC	AA	AA	AA	AA
AX-177913332	A01	9788080	CC	CC	CC	AC	CC	CC	CC	CC
AX-177909892	A01	10290337	AA	CC	AA	AC	AA	AA	AA	AA
AX-182126477	A01	10605609	GG	AA	GG	GG	GG	GG	GG	GG
AX-182172059	A01	10725263	GG	GG	GG	AG	GG	GG	GG	GG
AX-182143680	A01	10746319	AA	AA	AA	AC	AA	AA	AA	AA
AX-95508642	A01	10876397	CC	AA	CC	CC	CC	CC	CC	CC
AX-182174080	A01	13863734	GG	GG	GG	GG	GG	GG	GG	GG
AX-182132497	A01	13890210	AA	AA	AA	AA	AA	AA	AA	AA
AX-95636790	A01	14240261	GG	AA	GG	GG	GG	GG	GG	GG
AX-182125872	A01	14293677	GG	AA	GG	GG	GG	GG	GG	GG
AX-182129695	A01	14365463	AA	GG	AA	AA	AA	AA	AA	AA
AX-182147900	A01	14533701	GG	AA	GG	GG	GG	GG	GG	GG
AX-177631354	A01	14848522	AA	GG	AA	AA	AA	AA	AA	AA
AX-95635253	A01	15011514	AA	AA	AA	AA	AA	AA	AA	AA
AX-182126600	A01	15220912	AA	AA	AA	AA	AA	AA	AA	AA
AX-177828951	A01	15326332	TT	TT	TT	TT	TT	TT	TT	TT
AX-179306743	A01	15382241	AA	AA	AA	AA	AA	AA	AA	AA
AX-95636862	A01	15453898	GG	GG	GG	GG	GG	GG	GG	GG
AX-95637036	A01	15486841	GG	GG	GG	GG	GG	GG	GG	GG
AX-95662947	A01	15551512	AA	AA	AA	AA	AA	AA	AA	AA
AX-182149700	A01	15665184	CC	CC	CC	CC	CC	CC	CC	CC
AX-177829566	A01	15669812	CC	NA	CC	CC	CC	CC	CC	CC
AX-182159685	A01	15761782	AC	AC	AC	AC	AC	AC	AC	AC
AX-95635800	A01	15846546	TT	CC	TT	TT	TT	TT	TT	TT
AX-95509274	A01	16469624	CC	CC	CC	CC	CC	CC	CC	CC
AX-95502697	A01	16508776	AA	AA	AA	AA	AA	AA	AA	AA
AX-95637867	A01	16591763	AA	AA	AA	AA	AA	AA	AA	AA
AX-86228626	A01	16794271	AA	TT	AA	AA	AA	AA	AA	AA
AX-95663431	A01	16946565	AA	NA	AA	AA	NA	AA	AA	AA
AX-177910049	A01	17675721	GG	GG	GG	GG	GG	GG	GG	GG
AX-179307196	A01	17820642	CC	CC	CC	CC	CC	CC	CC	CC
AX-177835535	A01	18058342	GG	GG	GG	GG	GG	GG	GG	GG
AX-95504659	A01	18070953	AA	AA	AA	AA	AA	AA	AA	AA
AX-86233156	A01	18141319	TT	TT	TT	TT	TT	TT	TT	TT
AX-177913072	A01	18237974	AA	AA	AA	AA	AA	AA	AA	AA
AX-177834349	A01	18303706	GG	GG	GG	GG	GG	GG	GG	GG
AX-95509497	A01	18386235	AA	AA	AA	AA	AA	AA	AA	AA
AX-177835514	A01	18579415	AA	GG	AA	AA	AA	AA	AA	AA
AX-182143705	A01	18835423	AA	AA	AA	AA	AA	AA	AA	AA
AX-182157915	A01	19116586	AA	AC	AA	AA	AA	AA	AA	AA
AX-86219931	A01	19438918	GG	AA	GG	AG	GG	GG	GG	GG
AX-95502081	A01	19513183	AA	GG	AA	AG	AA	AA	AA	AA
AX-95663757	A01	19614667	GG	AG	GG	AG	GG	GG	GG	GG
AX-182143730	A01	19666059	CC	AC	CC	CC	CC	CC	CC	CC
AX-86232973	A01	19724991	CC	TT	CC	TC	CC	CC	CC	CC
AX-95501548	A01	19770968	AA	AA	AA	AA	AA	AA	AA	AA
AX-177912181	A01	19825340	GG	AA	GG	AG	GG	GG	GG	GG
AX-182147784	A01	20087414	AA	AG	AA	AG	AA	AA	AA	AA
AX-95506342	A01	20206623	GG	GG	GG	GG	GG	GG	GG	GG
AX-95680545	A01	20308811	GG	GG	GG	GG	GG	GG	GG	GG
AX-95509088	A01	20344118	CC	CC	CC	CC	CC	CC	CC	CC
AX-95504221	A01	20465173	CC	AC	CC	AC	CC	CC	CC	CC
AX-182154005	A01	20658260	AA	AG	AA	AA	AA	AA	AA	AA
AX-95667145	A01	20842143	AA	AA	AA	AC	AA	AA	AA	AA
AX-182176848	A01	21414767	GG	GG	GG	GG	GG	GG	GG	GG
AX-177835898	A01	22790563	AA	AA	AA	AG	AA	AA	AA	AA
AX-182150271	A01	22795371	AA	AA	AA	AC	AA	AA	AA	AA
AX-86223402	A01_random	29123	GG	GG	GG	GG	GG	GG	GG	GG
AX-177830783	A02	56770	AA	AA	AA	AA	AA	AA	AA	AA
AX-95666093	A02	120960	GG	GG	GG	GG	GG	GG	GG	GG
AX-177910459	A02	262823	AA	AA	AA	AA	AA	AA	AA	AA
AX-95665405	A02	349183	CC	NA	CC	CC	CC	CC	CC	CC
AX-95666343	A02	362860	GG	AA	GG	GG	GG	GG	GG	GG
AX-95683173	A02	508891	AA	AA	AA	AA	AA	AA	AA	AA
AX-95508354	A02	695308	AA	GG	AA	AA	AA	AA	AA	AA
AX-177909667	A02	716411	GG	GG	GG	GG	GG	GG	GG	GG
AX-182140420	A02	993808	AA	CC	AA	AC	AA	AA	AA	AA
AX-95638378	A02	1007316	GG	AA	GG	GG	GG	GG	GG	GG
AX-86224746	A02	1182064	GG	AA	GG	GG	GG	GG	GG	GG
AX-177830425	A02	1278950	TT	NA	TT	TT	TT	TT	TT	TT
AX-95638485	A02	1576900	GG	GG	GG	GG	GG	GG	GG	GG
AX-95683131	A02	1611886	CC	AA	CC	AC	CC	CC	CC	CC
AX-95635538	A02	1977941	AA	AA	AA	AG	AA	AA	AA	AA
AX-177831425	A02	2621499	GG	GG	GG	GG	GG	GG	GG	GG
AX-95639213	A02	2670493	TT	TT	TT	TT	TT	TT	TT	TT
AX-177911125	A02	2693065	GG	GG	GG	GG	GG	GG	GG	GG
AX-95662968	A02	2712565	AA	AA	AA	AA	AA	AA	AA	AA
AX-182158690	A02	3104382	AA	AA	AA	AA	AA	AA	AA	AA
AX-95638006	A02	3373200	CC	CC	CC	CC	CC	CC	CC	CC
AX-177912299	A02	3373378	AA	AA	AA	AA	AA	AA	AA	AA
AX-177833092	A02	3451111	GG	GG	GG	GG	GG	GG	GG	GG
AX-182151736	A02	3477663	AA	AA	AA	AA	AA	AA	AA	AA
AX-177831157	A02	3887913	AA	AA	AA	AG	AA	AA	AA	AA
AX-177827804	A02	4618427	AA	AA	AA	AA	AA	AA	AA	AA
AX-177909889	A02	4882956	GG	NA	GG	AG	GG	GG	GG	GG
AX-95666621	A02	4907941	GG	GG	GG	GG	GG	GG	GG	GG
AX-177913334	A02	4940609	AA	AA	AA	AA	AA	AA	AA	AA
AX-95504616	A02	5008644	AA	AA	AA	AA	AA	AA	AA	AA
AX-95656380	A02	5042256	AA	AG	AA	AG	AA	AA	AA	AA
AX-95666628	A02	5215016	GG	AG	GG	NA	GG	GG	GG	GG
AX-95506392	A02	5233135	CC	AC	CC	AC	CC	CC	CC	CC
AX-177827822	A02	5250664	AA	AG	AA	AG	AA	AA	AA	AA
AX-182146418	A02	5356635	GG	AG	GG	AG	GG	GG	GG	GG
AX-95636992	A02	5408612	GG	AG	GG	AG	GG	GG	GG	GG
AX-95635701	A02	5418060	GG	GG	GG	GG	GG	GG	GG	GG
AX-95639519	A02	5622288	GG	NA	GG	AG	GG	GG	GG	GG
AX-86236585	A02	5687728	TT	NA	TT	TC	TT	TT	TT	TT
AX-95683315	A02	5690306	CC	AC	CC	AC	CC	CC	CC	CC
AX-182162187	A02	5871468	AA	NA	AA	AG	AA	AA	AA	AA
AX-95638081	A02	6027264	AA	NA	AA	AG	AA	AA	AA	AA
AX-105305865	A02	6079618	GG	GG	GG	GG	GG	GG	GG	GG
AX-182087823	A02	6144740	TT	TT	TT	TG	TT	TT	TT	TT
AX-95636280	A02	6192452	GG	GG	GG	GG	GG	GG	GG	GG
AX-86226530	A02	6204291	AA	AA	AA	AA	AA	AA	AA	AA
AX-182170717	A02	6233395	GG	NA	GG	AG	GG	GG	GG	GG
AX-95509034	A02	6272847	AA	NA	AA	AG	AA	AA	AA	AA
AX-177912855	A02	6333770	AG	AA	AG	AG	AG	AG	AG	AG
AX-177832757	A02	6839809	AA	AA	AA	AA	AA	AA	AA	AA
AX-95638573	A02	6858767	GG	NA	GG	AG	GG	GG	GG	GG
AX-95638368	A02	6933305	GG	GG	GG	GG	GG	GG	GG	GG
AX-105309242	A02	7351405	AA	AA	AA	AA	AA	AA	AA	AA
AX-95503580	A02	7371529	AA	NA	AA	AC	AA	AA	AA	AA
AX-95663800	A02	7389046	TT	TT	TT	TT	TT	TT	TT	TT
AX-177836021	A02	7437134	CC	CC	CC	CC	CC	CC	CC	CC
AX-95639067	A02	7486392	TT	TC	TT	TC	TT	TT	TT	TT
AX-95507816	A02	7494729	GG	GG	GG	GG	GG	GG	GG	GG
AX-95637980	A02	7539305	CC	CC	CC	CC	CC	CC	CC	CC
AX-177827848	A02	7557464	CC	TC	CC	TC	CC	CC	CC	CC
AX-95638735	A02	7607144	TT	TT	TT	TT	TT	TT	TT	TT
AX-95637082	A02	7614391	GG	GG	GG	GG	GG	GG	GG	GG
AX-182155845	A02	7641799	GG	GG	GG	AG	GG	GG	GG	GG
AX-177833489	A02	7665678	AA	AA	AA	AA	AA	AA	AA	AA
AX-177833634	A02	7804384	GG	GG	GG	GG	GG	GG	GG	GG
AX-182087557	A02	7861565	AA	AA	AA	AA	AA	AA	AA	AA
AX-182142217	A02	7929034	AA	AA	AA	AA	AA	AA	AA	AA
AX-95508890	A02	7998403	GG	GG	GG	GG	GG	GG	GG	GG
AX-95505381	A02	8150371	GG	GG	GG	GG	GG	GG	GG	GG
AX-95638244	A02	8152495	AA	AA	AA	AA	AA	AA	AA	AA
AX-177831861	A02	8169719	GG	GG	GG	AG	GG	GG	GG	GG
AX-95502337	A02	8209172	AA	AG	AA	AA	AA	AA	AA	AA
AX-182148986	A02	8242263	GG	GG	GG	GG	GG	GG	GG	GG
AX-182147245	A02	8255885	AA	NA	AA	AG	AA	AA	AA	AA
AX-182125983	A02	8405496	GG	AG	GG	GG	GG	GG	GG	GG
AX-177912782	A02	8550776	AA	NA	AA	AA	AA	AA	AA	AA
AX-95508272	A02	8599202	AA	AA	AA	AA	AA	AA	AA	AA
AX-95664919	A02	8776717	AA	AA	AA	AA	AA	AA	AA	AA
AX-177827655	A02	8825634	GG	GG	GG	GG	GG	GG	GG	GG
AX-177911500	A02	8993675	GG	GG	GG	GG	GG	GG	GG	GG
AX-95639328	A02	9075881	TT	CC	TT	TT	TT	TT	TT	TT
AX-95666455	A02	9130270	CC	CC	CC	CC	CC	CC	CC	CC
AX-177910626	A02	9277456	AA	AA	AA	AG	AA	AA	AA	AA
AX-95506263	A02	9281526	GG	GG	GG	GG	GG	GG	GG	GG
AX-95636338	A02	9429966	CC	CC	CC	CC	CC	CC	CC	CC
AX-95664012	A02	9445873	CC	AA	CC	CC	CC	CC	CC	CC
AX-177831482	A02	9728637	AA	CC	AA	AC	AA	AA	AA	AA
AX-179580096	A02	9783806	CC	AA	CC	AC	CC	CC	CC	CC
AX-182149668	A02	10432009	AA	AA	AA	AG	AA	AA	AA	AA
AX-182161369	A02	10467920	GG	GG	GG	AG	GG	GG	GG	GG
AX-177831901	A02	10659885	AA	AA	AA	AG	AA	AA	AA	AA
AX-177912331	A02	10663869	AA	AA	AA	AG	AA	AA	AA	AA
AX-182134274	A02	10817962	GG	AA	GG	AG	GG	GG	GG	GG
AX-182128414	A02	10998968	CC	AA	CC	CC	CC	CC	CC	CC
AX-95509325	A02	11056747	AA	AA	AA	AA	AA	AA	AA	AA
AX-95655725	A02	11197038	GG	GG	GG	GG	GG	GG	GG	GG
AX-95508867	A02	11371513	CC	CC	CC	CC	CC	CC	CC	CC
AX-86216715	A02	11750712	TT	AA	TT	TT	TT	TT	TT	TT
AX-177829785	A02	12249503	AA	GG	AA	AG	AA	AA	AA	AA
AX-95655237	A02	12872269	TT	CC	TT	TT	TT	TT	TT	TT
AX-177912880	A02	12981776	AA	GG	AA	AA	AA	AA	AA	AA
AX-95637945	A02	17954962	CC	CC	CC	CC	CC	CC	CC	CC
AX-177830960	A02	18106291	AA	AA	AA	AA	AA	AA	AA	AA
AX-177912058	A02	18255015	AA	CC	AA	AA	AA	AA	NA	AA
AX-182134755	A02	18348727	AA	CC	AA	AA	AA	AA	AA	AA
AX-95503351	A02	18365364	GG	GG	GG	GG	GG	GG	GG	GG
AX-177912681	A02	18698579	AA	CC	AA	AA	AA	AA	AA	AA
AX-95506377	A02	18834371	CC	AA	CC	CC	CC	CC	CC	CC
AX-95636055	A02	20223345	CC	AC	CC	CC	CC	CC	CC	CC
AX-177910597	A02	20427976	CC	CC	CC	CC	CC	CC	CC	CC
AX-177913379	A02	20793044	AA	AA	AA	AA	AA	AA	AA	AA
AX-179307547	A02	21520725	CC	AC	CC	CC	CC	CC	CC	CC
AX-182158802	A02	21544875	GG	GG	GG	GG	GG	GG	GG	GG
AX-95509376	A02	21869211	GG	AG	GG	GG	GG	GG	GG	GG
AX-177835772	A02	22047795	CC	CC	CC	CC	CC	CC	CC	CC
AX-95655964	A02	22120695	GG	GG	GG	GG	GG	GG	GG	GG
AX-95655389	A02	22472050	CC	CC	CC	CC	CC	CC	CC	CC
AX-177912866	A02	22490280	AA	AA	AA	AA	AA	AA	AA	AA
AX-95639005	A02	22534260	CC	CC	CC	CC	CC	CC	CC	CC
AX-182130033	A02	22675944	GG	GG	GG	GG	GG	GG	GG	GG
AX-177833499	A02	22699841	GG	GG	GG	GG	GG	GG	GG	GG
AX-177911797	A02	23067298	AA	AA	AA	AG	AA	AA	AA	AA
AX-182146466	A02	23180627	GG	GG	GG	AG	GG	GG	GG	GG
AX-95508673	A02	23281113	GG	GG	GG	AG	GG	GG	GG	GG
AX-179306983	A02	23295976	AG	AG	AG	AG	AG	AG	AG	AG
AX-182087650	A02	23493853	GG	GG	GG	GG	GG	GG	GG	GG
AX-177632248	A02	23508290	AA	AA	AA	AA	AA	AA	AA	AA
AX-179306982	A02	23529563	AC	AC	AC	AC	AC	AC	AC	AC
AX-177829864	A02	24303225	GG	GG	GG	GG	GG	GG	GG	GG
AX-182175021	A02	24791487	AA	AA	AA	AA	AA	AA	AA	AA
AX-177835118	A03	419937	GG	AG	GG	GG	GG	GG	GG	GG
AX-182176043	A03	987017	CC	AA	CC	CC	CC	CC	CC	CC
AX-95680790	A03	988087	TT	CC	TT	TT	TT	TT	TT	TT
AX-95504541	A03	1132330	GG	AA	GG	AG	GG	GG	GG	GG
AX-182167646	A03	1377979	AC	AA	AC	AC	AC	AC	AC	AC
AX-182130677	A03	1436634	AA	AA	AA	AA	AA	AA	AA	AA
AX-95639015	A03	1879700	CC	AA	CC	CC	CC	CC	CC	CC
AX-182155028	A03	1923343	AA	CC	AA	AA	AA	AA	AA	AA
AX-182169636	A03	1963409	GG	AG	GG	GG	GG	GG	GG	GG
AX-95506291	A03	1978091	GG	GG	GG	GG	GG	GG	GG	GG
AX-182157094	A03	2289810	AA	AA	AA	AA	AA	AA	AA	AA
AX-95509338	A03	2440092	AA	AA	AA	AA	AA	AA	AA	AA
AX-95508432	A03	2457741	GG	GG	GG	GG	GG	GG	GG	GG
AX-182130962	A03	2687894	AA	AG	AA	AG	AA	AA	AA	AA
AX-182087154	A03	2764420	AA	CC	AA	AA	AA	AA	AA	AA
AX-182170979	A03	2877318	AA	AA	AA	AA	AA	AA	AA	AA
AX-95636441	A03	3249677	AA	AA	AA	AA	AA	AA	AA	AA
AX-95506788	A03	3349809	AA	GG	AA	AG	AA	AA	AA	AA
AX-95664127	A03	3513216	GG	AA	GG	GG	GG	GG	GG	GG
AX-177831884	A03	3513409	CC	AA	CC	CC	CC	CC	CC	CC
AX-95664767	A03	3755339	AA	CC	AA	AC	AA	AA	AA	AA
AX-105337675	A03	3794794	AA	AA	AA	AA	AA	AA	AA	AA
AX-95507916	A03	3885180	GG	AA	GG	GG	GG	GG	GG	GG
AX-182140633	A03	3929928	CC	NA	CC	CC	CC	CC	CC	CC
AX-95505872	A03	4030660	AA	AA	AA	AA	AA	AA	AA	AA
AX-95656234	A03	4092990	AA	NA	AA	AC	AA	AA	AA	AA
AX-95637128	A03	4158468	CC	AA	CC	AC	CC	CC	CC	CC
AX-177835539	A03	4171673	GG	AA	GG	AG	GG	GG	GG	GG
AX-177829972	A03	4312981	TT	CC	TT	TC	TT	TT	TT	TT
AX-177911190	A03	4511921	AA	GG	AA	AG	AA	AA	AA	AA
AX-177912899	A03	4548249	CC	AC	CC	CC	CC	CC	CC	CC
AX-182087799	A03	4660636	TT	TC	TT	TC	TT	TT	TT	TT
AX-95508945	A03	4754949	CC	AC	CC	CC	CC	CC	CC	CC
AX-177829595	A03	4797861	CC	CC	CC	CC	CC	CC	CC	CC
AX-182135940	A03	4933392	AA	AA	AA	AA	AA	AA	AA	AA
AX-182145123	A03	5043286	GG	GG	GG	GG	GG	GG	GG	GG
AX-95503270	A03	5119830	AA	GG	AA	AA	AA	AA	AA	AA
AX-95503728	A03	5150067	CC	AA	CC	AC	CC	CC	CC	CC
AX-95639207	A03	5215835	AA	GG	AA	AG	AA	AA	AA	AA
AX-95635782	A03	5448828	AA	AA	AA	AA	AA	AA	AA	AA
AX-182140418	A03	5636296	GG	GG	GG	AG	GG	GG	GG	GG
AX-95509309	A03	5754736	AA	GG	AA	AA	AA	AA	AA	AA
AX-95662784	A03	5813279	GG	GG	GG	GG	GG	GG	GG	GG
AX-95680921	A03	5874703	AA	AA	AA	AA	AA	AA	AA	AA
AX-182174150	A03	5956088	AA	GG	AA	AA	AA	AA	AA	AA
AX-95509060	A03	5985980	GG	GG	GG	GG	GG	GG	GG	GG
AX-182150244	A03	6198036	AA	GG	AA	AG	AA	AA	AA	AA
AX-95655675	A03	6265677	CC	TT	CC	CC	CC	CC	CC	CC
AX-182158258	A03	6372728	GG	AA	GG	GG	GG	GG	GG	GG
AX-95664900	A03	6493980	GG	GG	GG	GG	GG	GG	GG	GG
AX-182176474	A03	6526359	AA	AA	AA	AG	AA	AA	AA	AA
AX-182159096	A03	6610774	GG	AA	GG	AG	GG	GG	GG	GG
AX-95506005	A03	6727279	AA	GG	AA	AG	AA	AA	AA	AA
AX-95508470	A03	6765570	CC	AA	CC	CC	CC	CC	CC	CC
AX-177833140	A03	6861108	GG	GG	GG	GG	GG	GG	GG	GG
AX-95509577	A03	6881611	AA	AA	AA	AA	AA	AA	AA	AA
AX-95508143	A03	7158596	GG	AA	GG	GG	GG	GG	GG	GG
AX-182132838	A03	7166944	CC	AA	CC	CC	CC	CC	CC	CC
AX-177834122	A03	7220018	AA	GG	AA	NA	AA	AA	AA	AA
AX-177911902	A03	7311327	AA	GG	AA	AA	AA	AA	AA	AA
AX-95664330	A03	7448608	AA	AA	AA	AG	AA	AA	AA	AA
AX-177910117	A03	7489059	GG	AA	GG	GG	GG	GG	GG	GG
AX-177911805	A03	7616979	GG	AA	GG	GG	GG	GG	GG	GG
AX-179579505	A03	7780069	TG	NA	TG	TG	TG	TG	TG	TG
AX-95507527	A03	7848625	AA	AA	AA	AG	AA	AA	AA	AA
AX-182132290	A03	7919667	AA	AA	AA	AG	AA	AA	AA	AA
AX-95503851	A03	7963059	GG	AA	GG	AG	GG	GG	GG	GG
AX-105336532	A03	8023114	AA	AG	AA	AG	AA	AA	AA	AA
AX-95506308	A03	8065497	AA	AA	AA	AA	AA	AA	AA	AA
AX-95638334	A03	8137479	CC	AA	CC	AC	CC	CC	CC	CC
AX-182144796	A03	8627367	AA	CC	AA	AA	AA	AA	AA	AA
AX-177912415	A03	8754199	AA	GG	AA	AA	AA	AA	AA	AA
AX-95665084	A03	8876213	GG	AA	GG	GG	GG	GG	GG	GG
AX-182087809	A03	8930569	CC	TT	CC	CC	CC	CC	CC	CC
AX-182126137	A03	8931729	AA	CC	AA	AA	AA	AA	AA	AA
AX-177830988	A03	9067103	AA	GG	AA	AA	AA	AA	AA	AA
AX-95507218	A03	9085530	AA	GG	AA	AA	AA	AA	AA	AA
AX-95666414	A03	9139698	GG	GG	GG	GG	GG	GG	GG	GG
AX-177832913	A03	9203392	GG	GG	GG	GG	GG	GG	GG	GG
AX-182152411	A03	9309350	AA	CC	AA	AA	AA	AA	AA	AA
AX-179307297	A03	9331524	CC	AA	CC	CC	CC	CC	CC	CC
AX-177835269	A03	9525405	CC	AA	CC	CC	CC	CC	CC	CC
AX-95503781	A03	9578174	AA	AA	AA	AA	AA	AA	AA	AA
AX-182143118	A03	9918346	AA	AA	AA	AA	AA	AA	AA	AA
AX-105337781	A03	9955843	CC	CC	CC	AC	CC	CC	CC	CC
AX-182139142	A03	10002812	GG	AA	GG	GG	GG	GG	GG	GG
AX-95502939	A03	10269510	AA	AA	AA	AA	AA	AA	AA	AA
AX-177913026	A03	10280270	GG	GG	GG	GG	GG	GG	GG	GG
AX-179307425	A03	10358437	CC	CC	CC	CC	CC	CC	CC	CC
AX-177828213	A03	10434294	CC	CC	CC	CC	CC	CC	CC	CC
AX-95635151	A03	10496225	GG	GG	GG	GG	GG	GG	GG	GG
AX-182138238	A03	10551863	CC	AA	CC	CC	CC	CC	CC	CC
AX-95663993	A03	10586577	GG	GG	GG	GG	GG	GG	GG	GG
AX-86228975	A03	10647480	CC	CC	CC	CC	CC	CC	CC	CC
AX-95683034	A03	10663044	CC	AA	CC	CC	CC	CC	CC	CC
AX-177829529	A03	10677109	AA	GG	AA	AA	AA	AA	AA	AA
AX-95505818	A03	10758038	AA	GG	AA	AA	AA	AA	AA	AA
AX-95504605	A03	10833039	AA	AA	AA	AA	AA	AA	AA	AA
AX-177912112	A03	10833620	TT	TT	TT	TT	TT	TT	TT	TT
AX-179306729	A03	10937286	AA	AA	AA	AA	AA	AA	AA	AA
AX-95635223	A03	11367399	GG	AA	GG	GG	GG	GG	GG	GG
AX-95639417	A03	11570113	AA	GG	AA	AA	AA	AA	AA	AA
AX-177912540	A03	11774210	CC	CC	CC	CC	CC	CC	CC	CC
AX-177912114	A03	11999994	CC	CC	CC	CC	CC	CC	CC	CC
AX-95506708	A03	12064253	AA	AA	AA	AA	AA	AA	AA	AA
AX-95508894	A03	12071687	AA	AA	AA	AA	AA	AA	AA	AA
AX-95636051	A03	12148318	TT	GG	TT	TT	TT	TT	TT	TT
AX-177833355	A03	12169605	GG	NA	GG	GG	GG	GG	GG	GG
AX-95638137	A03	12188326	GG	AA	GG	GG	GG	GG	GG	GG
AX-177911101	A03	12228208	AA	AA	AA	AA	AA	AA	AA	AA
AX-95509674	A03	12311209	AA	GG	AA	AA	AA	AA	AA	AA
AX-179307430	A03	12419180	AA	AA	AA	AA	AA	AA	AA	AA
AX-177829717	A03	12444405	AA	AA	AA	AA	AA	AA	AA	AA
AX-95508541	A03	12540906	GG	GG	GG	GG	GG	GG	GG	GG
AX-182137805	A03	12643131	GG	GG	GG	GG	GG	GG	GG	GG
AX-177832892	A03	12727748	AA	GG	AA	AA	AA	AA	AA	AA
AX-182173366	A03	12809700	CC	CC	CC	CC	CC	CC	CC	CC
AX-182087754	A03	12825482	TT	TT	TT	TT	TT	TT	TT	TT
AX-95502678	A03	12907798	AA	AA	AA	AA	AA	AA	AA	AA
AX-95664262	A03	13017105	TT	TT	TT	TT	TT	TT	TT	TT
AX-95656205	A03	13047816	AA	AA	AA	AA	AA	AA	AA	AA
AX-95639096	A03	13047998	GG	GG	GG	GG	GG	GG	GG	GG
AX-182087757	A03	13098781	GG	AA	GG	GG	GG	GG	GG	GG
AX-95509121	A03	13168253	AA	AA	AA	AA	AA	AA	AA	AA
AX-95666212	A03	13314548	GG	GG	GG	GG	GG	GG	GG	GG
AX-179306856	A03	13348803	GG	AG	GG	GG	GG	GG	GG	GG
AX-95502288	A03	13382300	AA	AA	AA	AA	AA	AA	AA	AA
AX-177832546	A03	13494780	CC	NA	CC	CC	CC	CC	CC	CC
AX-177828962	A03	13555624	AA	AC	AA	AA	AA	AA	AA	AA
AX-95506345	A03	13580378	GG	GG	GG	GG	GG	GG	GG	GG
AX-95505814	A03	13603483	GG	GG	GG	GG	GG	GG	GG	GG
AX-95663878	A03	13644281	AA	AA	AA	AA	AA	AA	AA	AA
AX-95639049	A03	13673373	GG	NA	GG	GG	GG	GG	GG	GG
AX-95508293	A03	13781418	AA	AA	AA	AC	AA	AA	AA	AA
AX-95503587	A03	13929211	AA	AA	AA	AA	AA	AA	AA	AA
AX-179580833	A03	13948546	AA	AG	AA	AA	AA	AA	AA	AA
AX-95506080	A03	14294154	AA	AC	AA	AA	AA	AA	AA	AA
AX-182151615	A03	14325181	CC	AA	CC	AC	CC	CC	CC	CC
AX-177912354	A03	14467832	CC	CC	CC	AC	CC	CC	CC	CC
AX-95681175	A03	14558144	TT	TC	TT	TT	TT	TT	TT	TT
AX-182125133	A03	14602655	CC	AC	CC	AC	CC	CC	CC	CC
AX-182157058	A03	14763107	CC	CC	CC	CC	CC	CC	CC	CC
AX-95509560	A03	14820971	AA	AA	AA	AA	AA	AA	AA	AA
AX-95679826	A03	14841203	AA	AA	AA	AG	AA	AA	AA	AA
AX-95639144	A03	14987907	GG	AA	GG	GG	GG	GG	GG	GG
AX-95665748	A03	15038093	AA	AA	AA	AA	AA	AA	AA	AA
AX-95505383	A03	15100308	CC	CC	CC	AC	CC	CC	CC	CC
AX-95635251	A03	15121067	GG	GG	GG	GG	GG	GG	GG	GG
AX-177835558	A03	15219771	AA	AA	AA	AA	AA	AA	AA	AA
AX-177828932	A03	15228244	GG	GG	GG	AG	GG	GG	GG	GG
AX-182152278	A03	15427226	GG	AA	GG	GG	GG	GG	GG	GG
AX-95509154	A03	15430383	AA	GG	AA	AA	AA	AA	AA	AA
AX-95509572	A03	15498700	AA	GG	AA	AA	AA	AA	AA	AA
AX-95505851	A03	15546889	CC	CC	CC	CC	CC	CC	CC	CC
AX-95636710	A03	15967292	AA	AA	AA	AA	AA	AA	AA	AA
AX-95638752	A03	16074819	AA	AA	AA	AA	AA	AA	AA	AA
AX-182177203	A03	16357981	AA	AA	AA	AC	AA	AA	AA	AA
AX-95508382	A03	16423339	AA	AA	AA	AG	AA	AA	AA	AA
AX-95501925	A03	17020177	GG	AA	GG	AG	GG	GG	GG	GG
AX-177832968	A03	17411173	AA	AA	AA	NA	AA	AA	AA	AA
AX-182087696	A03	17448044	GG	GG	GG	GG	GG	GG	GG	GG
AX-177913498	A03	17473443	TT	TT	TT	TC	TT	TT	TT	TT
AX-182147367	A03	17577932	AA	AA	AA	AA	AA	AA	AA	AA
AX-177909738	A03	17615946	AA	AA	AA	AA	AA	AA	AA	AA
AX-177833904	A03	17720501	GG	AA	GG	AG	GG	GG	GG	GG
AX-182134574	A03	17784426	CC	AA	CC	CC	CC	CC	CC	CC
AX-95508201	A03	17870301	AA	GG	AA	AA	AA	AA	AA	AA
AX-95636256	A03	18013530	GG	GG	GG	AG	GG	GG	GG	GG
AX-177910634	A03	18074556	AA	AA	AA	AC	AA	AA	AA	AA
AX-182087416	A03	18139695	GG	AA	GG	GG	GG	GG	GG	GG
AX-95663824	A03	18299416	TT	GG	TT	TG	TT	TT	TT	TT
AX-95503663	A03	18420321	GG	AA	GG	AG	GG	GG	GG	GG
AX-95505098	A03	18485019	GG	AA	GG	AG	GG	GG	GG	GG
AX-95639469	A03	18521138	AA	AA	AA	AA	AA	AA	AA	AA
AX-182148394	A03	18670129	AA	AA	AA	AC	AA	AA	AA	AA
AX-182176888	A03	18944654	GG	AA	GG	GG	GG	GG	GG	GG
AX-95665277	A03	19014167	GG	TT	GG	TG	GG	GG	GG	GG
AX-95503070	A03	19029743	AA	GG	AA	AG	AA	AA	AA	AA
AX-95655506	A03	19098609	AA	CC	AA	AC	AA	AA	AA	AA
AX-95506098	A03	19224959	AA	AA	AA	AA	AA	AA	AA	AA
AX-86228828	A03	19314986	GG	GG	GG	GG	GG	GG	GG	GG
AX-95507406	A03	19345085	CC	CC	CC	CC	CC	CC	CC	CC
AX-95636168	A03	19403427	AA	AA	AA	AA	AA	AA	AA	AA
AX-95502710	A03	19449512	CC	CC	CC	CC	CC	CC	CC	CC
AX-95635976	A03	19503006	AA	AA	AA	AA	AA	AA	AA	AA
AX-95662631	A03	20059088	TT	TT	TT	TC	TT	TT	TT	TT
AX-95666161	A03	20250602	TT	TT	TT	TG	TT	TT	TT	TT
AX-177833344	A03	20289680	AA	AA	AA	AC	AA	AA	AA	AA
AX-177828804	A03	20410775	GG	GG	GG	AG	GG	GG	GG	GG
AX-95507950	A03	20449293	GG	GG	GG	GG	GG	GG	GG	GG
AX-95680443	A03	20466685	AA	AA	AA	AA	AA	AA	AA	AA
AX-95506991	A03	20604725	GG	GG	GG	AG	GG	GG	GG	GG
AX-182133118	A03	20618213	AA	AA	AA	AC	AA	AA	AA	AA
AX-182129125	A03	20689461	AA	AA	AA	AA	AA	AA	AA	AA
AX-95680766	A03	20715719	GG	GG	GG	AG	GG	GG	GG	GG
AX-95509028	A03	20920417	GG	AA	GG	GG	GG	GG	GG	GG
AX-177631293	A03	20976730	AA	CC	AA	AA	AA	AA	AA	AA
AX-177913112	A03	21074893	GG	AA	GG	AG	GG	GG	GG	GG
AX-182176880	A03	21388093	AA	GG	AA	AA	AA	AA	AA	AA
AX-177912630	A03	21755980	AA	GG	AA	AG	AA	AA	AA	AA
AX-182157561	A03	21828780	GG	AA	GG	AG	GG	GG	GG	GG
AX-177911858	A03	21914225	CC	CC	CC	AC	CC	CC	CC	CC
AX-182087785	A03	21917686	CC	CC	CC	TC	CC	CC	CC	CC
AX-95637117	A03	22003574	CC	CC	CC	TC	CC	CC	CC	CC
AX-177829847	A03	22112847	GG	GG	GG	AG	GG	GG	GG	GG
AX-95504521	A03	22177774	AA	AA	AA	AA	AA	AA	AA	AA
AX-95655945	A03	22283834	CC	CC	CC	AC	CC	CC	CC	CC
AX-95662786	A03	22286906	CC	CC	CC	TC	CC	CC	CC	CC
AX-95638446	A03	22475915	AA	GG	AA	AG	AA	AA	AA	AA
AX-182168382	A03	22514591	AA	AA	AA	AG	AA	AA	AA	AA
AX-95507353	A03	22523376	AA	AA	AA	AG	AA	AA	AA	AA
AX-95635295	A03	22659088	CC	CC	CC	CC	CC	CC	CC	CC
AX-177633599	A03	22900381	GG	AA	GG	AG	GG	GG	GG	GG
AX-180737341	A03	22911470	AA	AA	AA	AA	AA	AA	AA	AA
AX-95666108	A03	23081091	CC	CC	CC	CC	CC	CC	CC	CC
AX-95635616	A03	23193999	AA	AA	AA	AA	AA	AA	AA	AA
AX-179306728	A03	23290872	CC	CC	CC	CC	CC	CC	CC	CC
AX-95636391	A03	23417416	GG	GG	GG	GG	GG	GG	GG	GG
AX-177912865	A03	23502236	AA	AA	AA	AA	AA	AA	AA	AA
AX-179307141	A03	23700354	GG	GG	GG	GG	GG	GG	GG	GG
AX-95635826	A03	23770762	CC	CC	CC	CC	CC	CC	CC	CC
AX-95680805	A03	23801861	AA	AA	AA	AA	AA	AA	AA	AA
AX-179573595	A03	23842782	AA	AA	AA	AA	AA	AA	AA	AA
AX-177829727	A03	23878885	GG	AA	GG	GG	GG	GG	GG	GG
AX-95502605	A03	23956800	CC	AA	CC	CC	CC	CC	CC	CC
AX-179573646	A03	24165209	AA	GG	AA	AA	AA	AA	AA	AA
AX-95506430	A03	24220642	CC	AA	CC	CC	CC	CC	CC	CC
AX-177827950	A03	24333274	CC	AC	CC	CC	CC	CC	CC	CC
AX-95507860	A03	24364511	GG	GG	GG	GG	GG	GG	GG	GG
AX-95509347	A03	24406111	AA	AA	AA	AA	AA	AA	AA	AA
AX-95680795	A03	24450368	AA	AA	AA	AA	AA	AA	AA	AA
AX-182177872	A03	24475318	AA	GG	AA	AA	AA	AA	AA	AA
AX-95501422	A03	24677587	CC	CC	CC	CC	CC	CC	CC	CC
AX-95680406	A03	24700288	AA	GG	AA	AA	AA	AA	AA	AA
AX-95502122	A03	24749109	AA	AA	AA	AA	AA	AA	AA	AA
AX-95680418	A03	24819345	AA	GG	AA	AA	AA	AA	AA	AA
AX-177828344	A03	24825439	GG	AA	GG	GG	GG	GG	GG	GG
AX-105306154	A03	24941902	AA	AG	AA	AA	AA	AA	AA	AA
AX-182147877	A03	25135300	GG	GG	GG	GG	GG	GG	GG	GG
AX-95509401	A03	25163969	AA	AA	AA	AA	AA	AA	AA	AA
AX-95509657	A03	25176863	AA	CC	AA	AC	AA	AA	AA	AA
AX-95663183	A03	25257196	TT	TT	TT	TT	TT	TT	TT	TT
AX-182087709	A03	25455931	GG	AA	GG	AG	GG	GG	GG	GG
AX-95502992	A03	25517505	GG	AA	GG	AG	GG	GG	GG	GG
AX-177913185	A03	25612901	AA	CC	AA	AC	AA	AA	AA	AA
AX-177827553	A03	25694462	AA	GG	AA	AG	AA	AA	AA	AA
AX-95638114	A03	25782888	AA	CC	AA	AA	AA	AA	AA	AA
AX-179307012	A03	25787710	AA	GG	AA	AA	AA	AA	AA	AA
AX-95636680	A03	25899466	AA	AA	AA	AA	AA	AA	AA	AA
AX-177828121	A03	25971199	CC	AA	CC	CC	CC	CC	CC	CC
AX-177834674	A03	25971980	AA	GG	AA	AA	AA	AA	AA	AA
AX-95637533	A03	26004976	AA	GG	AA	AA	AA	AA	AA	AA
AX-95636105	A03	26015888	CC	AA	CC	CC	CC	CC	CC	CC
AX-177910154	A03	26071962	GG	GG	GG	GG	GG	GG	GG	GG
AX-95636817	A03	26157992	GG	GG	GG	GG	GG	GG	GG	GG
AX-95663285	A03	26184852	GG	AA	GG	GG	GG	GG	GG	GG
AX-95665146	A03	26262031	CC	CC	CC	CC	CC	CC	CC	CC
AX-177912249	A03	26365755	AA	GG	AA	AA	AA	AA	AA	AA
AX-95638071	A03	26588844	AA	CC	AA	AA	AA	AA	AA	AA
AX-177832788	A03	26605700	CC	CC	CC	CC	CC	CC	CC	CC
AX-179307112	A03	26687873	GG	AA	GG	GG	GG	GG	GG	GG
AX-182169602	A03	26709706	AA	GG	AA	AA	AA	AA	AA	AA
AX-95666014	A03	26756822	CC	AA	CC	CC	CC	CC	CC	CC
AX-182159038	A03	26779637	AA	CC	AA	AA	AA	AA	AA	AA
AX-177828111	A03	27051947	AA	AA	AA	AA	AA	AA	AA	AA
AX-95508147	A03	27358861	AA	AA	AA	AA	AA	AA	AA	AA
AX-95508796	A03	27392984	GG	GG	GG	GG	GG	GG	GG	GG
AX-95666543	A03	27429561	CC	AA	CC	CC	CC	CC	CC	CC
AX-95666078	A03	27461837	AA	AA	AA	AA	AA	AA	AA	AA
AX-177910624	A03	27595162	CC	CC	CC	CC	CC	CC	CC	CC
AX-95664818	A03	27894765	AA	GG	AA	AA	AA	AA	AA	AA
AX-95504324	A03	28308848	AA	CC	AA	AA	AA	AA	AA	AA
AX-95506638	A03	28438798	AA	AA	AA	AA	AA	AA	AA	AA
AX-95502677	A03	28444334	AA	AA	AA	AA	AA	AA	AA	AA
AX-177829574	A03	29008514	GG	GG	GG	GG	GG	GG	GG	GG
AX-177910335	A03	29049025	CC	CC	CC	CC	CC	CC	CC	CC
AX-177832453	A03	29098027	AA	GG	AA	AA	AA	AA	AA	AA
AX-95638032	A03	29263607	GG	GG	GG	GG	GG	GG	GG	GG
AX-95683164	A03	29734315	AA	GG	AA	AA	AA	AA	AA	AA
AX-177910565	A04	42733	AA	NA	AA	AA	AA	AA	AA	AA
AX-95506329	A04	104399	CC	CC	CC	AC	CC	CC	CC	CC
AX-177912766	A04	120141	GG	GG	GG	GG	GG	GG	GG	GG
AX-177913120	A04	171605	GG	GG	GG	GG	GG	GG	GG	GG
AX-177913322	A04	257015	GG	GG	GG	GG	GG	GG	GG	GG
AX-177909801	A04	361418	AA	AG	AA	AG	AA	AA	AA	AA
AX-177632156	A04	437301	AA	NA	AA	AC	AA	AA	AA	AA
AX-182159504	A04	601033	AA	AA	AA	AG	AA	AA	AA	AA
AX-177912338	A04	654736	AA	NA	AA	AC	AA	AA	AA	AA
AX-182158022	A04	663828	GG	CG	GG	CG	GG	GG	GG	GG
AX-95507281	A04	750452	AA	AG	AA	AG	AA	AA	AA	AA
AX-95655183	A04	796835	GG	AA	GG	AG	GG	GG	GG	GG
AX-182154440	A04	812051	AA	GG	AA	AA	AA	AA	AA	AA
AX-177911997	A04	839926	AA	AC	AA	AA	AA	AA	AA	AA
AX-95507033	A04	913639	AA	AG	AA	AA	AA	AA	AA	AA
AX-177912976	A04	966614	AA	GG	AA	AG	AA	AA	AA	AA
AX-177832551	A04	988803	AA	AG	AA	AG	AA	AA	AA	AA
AX-95662645	A04	1037957	CC	AA	CC	AC	CC	CC	CC	CC
AX-86233870	A04	1054384	CC	AC	CC	AC	CC	CC	CC	CC
AX-179307588	A04	1100209	AA	NA	AA	AC	AA	AA	AA	AA
AX-95638180	A04	1223392	GG	AA	GG	GG	GG	GG	GG	GG
AX-177833285	A04	1349521	AA	AC	AA	AC	AA	AA	AA	AA
AX-177911849	A04	1540119	AA	AG	AA	AG	AA	AA	AA	AA
AX-95665112	A04	1618218	GG	GG	GG	GG	GG	GG	GG	GG
AX-95507848	A04	1718920	GG	AG	GG	AG	GG	GG	GG	GG
AX-95665840	A04	1792836	GG	GG	GG	GG	GG	GG	GG	GG
AX-177912915	A04	1793416	AA	AA	AA	AA	AA	AA	AA	AA
AX-95655507	A04	1880805	GG	GG	GG	GG	GG	GG	GG	GG
AX-95639386	A04	2008557	GG	GG	GG	GG	GG	GG	GG	GG
AX-182145288	A04	2029585	AA	AA	AA	AA	AA	AA	AA	AA
AX-95655837	A04	2133626	AA	AG	AA	AG	AA	AA	AA	AA
AX-177632157	A04	2419904	AA	AC	AA	AC	AA	AA	AA	AA
AX-182087727	A04	2453549	CC	CC	CC	CC	CC	CC	CC	CC
AX-182087419	A04	2512168	CC	TC	CC	TC	CC	CC	CC	CC
AX-182087407	A04	2559339	TT	TT	TT	TT	TT	TT	TT	TT
AX-95666582	A04	2610229	TT	AT	TT	AT	TT	TT	TT	TT
AX-182087733	A04	2997699	TT	TG	TT	TT	TT	TT	TT	TT
AX-95662546	A04	3049836	GG	GG	GG	AG	GG	GG	GG	GG
AX-86221053	A04	3060018	CC	AC	CC	CC	CC	CC	CC	CC
AX-95665879	A04	3079230	GG	GG	GG	AG	GG	GG	GG	GG
AX-95506766	A04	3223164	AA	AA	AA	AC	AA	AA	AA	AA
AX-95638084	A04	3297129	CC	TC	CC	TC	CC	CC	CC	CC
AX-95663325	A04	3301049	AA	AG	AA	AA	AA	AA	AA	AA
AX-177912598	A04	3396550	GG	GG	GG	GG	GG	GG	GG	GG
AX-179307131	A04	3540219	CC	TC	CC	TC	CC	CC	CC	CC
AX-177912396	A04	3787181	CC	AC	CC	CC	CC	CC	CC	CC
AX-95639451	A04	4102327	CC	CC	CC	TC	CC	CC	CC	CC
AX-95666514	A04	4144134	TT	TT	TT	TC	TT	TT	TT	TT
AX-177912772	A04	4625893	CC	CC	CC	AC	CC	CC	CC	CC
AX-95507735	A04	4860848	CC	CC	CC	CC	CC	CC	CC	CC
AX-182130234	A04	4912484	GG	AG	GG	GG	GG	GG	GG	GG
AX-182087875	A04	5024274	GG	GG	GG	TG	GG	GG	GG	GG
AX-95506566	A04	5453973	GG	AG	GG	GG	GG	GG	GG	GG
AX-177912197	A04	5687201	GG	AG	GG	GG	GG	GG	GG	GG
AX-177828035	A04	5852415	AA	AA	AA	AC	AA	AA	AA	AA
AX-177828305	A04	6389777	TT	TT	TT	TT	TT	TT	TT	TT
AX-95663149	A04	7190935	GG	AG	GG	AG	GG	GG	GG	GG
AX-182152303	A04	7213720	AA	AG	AA	AG	AA	AA	AA	AA
AX-182130126	A04	7646294	GG	GG	GG	GG	GG	GG	GG	GG
AX-95637825	A04	7808884	GG	GG	GG	GG	GG	GG	GG	GG
AX-95664963	A04	7913505	AA	AC	AA	AC	AA	AA	AA	AA
AX-177912401	A04	7952152	AA	AA	AA	AG	AA	AA	AA	AA
AX-177911263	A04	8018477	GG	GG	GG	GG	GG	GG	GG	GG
AX-182087701	A04	8255422	GG	GG	GG	GG	GG	GG	GG	GG
AX-182151943	A04	8266048	AA	AA	AA	AA	AA	AA	AA	AA
AX-95665323	A04	8391596	AA	AA	AA	AA	AA	AA	AA	AA
AX-182138509	A04	8430905	AA	AA	AA	AA	AA	AA	AA	AA
AX-177911423	A04	8621857	AA	AA	AA	AA	AA	AA	AA	AA
AX-95501575	A04	8661497	GG	AG	GG	GG	GG	GG	GG	GG
AX-177834552	A04	8742173	AA	GG	AA	AA	AA	AA	AA	AA
AX-95509263	A04	8826779	AA	CC	AA	AC	AA	AA	AA	AA
AX-95639266	A04	8945521	GG	GG	GG	GG	GG	GG	GG	GG
AX-95508362	A04	9094588	GG	GG	GG	GG	GG	GG	GG	GG
AX-179307304	A04	9402187	CC	AC	CC	AC	CC	CC	CC	CC
AX-182139481	A04	9679249	GG	AG	GG	AG	GG	GG	GG	GG
AX-95663916	A04	9736334	AA	AG	AA	AG	AA	AA	AA	AA
AX-95504726	A04	9773044	AA	AC	AA	AC	AA	AA	AA	AA
AX-182141453	A04	10179623	AA	AA	AA	AA	AA	AA	AA	AA
AX-177833130	A04	10212638	AA	AA	AA	AA	AA	AA	AA	AA
AX-95635230	A04	10268881	AA	AC	AA	AA	AA	AA	AA	AA
AX-95503614	A04	10415680	GG	AG	GG	GG	GG	GG	GG	GG
AX-177828857	A04	10415831	GG	AG	GG	GG	GG	GG	GG	GG
AX-95666520	A04	10515356	GG	AA	GG	GG	GG	GG	GG	GG
AX-95506459	A04	10542933	GG	GG	GG	GG	GG	GG	GG	GG
AX-177910083	A04	10673100	AA	AG	AA	AA	AA	AA	AA	AA
AX-177912463	A04	11146862	CC	CC	CC	CC	CC	CC	CC	CC
AX-182150934	A04	11227196	AA	AA	AA	AA	AA	AA	AA	AA
AX-179307009	A04	11301588	CC	AC	CC	CC	CC	CC	CC	CC
AX-177831981	A04	11685649	CC	AC	CC	CC	CC	CC	CC	CC
AX-95501490	A04	11708799	AA	GG	AA	AG	AA	AA	AA	AA
AX-95664075	A04	11806386	AA	AA	AA	AA	AA	AA	AA	AA
AX-95505869	A04	11860002	CC	CC	CC	CC	CC	CC	CC	CC
AX-95665677	A04	11898450	GG	AA	GG	AG	GG	GG	GG	GG
AX-95506730	A04	12021822	AA	CC	AA	AA	AA	AA	AA	AA
AX-95663397	A04	12041691	TT	CC	TT	TC	TT	TT	TT	TT
AX-95637896	A04	12213828	AA	CC	AA	AA	AA	AA	AA	AA
AX-95504510	A04	12216734	AA	AA	AA	AA	AA	AA	AA	AA
AX-182125952	A04	12569882	AA	AA	AA	AA	AA	AA	AA	AA
AX-95664616	A04	13028972	GG	AA	GG	GG	GG	GG	GG	GG
AX-95665381	A04	13103219	GG	GG	GG	GG	GG	GG	GG	GG
AX-95635197	A04	13137660	AA	CC	AA	AA	AA	AA	AA	AA
AX-95639454	A04	13192738	AA	AA	AA	AA	AA	AA	AA	AA
AX-95639543	A04	13224285	CC	AA	CC	CC	CC	CC	CC	CC
AX-95507605	A04	13252707	AA	GG	AA	AA	AA	AA	AA	AA
AX-182087810	A04	13556759	GG	GG	GG	GG	GG	GG	GG	GG
AX-177631460	A04	13587599	AA	AA	AA	AA	AA	AA	AA	AA
AX-177833641	A04	13648408	CC	CC	CC	CC	CC	CC	CC	CC
AX-95501595	A04	13880754	GG	GG	GG	GG	GG	GG	GG	GG
AX-95664677	A04	13905031	TT	TT	TT	TT	TT	TT	TT	TT
AX-95636860	A04	13968724	AA	AA	AA	AA	AA	AA	AA	AA
AX-95663327	A04	14047180	GG	GG	GG	GG	GG	GG	GG	GG
AX-95638220	A04	14082609	CC	CC	CC	CC	CC	CC	CC	CC
AX-177912572	A04	14259534	CC	CC	CC	CC	CC	CC	CC	CC
AX-177633163	A04	14344793	GG	GG	GG	GG	GG	GG	GG	GG
AX-95503260	A04	14767434	AA	CC	AA	AC	AA	AA	AA	AA
AX-95508268	A04	14853313	AA	AA	AA	AA	AA	AA	AA	AA
AX-95508581	A04	14881039	GG	AA	GG	AG	GG	GG	GG	GG
AX-95638027	A04	14976156	AA	AA	AA	AA	AA	AA	AA	AA
AX-95501205	A04	15011438	GG	GG	GG	GG	GG	GG	GG	GG
AX-95508840	A04	15145097	CC	AA	CC	AC	CC	CC	CC	CC
AX-95505772	A04	15333203	AA	GG	AA	AA	AA	AA	AA	AA
AX-95663087	A04	15436750	GG	AA	GG	GG	GG	GG	GG	GG
AX-95509015	A04	15449482	GG	AA	GG	GG	GG	GG	GG	GG
AX-177831207	A04	15494654	AA	CC	AA	AA	AA	AA	AA	AA
AX-179307746	A04	15748927	GG	AA	GG	GG	GG	GG	GG	GG
AX-179307544	A04	15791897	AA	CC	AA	AC	AA	AA	AA	AA
AX-95638781	A04	15809998	CC	TT	CC	TC	CC	CC	CC	CC
AX-179307463	A04	15943750	AA	AA	AA	AG	AA	AA	AA	AA
AX-177829855	A04	16084490	AA	GG	AA	AA	AA	AA	AA	AA
AX-177833715	A04	16484458	AA	AA	AA	AC	AA	AA	AA	AA
AX-95656159	A04	16495267	AA	CC	AA	AA	AA	AA	AA	AA
AX-182124799	A04	16546328	GG	GG	GG	AG	GG	GG	GG	GG
AX-95683087	A04	16580390	GG	TT	GG	TG	GG	GG	GG	GG
AX-95507169	A04	16718051	AA	AA	AA	AA	AA	AA	AA	AA
AX-95638872	A04	16733534	GG	AA	GG	GG	GG	GG	GG	GG
AX-95504503	A04	16765402	AA	GG	AA	AG	AA	AA	AA	AA
AX-182154729	A04	16964819	AA	AA	AA	AG	AA	AA	AA	AA
AX-182141305	A04	16967265	AA	AA	AA	AG	AA	AA	AA	AA
AX-105306148	A04	17069454	GG	AA	GG	GG	GG	GG	GG	GG
AX-182087687	A04	17193728	AA	GG	AA	AA	AA	AA	AA	AA
AX-95635617	A04	17340116	CC	AA	CC	CC	CC	CC	CC	CC
AX-95666142	A04	17360235	GG	AA	GG	GG	GG	GG	GG	GG
AX-179307107	A04	17453333	AA	AG	AA	AA	AA	AA	AA	AA
AX-105337679	A04	17480240	AG	AG	AG	NA	AG	AG	AG	AG
AX-86232245	A04	17632597	CC	TT	CC	TC	CC	CC	CC	CC
AX-95509653	A04	17686221	GG	AG	GG	AG	GG	GG	GG	GG
AX-95509424	A04	17741611	AA	AA	AA	AG	AA	AA	AA	AA
AX-179307667	A04	17793931	AA	GG	AA	AA	AA	AA	AA	AA
AX-95664948	A04	17877587	GG	AG	GG	GG	GG	GG	GG	GG
AX-95503983	A04	17923085	GG	AG	GG	AG	GG	GG	GG	GG
AX-86218622	A04	17979180	GG	GG	GG	AG	GG	GG	GG	GG
AX-177828443	A04	18048099	CC	AC	CC	AC	CC	CC	CC	CC
AX-95637780	A04	18079803	CC	AC	CC	AC	CC	CC	CC	CC
AX-95507715	A04	18211115	AA	AC	AA	AC	AA	AA	AA	AA
AX-95636508	A04	18326726	CC	AC	CC	CC	CC	CC	CC	CC
AX-95636035	A04	18342595	AA	AC	AA	AC	AA	AA	AA	AA
AX-95664306	A04	18424204	GG	GG	GG	AG	GG	GG	GG	GG
AX-182173033	A04	18444869	AA	AC	AA	AA	AA	AA	AA	AA
AX-95637073	A04	18488076	CC	AC	CC	AC	CC	CC	CC	CC
AX-95655722	A04	18512174	TT	TC	TT	TT	TT	TT	TT	TT
AX-177832576	A04	18693930	TT	TG	TT	TT	TT	TT	TT	TT
AX-177831112	A04	18709025	GG	AA	GG	AG	GG	GG	GG	GG
AX-177912412	A04	18746955	GG	AG	GG	AG	GG	GG	GG	GG
AX-177828275	A05	76673	AA	GG	AA	AA	AA	AA	AA	AA
AX-182139471	A05	96506	CC	CC	CC	CC	CC	CC	CC	CC
AX-177831003	A05	128996	CC	CC	CC	CC	CC	CC	CC	CC
AX-179306816	A05	463821	AA	AA	AA	AA	AA	AA	AA	AA
AX-95509203	A05	509226	AA	AA	AA	AA	AA	AA	AA	AA
AX-95505768	A05	871689	AA	TT	AA	AA	AA	AA	AA	AA
AX-95502715	A05	901575	AA	AG	AA	AA	AA	AA	AA	AA
AX-179307553	A05	1028920	AA	AA	AA	AG	AA	AA	AA	AA
AX-182125476	A05	1091785	AA	CC	AA	AA	AA	AA	AA	AA
AX-95656061	A05	1474158	GG	AA	GG	GG	GG	GG	GG	GG
AX-95504430	A05	1887134	AA	AC	AA	AA	AA	AA	AA	AA
AX-182173242	A05	1904275	GG	AA	GG	GG	GG	GG	GG	GG
AX-95508828	A05	2006072	AA	AA	AA	AG	AA	AA	AA	AA
AX-182156752	A05	2163606	GG	NA	GG	AG	GG	GG	GG	GG
AX-177632849	A05	2232259	CC	AC	CC	AC	CC	CC	CC	CC
AX-177633085	A05	2270668	CC	CC	CC	CC	CC	CC	CC	CC
AX-182144070	A05	2402352	GG	AG	GG	AG	GG	GG	GG	GG
AX-95665927	A05	2541017	GG	GG	GG	AG	GG	GG	GG	GG
AX-177831436	A05	2595001	CC	CC	CC	CC	CC	CC	CC	CC
AX-177827649	A05	2749128	GG	GG	GG	GG	GG	GG	GG	GG
AX-95664512	A05	2832845	TT	NA	TT	TC	TT	TT	TT	TT
AX-95682879	A05	2997485	GG	NA	GG	GG	GG	GG	GG	GG
AX-95505482	A05	3155661	AA	AC	AA	AC	AA	AA	AA	AA
AX-182136201	A05	3161341	GG	GG	GG	AG	GG	GG	GG	GG
AX-95502125	A05	3271162	AA	AA	AA	AA	AA	AA	AA	AA
AX-179307549	A05	3379499	GG	NA	GG	GG	GG	GG	GG	GG
AX-177913008	A05	3465156	AA	AA	AA	AC	AA	AA	AA	AA
AX-95509323	A05	3621932	GG	AA	GG	GG	GG	GG	GG	GG
AX-95502175	A05	3762765	GG	AA	GG	GG	GG	GG	GG	GG
AX-95504919	A05	3853825	GG	AA	GG	GG	GG	GG	GG	GG
AX-177828199	A05	3909610	GG	AG	GG	GG	GG	GG	GG	GG
AX-95504224	A05	3929212	AA	AG	AA	AA	AA	AA	AA	AA
AX-177827743	A05	4207579	GG	AG	GG	GG	GG	GG	GG	GG
AX-95507219	A05	4243236	AA	AG	AA	AA	AA	AA	AA	AA
AX-179307094	A05	4295731	GG	AG	GG	GG	GG	GG	GG	GG
AX-177830897	A05	4459237	CC	AC	CC	CC	CC	CC	CC	CC
AX-182144549	A05	4468491	GG	AG	GG	GG	GG	GG	GG	GG
AX-177830774	A05	4494882	AA	AC	AA	AA	AA	AA	AA	AA
AX-95656681	A05	4526768	AA	AC	AA	AA	AA	AA	AA	AA
AX-95681130	A05	4841157	GG	GG	GG	GG	GG	GG	GG	GG
AX-95681137	A05	4949946	TT	TT	TT	TT	TT	TT	TT	TT
AX-177832683	A05	5043023	GG	GG	GG	GG	GG	GG	GG	GG
AX-182132342	A05	5067751	GG	AG	GG	GG	GG	GG	GG	GG
AX-95666383	A05	5126827	CC	CC	CC	CC	CC	CC	CC	CC
AX-182162393	A05	5230918	AA	AC	AA	AA	AA	AA	AA	AA
AX-182139327	A05	5283814	GG	AG	GG	GG	GG	GG	GG	GG
AX-177911315	A05	5291212	CC	AC	CC	CC	CC	CC	CC	CC
AX-177833846	A05	5399140	AA	AC	AA	AA	AA	AA	AA	AA
AX-95664488	A05	5459849	GG	CG	GG	GG	GG	GG	GG	GG
AX-177912492	A05	5563282	GG	AA	GG	GG	GG	GG	GG	GG
AX-179306787	A05	5606124	AA	GG	AA	AA	AA	AA	AA	AA
AX-95665615	A05	5711517	AA	AA	AA	AA	AA	AA	AA	AA
AX-95507692	A05	5766873	AA	GG	AA	AA	AA	AA	AA	AA
AX-95680633	A05	5867284	GG	NA	GG	GG	GG	GG	GG	GG
AX-95508318	A05	5954217	AA	AC	AA	AA	AA	AA	AA	AA
AX-105306654	A05	5999019	GG	GG	GG	GG	GG	GG	GG	GG
AX-95636362	A05	6207592	AA	CC	AA	AA	AA	AA	AA	AA
AX-182165966	A05	6228433	AA	GG	AA	AA	AA	AA	AA	AA
AX-95509355	A05	6326688	AA	AA	AA	AA	AA	AA	AA	AA
AX-95503293	A05	6411956	GG	GG	GG	GG	GG	GG	GG	GG
AX-177828741	A05	6580064	AA	AA	AA	AA	AA	AA	AA	AA
AX-177831374	A05	6641835	CC	AC	CC	CC	CC	CC	CC	CC
AX-95501844	A05	6771822	AA	NA	AA	AC	AA	AA	AA	AA
AX-182137215	A05	7115882	GG	GG	GG	GG	GG	GG	GG	GG
AX-182087583	A05	7147826	CC	AA	CC	CC	CC	CC	CC	CC
AX-95502521	A05	7222412	AA	CC	AA	AA	AA	AA	AA	AA
AX-95664024	A05	7245889	AA	AC	AA	AA	AA	AA	AA	AA
AX-95665384	A05	7303400	AA	NA	AA	AA	AA	AA	AA	AA
AX-95509473	A05	7516063	GG	GG	GG	AG	GG	GG	GG	GG
AX-177832439	A05	7855250	AA	NA	AA	AC	AA	AA	AA	AA
AX-95665150	A05	7950815	AA	NA	AA	AG	AA	AA	AA	AA
AX-182144875	A05	8052132	NA	AG	AA	AG	AA	AA	AA	AA
AX-95638549	A05	8199006	GG	AA	GG	GG	GG	GG	GG	GG
AX-177913238	A05	8199293	CC	CC	CC	CC	CC	CC	CC	CC
AX-177832647	A05	8294403	AA	AG	AA	AG	AA	AA	AA	AA
AX-182177076	A05	8643679	AA	AA	AA	AG	AA	AA	AA	AA
AX-95665015	A05	8775114	AA	AC	AA	AA	AA	AA	AA	AA
AX-179307040	A05	8775512	GG	AG	GG	GG	GG	GG	GG	GG
AX-95663509	A05	8829222	CC	AC	CC	CC	CC	CC	CC	CC
AX-95639579	A05	8958027	AA	AG	AA	AA	AA	AA	AA	AA
AX-179307134	A05	8987073	AA	AG	AA	AG	AA	AA	AA	AA
AX-95508876	A05	9359723	CC	AC	CC	CC	CC	CC	CC	CC
AX-182132199	A05	9540682	AA	AG	AA	AG	AA	AA	AA	AA
AX-95662692	A05	9591238	TT	NA	TT	TC	TT	TT	TT	TT
AX-95639559	A05	9608436	AA	AA	AA	AG	AA	AA	AA	AA
AX-95664737	A05	9674529	GG	AG	GG	AG	GG	GG	GG	GG
AX-177910310	A05	9747779	AA	AG	AA	AA	AA	AA	AA	AA
AX-182150618	A05	9955269	GG	NA	GG	GG	GG	GG	GG	GG
AX-182132659	A05	10032289	CC	CC	CC	CC	CC	CC	CC	CC
AX-182127258	A05	10221712	AA	AA	AA	AG	AA	AA	AA	AA
AX-177913179	A05	10346637	GG	AA	GG	GG	GG	GG	GG	GG
AX-95637404	A05	10648836	GG	NA	GG	GG	GG	GG	GG	GG
AX-177913145	A05	10691742	AA	AA	AA	AG	AA	AA	AA	AA
AX-95663402	A05	11030339	AA	NA	AA	AG	AA	AA	AA	AA
AX-177912828	A05	11173498	AA	AG	AA	AA	AA	AA	AA	AA
AX-95638970	A05	11321727	AA	AA	AA	AG	AA	AA	AA	AA
AX-177827525	A05	11379233	AA	NA	AA	AC	AA	AA	AA	AA
AX-177910338	A05	11400309	AA	AC	AA	AA	AA	AA	AA	AA
AX-95663617	A05	11569544	GG	GG	GG	AG	GG	GG	GG	GG
AX-95639012	A05	11637881	AA	CC	AA	AC	AA	AA	AA	AA
AX-182130215	A05	11671949	GG	AG	GG	GG	GG	GG	GG	GG
AX-95635495	A05	11706313	GG	GG	GG	GG	GG	GG	GG	GG
AX-95638290	A05	11744118	AA	AG	AA	AA	AA	AA	AA	AA
AX-105309482	A05	11930491	CC	CC	CC	AC	CC	CC	CC	CC
AX-182165870	A05	11944141	AA	AA	AA	AG	AA	AA	AA	AA
AX-95666243	A05	11988934	GG	GG	GG	GG	GG	GG	GG	GG
AX-95663816	A05	12150797	AA	NA	AA	AG	AA	AA	AA	AA
AX-182126362	A05	12299594	AA	CC	AA	AC	AA	AA	AA	AA
AX-95636848	A05	12714624	GG	AA	GG	GG	GG	GG	GG	GG
AX-95635627	A05	13401680	CC	AA	CC	AC	CC	CC	CC	CC
AX-95638897	A05	13601568	GG	AA	GG	AG	GG	GG	GG	GG
AX-177913054	A05	13759091	GG	GG	GG	GG	GG	GG	GG	GG
AX-182143990	A05	13900990	AA	AG	AA	AG	AA	AA	AA	AA
AX-182151404	A05	13980412	GG	AA	GG	AG	GG	GG	GG	GG
AX-95508886	A05	13984126	GG	AA	GG	GG	GG	GG	GG	GG
AX-182137231	A05	14207114	CC	CC	CC	AC	CC	CC	CC	CC
AX-95680998	A05	14285552	CC	AA	CC	AC	CC	CC	CC	CC
AX-177911746	A05	14411606	CC	AC	CC	AC	CC	CC	CC	CC
AX-95662570	A05	14800219	TT	GG	TT	TG	TT	TT	TT	TT
AX-95663310	A05	14922875	AA	NA	AA	AG	AA	AA	AA	AA
AX-177912577	A05	14945252	AA	NA	AA	AC	AA	AA	AA	AA
AX-95636603	A05	15424706	CC	CC	CC	AC	CC	CC	CC	CC
AX-182143010	A05	15546430	GG	AA	GG	GG	GG	GG	GG	GG
AX-95664206	A05	15568606	GG	AG	GG	AG	GG	GG	GG	GG
AX-95638577	A05	16381142	GG	GG	GG	GG	GG	GG	GG	GG
AX-95638633	A05	16463463	TT	GG	TT	TG	TT	TT	TT	TT
AX-177828910	A05	16490538	AA	AC	AA	AA	AA	AA	AA	AA
AX-95635192	A05	16576112	TT	TT	TT	TT	TT	TT	TT	TT
AX-95666094	A05	16580787	AA	AC	AA	AA	AA	AA	AA	AA
AX-95637547	A05	16659668	AA	NA	AA	AA	AA	AA	AA	AA
AX-95637283	A05	16760200	AA	AG	AA	AG	AA	AA	AA	AA
AX-95639173	A05	16907957	AA	NA	AA	AA	AA	AA	AA	AA
AX-95665992	A05	16969403	GG	GG	GG	GG	GG	GG	GG	GG
AX-95504145	A05	17025635	AA	AA	AA	AA	AA	AA	AA	AA
AX-95509482	A05	17065821	GG	AG	GG	GG	GG	GG	GG	GG
AX-179307288	A05	17203691	AA	GG	AA	AG	AA	AA	AA	AA
AX-95507104	A05	17234988	AA	CC	AA	AC	AA	AA	AA	AA
AX-95665676	A05	17302241	GG	AA	GG	AG	GG	GG	GG	GG
AX-182087489	A05	17361682	AA	NA	AA	AA	AA	AA	AA	AA
AX-177829859	A05	17670337	AA	AG	AA	AG	AA	AA	AA	AA
AX-177909744	A05	17822847	TT	NA	TT	TC	TT	TT	TT	TT
AX-95638343	A05	17870041	AA	AA	AA	AA	AA	AA	AA	AA
AX-95638187	A05	17889889	AA	AG	AA	AG	AA	AA	AA	AA
AX-95666524	A05	17890204	AA	AC	AA	AC	AA	AA	AA	AA
AX-177910606	A05	17930951	AA	AA	AA	AG	AA	AA	AA	AA
AX-177829295	A05	18017730	GG	AG	GG	GG	GG	GG	GG	GG
AX-177910156	A05	18021517	GG	NA	GG	GG	GG	GG	GG	GG
AX-182087654	A05	18142243	CC	AA	CC	CC	CC	CC	CC	CC
AX-182129994	A05	18325978	GG	AG	GG	GG	GG	GG	GG	GG
AX-177830309	A05	18381633	TT	GG	TT	TG	TT	TT	TT	TT
AX-95636095	A05	18469676	AA	NA	AA	AA	AA	AA	AA	AA
AX-95637202	A05	18570049	AA	CC	AA	AA	AA	AA	AA	AA
AX-179307720	A05	18633517	AA	AA	AA	AC	AA	AA	AA	AA
AX-182139807	A05	18678339	AA	AC	AA	AA	AA	AA	AA	AA
AX-179307584	A05	18730739	AA	AA	AA	AA	AA	AA	AA	AA
AX-177828902	A05	18741943	TT	TT	TT	TT	TT	TT	TT	TT
AX-95509012	A05	18763474	GG	GG	GG	GG	GG	GG	GG	GG
AX-182125213	A05	19000644	AA	GG	AA	AA	AA	AA	AA	AA
AX-95503150	A05	19093179	CC	AC	CC	CC	CC	CC	CC	CC
AX-95507850	A05	19215767	AA	AA	AA	AA	AA	AA	AA	AA
AX-182146174	A05	19232253	AA	AG	AA	AA	AA	AA	AA	AA
AX-182135012	A05	19255639	CC	CC	CC	CC	CC	CC	CC	CC
AX-95504009	A05	19483554	AA	AC	AA	AA	AA	AA	AA	AA
AX-86232732	A05	19484238	AA	AA	AA	AA	AA	AA	AA	AA
AX-177912195	A05	19541717	CC	CC	CC	CC	CC	CC	CC	CC
AX-177831935	A05	19645315	AA	GG	AA	AA	AA	AA	AA	AA
AX-179307554	A05	19669585	CC	AA	CC	CC	CC	CC	CC	CC
AX-177830014	A05	19765674	CC	CC	CC	CC	CC	CC	CC	CC
AX-177911837	A05	20160427	GG	AA	GG	GG	GG	GG	GG	GG
AX-177831439	A05	20266311	AA	AA	AA	AA	AA	AA	AA	AA
AX-95664220	A05	20293808	CC	CC	CC	AC	CC	CC	CC	CC
AX-95507082	A05	20333752	AA	AA	AA	AA	AA	AA	AA	AA
AX-95664321	A05	20351180	AA	AA	AA	AC	AA	AA	AA	AA
AX-182158534	A05	20374179	CC	CC	CC	AC	CC	CC	CC	CC
AX-182172879	A05	20603965	GG	AG	GG	GG	GG	GG	GG	GG
AX-182145346	A05	20666496	GG	AG	GG	GG	GG	GG	GG	GG
AX-177912241	A05	20685362	AA	AG	AA	AA	AA	AA	AA	AA
AX-95665464	A05	20854945	CC	TC	CC	CC	CC	CC	CC	CC
AX-177912470	A05	21188358	GG	AG	GG	GG	GG	GG	GG	GG
AX-95506574	A05	21224724	CC	CC	CC	CC	CC	CC	CC	CC
AX-95666223	A05	21298993	GG	GG	GG	GG	GG	GG	GG	GG
AX-95639244	A05	21325862	AA	AA	AA	AA	AA	AA	AA	AA
AX-179307296	A05	21346578	AA	AA	AA	AA	AA	AA	AA	AA
AX-182152197	A05	21349944	AA	AA	AA	AA	AA	AA	AA	AA
AX-95506580	A05	21899702	AA	GG	AA	AG	AA	AA	AA	AA
AX-177912135	A05	21956333	AA	AG	AA	AA	AA	AA	AA	AA
AX-182087589	A05	21962335	AA	AC	AA	AC	AA	AA	AA	AA
AX-177832432	A05	22118239	CC	AC	CC	CC	CC	CC	CC	CC
AX-179307678	A05	22138887	CC	AC	CC	AC	CC	CC	CC	CC
AX-179306778	A05	22151069	AA	GG	AA	AA	AA	AA	AA	AA
AX-177910912	A05	22168650	GG	GG	GG	AG	GG	GG	GG	GG
AX-179306936	A05	22305260	GG	GG	GG	AG	GG	GG	GG	GG
AX-177912243	A05	22464190	AA	AG	AA	AA	AA	AA	AA	AA
AX-177913265	A05	22876397	CC	TC	CC	CC	CC	CC	CC	CC
AX-177832917	A05	22896350	GG	AG	GG	GG	GG	GG	GG	GG
AX-177913287	A05	22999894	CC	AC	CC	CC	CC	CC	CC	CC
AX-177912371	A06	58478	CC	AC	CC	AC	CC	CC	CC	CC
AX-95509271	A06	116247	AA	AG	AA	AG	AA	AA	AA	AA
AX-95636509	A06	266415	CC	AC	CC	AC	CC	CC	CC	CC
AX-182168918	A06	291654	GG	AA	GG	AG	GG	GG	GG	GG
AX-177834699	A06	649158	CC	AC	CC	AC	CC	CC	CC	CC
AX-177831637	A06	728368	GG	GG	GG	GG	GG	GG	GG	GG
AX-177833610	A06	787710	GG	GG	GG	GG	GG	GG	GG	GG
AX-177827535	A06	816547	GG	AG	GG	GG	GG	GG	GG	GG
AX-95638150	A06	860355	GG	AG	GG	AG	GG	GG	GG	GG
AX-95508817	A06	991164	GG	AG	GG	GG	GG	GG	GG	GG
AX-177829767	A06	1156828	GG	GG	GG	AG	GG	GG	GG	GG
AX-179307479	A06	1196233	GG	GG	GG	AG	GG	GG	GG	GG
AX-182154808	A06	1350492	CC	AA	CC	AC	CC	CC	CC	CC
AX-95663205	A06	1469265	GG	AA	GG	AG	GG	GG	GG	GG
AX-177913142	A06	1480582	AA	AA	AA	AA	AA	AA	AA	AA
AX-177831451	A06	1748501	CC	NA	CC	AC	CC	CC	CC	CC
[truncated: 2,885 more rows]

## Sheet: group6_0933BxY3380
probeset_id	Chromosome	position	0933B	Y3380	M28-2	M28-6	M28-7	M28-9
[truncated: 3,816 more rows]

[truncated: 10 more sheets: group7_L933AxY3560, group8_L0933AxY3380, group9_0933Axzs11, group10_L0933AXZS11, group11_D717AxY3560, group12_D717AxY3380, group13_717BxY3560, group14_D717BxY3380, group15_D717AXZS11, Sheet21]
