# Supplementary material for: Maternal karyogene and cytoplasmic genotype affect the induction efficiency of doubled haploid inducer in Brassica napus
Source: BMC Plant Biol. 2021 May 3;21:207. doi: 10.1186/s12870-021-02981-z (PMC8091669; doi:10.1186/s12870-021-02981-z)
Supplement: Supplementary file 7 — Additional file 7. SNP homozygosity rate and inheritance rate. [file 12870_2021_2981_MOESM7_ESM.xls]

## Sheet: Sheet1
Additional file 7. SNP homozygosity rate and inheritance rate.
Sample source	Sample name	SNP site homozygous rate (%)	Maternal genetic similarity rate (%)	Sample source	sample name	SNP site homozygous rate (%)	Maternal genetic similarity rate (%)
maternal parent	0068A	100	97.93	0933A×Y3380	M30-1	98.91	99.3
	L0068A	100	98.58		M30-2	65.4	63.86
	0933A	100	98.27		M30-3	98.91	99.28
	L0933A	100	99.17		M30-6	98.94	99.33
	0933B	100	99.29		M30-10	98.94	99.3
	D717A	100	98.53		M30-11	98.94	99.33
	D717B	100	98.64	L0933A×Y3560	M35-1	98.71	99.28
0068A×Y3560	M1-1	60.3	61.4		M35-7	98.48	99.04
	M1-2	62.16	63.32		M35-9	59.44	58.61
	M1-3	61.11	62.23		M35-10	97.93	99.01
	M1-8	98.79	99.79		M35-12	98.5	99.56
	MI-9	98.74	99.82		M35-14	95.3	96.27
	MI-10	68.55	69.97	L0933A×Y3380	M34-1	69.28	69.91
L0068A×Y3380	M4-3	79.92	78.87		M34-2	70.76	69.02
	M4-4	99.9	98.81		M34-3	69.47	68.84
	M4-5	61.76	60.53		M34-5	68.97	69.61
	M4-9	57.6	56.39		M34-6	74.99	75.55
0068A×ZS11	M5-1	69.47	63.83		M34-9	96.33	97.12
0933A×Y3560	M31-1	98.86	99.23	0933A×ZS11	M36-1	65.99	68.21
	M31-2	98.91	99.12	L0933A×ZS11	M36-1	68.74	68.49
	M31-5	66.11	67.2	D717A×Y3560	M39-2	64.32	65.46
	M31-7	98.94	99.33		M39-4	98.58	99.72
	M31-8	63.01	61.93		M39-6	98.61	99.89
	M31-12	98.94	99.33		M39-8	61.56	62.26
0933B×Y3380	M28-2	78.87	79.92		M39-13	63.76	64.81
	M28-6	98.81	99.9	D717B×Y3380	M9-1	93.31	98.23
	M28-7	60.53	61.76		M9-2	98.61	99.9
	M28-9	56.39	57.6		M9-3	98.55	99.92
				D717A×ZS11	M42-1	67.73	64.64
