# Supplementary material for: Maternal karyogene and cytoplasmic genotype affect the induction efficiency of doubled haploid inducer in Brassica napus
Source: BMC Plant Biol. 2021 May 3;21:207. doi: 10.1186/s12870-021-02981-z (PMC8091669; doi:10.1186/s12870-021-02981-z)
Supplement: Supplementary file 8 — Additional file 8. Test material information. The same number of materials used represents the same karyogene, “A” represents sterile line, “B” represents maintainer line, pol CMS was bred by backcross with 15 generations of maintainer line, and ogu CMS was bred by backcross with 12 generations of the same maintainer line, only cytoplasmic genotype differences, but 0068 and 0933 have similar sources. The collection and breeding of the Brassica napus materials we use has obtained local permits in China, which is in line with national policies. The Brassica napus used in this study is commonly grown oil crop used species native to China and does not fall under the Nagoya protocol. [file 12870_2021_2981_MOESM8_ESM.xls]

## Sheet: Sheet1
Additional file 8. Test material information.
Material category	Material name	Material use	Material source
Rape DH inducer lines	Y3560, Y3380	paternal parent	Provided by Chengdu Academy of Agriculture and Forestry Sciences
pol CMS	0068A, 0933A, D717A	maternal parent (maintainer line corresponding to sterile line)
ogu CMS	L0068A, L0933A
nap maintainer line	0933B, D717B
Control material	The ZS11of conventional varieties have no pol and ogu restorer genes	paternal parent	Selected by the Chinese Academy of Agricultural Sciences for Oil Crop Research
The same number of materials used represents the same karyogene, “A” represents sterile line, “B” represents maintainer line, pol CMS was bred by backcross with 15 generations of maintainer line, and ogu CMS was bred by backcross with 12 generations of the same maintainer line, only cytoplasmic genotype differences, but 0068 and 0933 have similar sources.The collection and breeding of the Brassic…
