# Supplementary material for: Maternal karyogene and cytoplasmic genotype affect the induction efficiency of doubled haploid inducer in Brassica napus
Source: BMC Plant Biol. 2021 May 3;21:207. doi: 10.1186/s12870-021-02981-z (PMC8091669; doi:10.1186/s12870-021-02981-z)
Supplement: Supplementary file 11 — Additional file 11. Genotyping raw data. [file 12870_2021_2981_MOESM11_ESM.xls]

## Sheet: group1_0068Axy3560_geno
probeset_id	Chromosome	position	0068A	Y3560	M1-1	M1-10	M1-2	M1-3	M1-8	M1-9
AX-95502621	A01	198823	AA	BB	AB	AA	AB	AA	AA	AA
AX-177912260	A01	212754	AA	BB	AB	AA	AB	AA	AA	AA
AX-177912483	A01	360009	AA	BB	AA	AA	AB	AA	AA	AA
AX-95665553	A01	398469	AA	BB	AB	AA	AB	AA	AA	AA
AX-177913118	A01	717053	AA	BB	AA	AA	AB	AA	AA	AA
AX-95501321	A01	730624	AA	BB	AA	AA	AA	AA	AA	AA
AX-86223377	A01	853144	AA	BB	AB	AA	AA	AA	AA	AA
AX-95665610	A01	873225	AA	BB	AB	AA	AB	AA	AA	AA
AX-95508659	A01	1400752	AA	BB	AB	AA	AA	AA	AA	AA
AX-95502020	A01	1525039	AA	BB	AB	AA	AA	AA	AA	AA
AX-95637211	A01	1582609	AA	BB	AB	AA	AA	AA	AA	AA
AX-177911911	A01	1858666	AA	BB	AA	AA	AA	AA	AA	AA
AX-177911532	A01	2076602	AA	BB	AB	AA	AA	AA	AA	AA
AX-95664180	A01	2094564	AA	BB	AA	AA	AA	AA	AA	AA
AX-95508437	A01	2128844	AA	BB	AB	AA	AA	AA	AA	AA
AX-95655145	A01	2141160	AA	BB	AA	AA	AA	AA	AA	AA
AX-177911814	A01	2439241	AA	BB	AB	AA	AB	AB	AA	AA
AX-182173272	A01	2579347	AA	BB	AB	AA	AB	AB	AA	AA
AX-182135939	A01	2604767	AA	BB	AB	AA	AB	AA	AA	AA
AX-95681255	A01	2992971	AA	BB	AB	AA	AB	AB	AA	AA
AX-179307696	A01	2993618	AA	BB	AB	AA	AB	AB	AA	AA
AX-177834813	A01	3044599	AA	BB	AB	AA	AB	AB	AA	AA
AX-177912264	A01	3239160	AA	BB	AB	AA	AB	AB	AA	AA
AX-95504763	A01	3282715	AA	BB	AB	AA	AB	AB	AA	AA
AX-95509058	A01	3312635	AA	BB	AA	AA	AA	AA	AA	AA
AX-95656361	A01	3432062	AA	BB	AB	AA	AB	AB	AA	AA
AX-95502133	A01	3482461	AA	BB	AB	AA	AB	AB	AA	AA
AX-177912594	A01	4020809	AA	BB	AA	AA	AA	AA	AA	AA
AX-95637411	A01	5121858	AA	BB	AB	AB	AB	AB	AA	AA
AX-95501944	A01	6794703	AA	BB	AA	AA	AA	AA	AA	AA
AX-182149877	A01	6916160	AA	BB	AA	AA	AA	AA	AA	AA
AX-182126643	A01	6951719	AA	BB	AA	AA	AA	AA	AA	AA
AX-177912802	A01	7156915	AA	BB	AA	AA	AA	AA	AA	AA
AX-86222673	A01	7370278	AA	BB	AA	AA	AB	AB	AA	AA
AX-182124925	A01	7614125	AA	BB	AB	AA	AB	AB	AA	AA
AX-182161712	A01	7835721	AA	BB	AB	AA	AB	AB	AA	AA
AX-95508858	A01	7912026	AA	BB	AB	AA	AB	AB	AA	AA
AX-95664675	A01	8155867	AA	BB	AA	AA	AA	AA	AA	AA
AX-95636642	A01	8930734	AA	BB	AA	AA	AA	AA	AA	AA
AX-177830614	A01	9312527	AA	BB	AA	AA	AA	AA	AA	AA
AX-182141853	A01	9362728	AA	BB	AA	AA	AA	AA	AA	AA
AX-182087803	A01	9389222	AA	BB	AA	AA	AA	AA	AA	AA
AX-177913332	A01	9788080	AA	BB	AA	AA	AA	AA	AA	AA
AX-177909892	A01	10290337	AA	BB	AA	AA	AA	AA	AA	AA
AX-182172059	A01	10725263	AA	BB	AA	AA	AA	AA	AA	AA
AX-182143680	A01	10746319	AA	BB	AA	AA	AA	AA	AA	AA
AX-95636790	A01	14240261	AA	BB	AB	AA	AB	AB	AA	AA
AX-182125872	A01	14293677	AA	BB	AB	AA	AB	AB	AA	AA
AX-182129695	A01	14365463	AA	BB	AB	AA	AB	AB	AA	AA
AX-177631354	A01	14848522	AA	BB	AA	AA	AA	AA	AA	AA
AX-95635253	A01	15011514	AA	BB	AA	AA	AA	AA	AA	AA
AX-177828951	A01	15326332	AA	BB	AA	AA	AA	AA	AA	AA
AX-179306743	A01	15382241	AA	BB	AA	AA	AA	AA	AA	AA
AX-95636862	A01	15453898	AA	BB	AA	AA	AA	AA	AA	AA
AX-95637036	A01	15486841	AA	BB	AA	AA	AA	AA	AA	AA
AX-95509274	A01	16469624	AA	BB	AA	AA	AA	AA	AA	AA
AX-95502697	A01	16508776	AA	BB	AB	AA	AB	AB	AA	AA
AX-95637867	A01	16591763	AA	BB	AA	AA	AA	AA	AA	AA
AX-86228626	A01	16794271	AA	BB	AA	AA	AA	AB	AA	AA
AX-177910049	A01	17675721	AA	BB	AA	AA	AA	AA	AA	AA
AX-95504659	A01	18070953	AA	BB	AA	AA	AA	AA	AA	AA
AX-86233156	A01	18141319	AA	BB	AA	AA	AA	AA	AA	AA
AX-177834349	A01	18303706	AA	BB	AA	AB	AA	AA	AA	AA
AX-177835514	A01	18579415	AA	BB	AA	AB	AA	AA	AA	AA
AX-86219931	A01	19438918	AA	BB	AB	AB	AB	AA	AA	AA
AX-95663757	A01	19614667	AA	BB	AB	AA	AB	AA	AA	AA
AX-182143730	A01	19666059	AA	BB	AB	AA	AB	AA	AA	AA
AX-95501548	A01	19770968	AA	BB	AA	AB	AA	AA	AA	AA
AX-182147784	A01	20087414	AA	BB	AA	AA	AA	AA	AA	AA
AX-95680545	A01	20308811	AA	BB	AA	AA	AA	AA	AA	AA
AX-182154005	A01	20658260	AA	BB	AA	AA	AA	AA	AA	AA
AX-95667145	A01	20842143	AA	BB	AB	AA	AB	AA	AA	AA
AX-182176848	A01	21414767	AA	BB	AB	AA	AB	AB	AA	AA
AX-95683173	A02	508891	AA	BB	AB	AA	AB	AB	AA	AA
AX-95508354	A02	695308	AA	BB	AA	AA	AA	AA	AA	AA
AX-177909667	A02	716411	AA	BB	AB	AA	AB	AB	AA	AA
AX-182140420	A02	993808	AA	BB	AB	AA	AB	AB	AA	AA
AX-86224746	A02	1182064	AA	BB	AB	AA	AB	AB	AA	AA
AX-95638485	A02	1576900	AA	BB	AB	AA	AB	AB	AA	AA
AX-177911125	A02	2693065	AA	BB	AB	AB	AA	AA	AA	AA
AX-95662968	A02	2712565	AA	BB	AA	AB	AA	AA	AA	AA
AX-177909889	A02	4882956	AA	BB	AB	AA	AA	AB	AA	AA
AX-95666621	A02	4907941	AA	BB	AB	AB	AA	AB	AA	AA
AX-177827822	A02	5250664	AA	BB	AA	AB	AB	AB	AA	AA
AX-105309242	A02	7351405	AA	BB	AB	AB	AB	AB	AA	AA
AX-95663800	A02	7389046	AA	BB	AB	AB	AB	AB	AA	AA
AX-177836021	A02	7437134	AA	BB	AB	AA	AB	AB	AA	AA
AX-95639067	A02	7486392	AA	BB	AB	AB	AB	AA	AA	AA
AX-95507816	A02	7494729	AA	BB	AB	AB	AB	AB	AA	AA
AX-95637980	A02	7539305	AA	BB	AB	AB	AB	AB	AA	AA
AX-177827848	A02	7557464	AA	BB	AB	AB	AB	AA	AA	AA
AX-95638735	A02	7607144	AA	BB	AA	AA	AA	AA	AA	AA
AX-95637082	A02	7614391	AA	BB	AB	AB	AB	AA	AA	AA
AX-182155845	A02	7641799	AA	BB	AB	AB	AB	AA	AA	AA
AX-177833634	A02	7804384	AA	BB	AB	AB	AB	AA	AA	AA
AX-182087557	A02	7861565	AA	BB	AB	AB	AB	AA	AA	AA
AX-182142217	A02	7929034	AA	BB	AB	AB	AB	AA	AA	AA
AX-95508890	A02	7998403	AA	BB	AB	AB	AB	AA	AA	AA
AX-95505381	A02	8150371	AA	BB	AB	AB	AB	AA	AA	AA
AX-95638244	A02	8152495	AA	BB	AB	AB	AB	AA	AA	AA
AX-177831861	A02	8169719	AA	BB	AB	AA	AB	AA	AA	AA
AX-182147245	A02	8255885	AA	BB	AB	AB	AB	AA	AA	AA
AX-177912782	A02	8550776	AA	BB	AA	AA	AA	AA	AA	AA
AX-95664919	A02	8776717	AA	BB	AB	AA	AB	AA	AA	AA
AX-177911500	A02	8993675	AA	BB	AB	AA	AA	AA	AA	AA
AX-95666455	A02	9130270	AA	BB	AB	AA	AB	AA	AA	AA
AX-177910626	A02	9277456	AA	BB	AB	AA	AB	AA	AA	AA
AX-95636338	A02	9429966	AA	BB	AB	AA	AB	AA	AA	AA
AX-177831482	A02	9728637	AA	BB	AB	AA	AA	AA	AA	AA
AX-179580096	A02	9783806	AA	BB	AB	AA	AB	AA	AA	AA
AX-182134274	A02	10817962	AA	BB	AB	AA	AB	AA	AA	AA
AX-182128414	A02	10998968	AA	BB	AB	AA	AB	AB	AA	AA
AX-86216715	A02	11750712	AA	BB	AA	AA	AB	AB	AA	AA
AX-177829785	A02	12249503	AA	BB	AB	AA	AB	AA	AA	AA
AX-95655237	A02	12872269	AA	BB	AB	AA	AA	AB	AA	AA
AX-177912058	A02	18255015	AA	BB	AA	AA	AB	AB	AA	AA
AX-182134755	A02	18348727	AA	BB	AB	AA	AB	AB	AA	AA
AX-95506377	A02	18834371	AA	BB	AB	AA	AB	AB	AA	AA
AX-95504541	A03	1132330	AA	BB	AB	AA	AB	AB	AA	AA
AX-182155028	A03	1923343	AA	BB	AA	AA	AA	AA	AA	AA
AX-95508432	A03	2457741	AA	BB	AB	AA	AB	AB	AA	AA
AX-182087154	A03	2764420	AA	BB	AA	AA	AA	AA	AA	AA
AX-95636441	A03	3249677	AA	BB	AB	AA	AB	AB	AA	AA
AX-95506788	A03	3349809	AA	BB	AB	AA	AB	AB	AA	AA
AX-95664127	A03	3513216	AA	BB	AB	AA	AB	AB	AA	AA
AX-177831884	A03	3513409	AA	BB	AB	AA	AB	AB	AA	AA
AX-105337675	A03	3794794	AA	BB	AA	AA	AA	AA	AA	AA
AX-182140633	A03	3929928	AA	BB	AA	AA	AA	AA	AA	AA
AX-95505872	A03	4030660	AA	BB	AA	AA	AA	AA	AA	AA
AX-95656234	A03	4092990	AA	BB	AB	AA	AB	AB	AA	AA
AX-177911190	A03	4511921	AA	BB	AB	AA	AB	AA	AA	AA
AX-177912899	A03	4548249	AA	BB	AB	AB	AB	AA	AA	AA
AX-182135940	A03	4933392	AA	BB	AB	AB	AA	AB	AA	AA
AX-182145123	A03	5043286	AA	BB	AB	AB	AA	AB	AA	AA
AX-95635782	A03	5448828	AA	BB	AA	AB	AA	AA	AA	AA
AX-182140418	A03	5636296	AA	BB	AA	AA	AA	AA	AA	AA
AX-95509309	A03	5754736	AA	BB	AA	AB	AA	AA	AA	AA
AX-182174150	A03	5956088	AA	BB	AA	AB	AA	AB	AA	AA
AX-95655675	A03	6265677	AA	BB	AB	AB	AA	AA	AA	AA
AX-182158258	A03	6372728	AA	BB	AA	AB	AA	AA	AA	AA
AX-95664900	A03	6493980	AA	BB	AA	AA	AA	AA	AA	AA
AX-182176474	A03	6526359	AA	BB	AA	AA	AA	AA	AA	AA
AX-95508470	A03	6765570	AA	BB	AA	AB	AA	AA	AA	AA
AX-177833140	A03	6861108	AA	BB	AB	AA	AA	AA	AA	AA
AX-95509577	A03	6881611	AA	BB	AA	AA	AA	AA	AA	AA
AX-95508143	A03	7158596	AA	BB	AA	AA	AB	AB	AA	AA
AX-182132838	A03	7166944	AA	BB	AA	AA	AB	AB	AA	AA
AX-177834122	A03	7220018	AA	BB	AA	AA	AB	AB	AA	AA
AX-177911902	A03	7311327	AA	BB	AA	AA	AB	AB	AA	AA
AX-177910117	A03	7489059	AA	BB	AA	AA	AB	AB	AA	AA
AX-177911805	A03	7616979	AA	BB	AA	AA	AB	AB	AA	AA
AX-95506308	A03	8065497	AA	BB	AA	AA	AA	AA	AA	AA
AX-95638334	A03	8137479	AA	BB	AA	AA	AB	AB	AA	AA
AX-95665084	A03	8876213	AA	BB	AB	AA	AB	AB	AA	AA
AX-182087809	A03	8930569	AA	BB	AA	AA	AB	AB	AA	AA
AX-182126137	A03	8931729	AA	BB	AA	AA	AB	AB	AA	AA
AX-177830988	A03	9067103	AA	BB	AB	AA	AB	AB	AA	AA
AX-95507218	A03	9085530	AA	BB	AB	AA	AB	AB	AA	AA
AX-179307297	A03	9331524	AA	BB	AA	AA	AB	AB	AA	AA
AX-177835269	A03	9525405	AA	BB	AB	AA	AB	AB	AA	AA
AX-105337781	A03	9955843	AA	BB	AB	AB	AB	AA	AA	AA
AX-182139142	A03	10002812	AA	BB	AB	AA	AB	AA	AA	AA
AX-177912354	A03	14467832	AA	BB	AA	AA	AA	AA	AA	AA
AX-95681175	A03	14558144	AA	BB	AA	AA	AA	AA	AA	AA
AX-95679826	A03	14841203	AA	BB	AB	AB	AB	AB	AA	AA
AX-95665748	A03	15038093	AA	BB	AB	AA	AA	AB	AA	AA
AX-95509154	A03	15430383	AA	BB	AB	AB	AA	AB	AA	AA
AX-95505851	A03	15546889	AA	BB	AA	AB	AB	AA	AA	AA
AX-182087416	A03	18139695	AA	BB	AA	AB	AA	AA	AA	AA
AX-95663824	A03	18299416	AA	BB	AA	AB	AA	AA	AA	AA
AX-95503663	A03	18420321	AA	BB	AA	AB	AB	AA	AA	AA
AX-95505098	A03	18485019	AA	BB	AB	AB	AA	AB	AA	AA
AX-182176888	A03	18944654	AA	BB	AA	AB	AB	AA	AA	AA
AX-95665277	A03	19014167	AA	BB	AA	AB	AA	AA	AA	AA
AX-95503070	A03	19029743	AA	BB	AA	AB	AB	AA	AA	AA
AX-95655506	A03	19098609	AA	BB	AA	AB	AA	AA	AA	AA
AX-95509028	A03	20920417	AA	BB	AB	AA	AA	AB	AA	AA
AX-177913112	A03	21074893	AA	BB	AA	AA	AB	AA	AA	AA
AX-177633599	A03	22900381	AA	BB	AA	AB	AA	AB	AA	AA
AX-177912865	A03	23502236	AA	BB	AA	AB	AB	AB	AA	AA
AX-179307141	A03	23700354	AA	BB	AA	AB	AB	AB	AA	AA
AX-182177872	A03	24475318	AA	BB	AB	AA	AA	AA	AA	AA
AX-95501422	A03	24677587	AA	BB	AB	AB	AB	AB	AA	AA
AX-95680406	A03	24700288	AA	BB	AB	AB	AA	AA	AA	AA
AX-95509657	A03	25176863	AA	BB	AA	AB	AA	AA	AA	AA
AX-95663183	A03	25257196	AA	BB	AA	AA	AA	AA	AA	AA
AX-182087709	A03	25455931	AA	BB	AA	AA	AA	AB	AA	AA
AX-95502992	A03	25517505	AA	BB	AA	AA	AA	AB	AA	AA
AX-95665146	A03	26262031	AA	BB	AB	AB	AA	AB	AA	AA
AX-95508147	A03	27358861	AA	BB	AB	AB	AA	AB	AA	AA
AX-177910624	A03	27595162	AA	BB	AB	AB	AA	AB	AA	AA
AX-95506638	A03	28438798	AA	BB	AB	AB	AB	AB	AA	AA
AX-95502677	A03	28444334	AA	BB	AB	AB	AB	AB	AA	AA
AX-177829574	A03	29008514	AA	BB	AB	AB	AB	AB	AA	AA
AX-177910335	A03	29049025	AA	BB	AB	AA	AA	AA	AA	AA
AX-177832453	A03	29098027	AA	BB	AB	AB	AB	AB	AA	AA
AX-95683164	A03	29734315	AA	BB	AB	AA	AB	AA	AA	AA
AX-177911849	A04	1540119	AA	BB	AB	AB	AA	AA	AA	AA
AX-95665112	A04	1618218	AA	BB	AB	AB	AB	AB	AA	AA
AX-95665840	A04	1792836	AA	BB	AB	AB	AB	AB	AA	AA
AX-177912915	A04	1793416	AA	BB	AB	AB	AB	AB	AA	AA
AX-95655507	A04	1880805	AA	BB	AB	AB	AB	AB	AA	AA
AX-182124799	A04	16546328	AA	BB	AB	AA	AB	AB	AA	AA
AX-95683087	A04	16580390	AA	BB	AA	AA	AB	AA	AA	AA
AX-95636035	A04	18342595	AA	BB	AA	AA	AA	AA	AA	AA
AX-95664306	A04	18424204	AA	BB	AB	AA	AA	AB	AA	AA
AX-95655722	A04	18512174	AA	BB	AA	AB	AB	AA	AA	AA
AX-177832576	A04	18693930	AA	BB	AA	AA	AB	AA	AA	AA
AX-177912412	A04	18746955	AA	BB	AB	AA	AA	AB	AA	AA
AX-95505768	A05	871689	AA	BB	AA	AA	AA	AA	AA	AA
AX-179307553	A05	1028920	AA	BB	AB	AA	AB	AB	AA	AA
AX-182125476	A05	1091785	AA	BB	AB	AA	AB	AB	AA	AA
AX-95656061	A05	1474158	AA	BB	AB	AA	AB	AB	AA	AA
AX-95504430	A05	1887134	AA	BB	AA	AA	AB	AA	AA	AA
AX-182173242	A05	1904275	AA	BB	AA	AA	AB	AA	AA	AA
AX-182156752	A05	2163606	AA	BB	AA	AA	AB	AA	AA	AA
AX-182144070	A05	2402352	AA	BB	AA	AA	AA	AA	AA	AA
AX-95682879	A05	2997485	AA	BB	AA	AA	AA	AA	AA	AA
AX-95502175	A05	3762765	AA	BB	AB	AA	AA	AA	AA	AA
AX-95504919	A05	3853825	AA	BB	AB	AA	AA	AA	AA	AA
AX-177828199	A05	3909610	AA	BB	AA	AA	AA	AA	AA	AA
AX-95504224	A05	3929212	AA	BB	AB	AA	AA	AA	AA	AA
AX-177827743	A05	4207579	AA	BB	AB	AA	AA	AA	AA	AA
AX-95507219	A05	4243236	AA	BB	AB	AA	AA	AA	AA	AA
AX-179307094	A05	4295731	AA	BB	AB	AA	AA	AA	AA	AA
AX-177833846	A05	5399140	AA	BB	AB	AA	AA	AA	AA	AA
AX-95664488	A05	5459849	AA	BB	AB	AA	AA	AA	AA	AA
AX-177912492	A05	5563282	AA	BB	AB	AB	AB	AB	AA	AA
AX-179306787	A05	5606124	AA	BB	AB	AB	AB	AB	AA	AA
AX-95507692	A05	5766873	AA	BB	AB	AB	AB	AB	AA	AA
AX-95508318	A05	5954217	AA	BB	AB	AA	AB	AB	AA	AA
AX-182165966	A05	6228433	AA	BB	AA	AB	AB	AB	AA	AA
AX-177832647	A05	8294403	AA	BB	AB	AA	AB	AB	AA	AA
AX-179307134	A05	8987073	AA	BB	AB	AA	AA	AB	AA	AA
AX-177913145	A05	10691742	AA	BB	AB	AA	AA	AB	AA	AA
AX-95663816	A05	12150797	AA	BB	AB	AA	AB	AB	AA	AA
AX-182143990	A05	13900990	AA	BB	AB	AA	AA	AB	AA	AA
AX-182137231	A05	14207114	AA	BB	AA	AA	AB	AA	AA	AA
AX-95680998	A05	14285552	AA	BB	AA	AA	AA	AA	AA	AA
AX-177911746	A05	14411606	AA	BB	AA	AA	AA	AA	AA	AA
AX-95636603	A05	15424706	AA	BB	AB	AA	AA	AB	AA	AA
AX-182143010	A05	15546430	AA	BB	AB	AB	AA	AB	AA	AA
AX-95664206	A05	15568606	AA	BB	AA	AB	AA	AA	AA	AA
AX-177828910	A05	16490538	AA	BB	AA	AB	AB	AA	AA	AA
AX-95637547	A05	16659668	AA	BB	AA	AB	AB	AA	AA	AA
AX-95639173	A05	16907957	AA	BB	AA	AB	AA	AA	AA	AA
AX-95665992	A05	16969403	AA	BB	AA	AB	AA	AA	AA	AA
AX-95504145	A05	17025635	AA	BB	AA	AB	AB	AA	AA	AA
AX-177909744	A05	17822847	AA	BB	AB	AB	AB	AB	AA	AA
AX-95638187	A05	17889889	AA	BB	AB	AB	AB	AB	AA	AA
AX-95666524	A05	17890204	AA	BB	AB	AB	AB	AB	AA	AA
AX-177910606	A05	17930951	AA	BB	AB	AB	AB	AB	AA	AA
AX-95637202	A05	18570049	AA	BB	AA	AB	AB	AA	AA	AA
AX-179307584	A05	18730739	AA	BB	AA	AB	AA	AA	AA	AA
AX-177828902	A05	18741943	AA	BB	AA	AB	AB	AA	AA	AA
AX-95509012	A05	18763474	AA	BB	AA	AB	AA	AA	AA	AA
AX-95504009	A05	19483554	AA	BB	AB	AB	AA	AB	AA	AA
AX-179307554	A05	19669585	AA	BB	AB	AB	AA	AB	AA	AA
AX-177830014	A05	19765674	AA	BB	AB	AB	AA	AB	AA	AA
AX-177911837	A05	20160427	AA	BB	AB	AB	AA	AB	AA	AA
AX-177831439	A05	20266311	AA	BB	AA	AA	AA	AA	AA	AA
AX-177912241	A05	20685362	AA	BB	AA	AB	AA	AB	AA	AA
AX-95665464	A05	20854945	AA	BB	AA	AB	AA	AA	AA	AA
AX-95506574	A05	21224724	AA	BB	AA	AB	AB	AB	AA	AA
AX-95666223	A05	21298993	AA	BB	AA	AB	AB	AB	AA	AA
AX-95639244	A05	21325862	AA	BB	AA	AB	AB	AB	AA	AA
AX-179307296	A05	21346578	AA	BB	AA	AB	AB	AB	AA	AA
AX-182152197	A05	21349944	AA	BB	AA	AB	AB	AB	AA	AA
AX-95506580	A05	21899702	AA	BB	AA	AB	AB	AB	AA	AA
AX-182168918	A06	291654	AA	BB	AB	AA	AA	AA	AA	AA
AX-177834699	A06	649158	AA	BB	AB	AB	AA	AB	AA	AA
AX-177831637	A06	728368	AA	BB	AA	AB	AB	AB	AA	AA
AX-177833610	A06	787710	AA	BB	AB	AB	AB	AB	AA	AA
AX-177827535	A06	816547	AA	BB	AB	AB	AA	AA	AA	AA
AX-95638150	A06	860355	AA	BB	AB	AB	AA	AB	AA	AA
AX-95508817	A06	991164	AA	BB	AA	AB	AB	AA	AA	AA
AX-95509548	A06	2730311	AA	BB	AA	AB	AA	AB	AA	AA
AX-177833257	A06	2896587	AA	BB	AA	AB	AA	AA	AA	AA
AX-86214316	A06	2987221	AA	BB	AB	AB	AA	AA	AA	AA
AX-182087544	A06	3231009	AA	BB	AA	AA	AA	AA	AA	AA
AX-177913223	A06	3787259	AA	BB	AA	AB	AB	AB	AA	AA
AX-177834345	A06	3882238	AA	BB	AB	AB	AB	AB	AA	AA
AX-182142084	A06	4115936	AA	BB	AB	AB	AA	AB	AA	AA
AX-95508761	A06	5119717	AA	BB	AA	AB	AB	AB	AA	AA
AX-177831709	A06	5138085	AA	BB	AB	AB	AB	AB	AA	AA
AX-177835038	A06	5468640	AA	BB	AB	AB	AA	AB	AA	AA
AX-86214635	A06	5627892	AA	BB	AB	AB	AB	AB	AA	AA
AX-95506879	A06	5924593	AA	BB	AA	AA	AB	AA	AA	AA
AX-177911343	A06	6017553	AA	BB	AA	AB	AB	AB	AA	AA
AX-95666824	A06	6031226	AA	BB	AA	AB	AB	AB	AA	AA
AX-95639108	A06	6375156	AA	BB	AA	AB	AA	AA	AA	AA
AX-179306788	A06	7556059	AA	BB	AA	AA	AB	AA	AA	AA
AX-182159521	A06	7560549	AA	BB	AA	AA	AB	AA	AA	AA
AX-177909979	A06	7677436	AA	BB	AA	AA	AB	AA	AA	AA
AX-182087508	A06	8046270	AA	BB	AA	AA	AB	AA	AA	AA
AX-95665071	A06	8428209	AA	BB	AB	AA	AB	AB	AA	AA
AX-177911682	A06	10119176	AA	BB	AB	AA	AB	AB	AA	AA
AX-95637400	A06	15807772	AA	BB	AB	AB	AB	AB	AA	AA
AX-95663611	A06	16038171	AA	BB	AA	AA	AB	AA	AA	AA
AX-95503003	A06	16884829	AA	BB	AA	AA	AA	AA	AA	AA
AX-182087579	A06	17671955	AA	BB	AB	AB	AB	AB	AA	AA
AX-86235832	A06	18056357	AA	BB	AB	AA	AA	AB	AA	AA
AX-95502106	A06	18208680	AA	BB	AA	AA	AA	AA	AA	AA
AX-177828759	A06	18652637	AA	BB	AA	AA	AA	AA	AA	AA
AX-177912592	A06	18722606	AA	BB	AA	AA	AA	AA	AA	AA
AX-86224343	A06	18943930	AA	BB	AA	AA	AA	AA	AA	AA
AX-95507417	A06	19108570	AA	BB	AA	AA	AA	AA	AA	AA
AX-95506718	A06	19172603	AA	BB	AA	AB	AB	AA	AA	AA
AX-95663549	A06	19740178	AA	BB	AA	AB	AB	AA	AA	AA
AX-95501842	A06	19808118	AA	BB	AA	AA	AA	AA	AA	AA
AX-177829720	A06	19876075	AA	BB	AB	AA	AB	AB	AA	AA
AX-95681358	A06	20174821	AA	BB	AB	AB	AB	AB	AA	AA
AX-95503104	A06	20212148	AA	BB	AB	AB	AB	AB	AA	AA
AX-182087698	A06	20288533	AA	BB	AB	AA	AB	AB	AA	AA
AX-105306485	A06	20494551	AA	BB	AB	AA	AA	AB	AA	AA
AX-177831104	A06	20554110	AA	BB	AB	AB	AA	AB	AA	AA
AX-95639147	A06	21528698	AA	BB	AA	AA	AA	AA	AA	AA
AX-95509499	A06	21602441	AA	BB	AA	AA	AA	AA	AA	AA
AX-177830624	A06	21686790	AA	BB	AA	AA	AA	AA	AA	AA
AX-95662748	A06	21963704	AA	BB	AA	AA	AA	AA	AA	AA
AX-95503227	A06	24322070	AA	BB	AB	AA	AB	AA	AA	AA
AX-182126510	A06	24366029	AA	BB	AB	AA	AB	AA	AA	AA
AX-95508194	A07	175504	AA	BB	AA	AA	AA	AA	AA	AA
AX-95503488	A07	503202	AA	BB	AA	AA	AA	AA	AA	AA
AX-177829310	A07	885906	AA	BB	AB	AA	AA	AA	AA	AA
AX-95508069	A07	1110150	AA	BB	AB	AB	AA	AA	AA	AA
AX-177831174	A07	1145826	AA	BB	AA	AA	AB	AA	AA	AA
AX-95505071	A07	1182739	AA	BB	AB	AA	AA	AA	AA	AA
AX-182141687	A07	1241046	AA	BB	AA	AA	AB	AA	AA	AA
AX-177828915	A07	1271475	AA	BB	AA	AA	AA	AA	AA	AA
AX-182160949	A07	1689913	AA	BB	AB	AB	AA	AA	AA	AA
AX-177913005	A07	1736730	AA	BB	AB	AA	AA	AA	AA	AA
AX-177828662	A07	1977367	AA	BB	AB	AA	AA	AA	AA	AA
AX-182151099	A07	2627058	AA	BB	AA	AB	AA	AA	AA	AA
AX-86216992	A07	2643908	AA	BB	AA	AA	AA	AA	AA	AA
AX-95680546	A07	3314765	AA	BB	AA	AB	AA	AB	AA	AA
AX-177832832	A07	3325864	AA	BB	AA	AB	AB	AB	AA	AA
AX-95507986	A07	4162142	AA	BB	AB	AB	AA	AB	AA	AA
AX-182141284	A07	4283656	AA	BB	AB	AB	AA	AB	AA	AA
AX-182164478	A07	4504880	AA	BB	AB	AA	AA	AB	AA	AA
AX-95637239	A07	4914807	AA	BB	AB	AA	AA	AB	AA	AA
AX-95640180	A07	4995139	AA	BB	AB	AA	AA	AB	AA	AA
AX-182141083	A07	5268725	AA	BB	AB	AA	AA	AB	AA	AA
AX-177833512	A07	5471075	AA	BB	AA	AA	AA	AB	AA	AA
AX-95680447	A07	5495357	AA	BB	AA	AA	AA	AA	AA	AA
AX-177827909	A07	5524144	AA	BB	AB	AA	AB	AA	AA	AA
AX-177829162	A07	5584152	AA	BB	AB	AA	AB	AA	AA	AA
AX-182129626	A07	5635533	AA	BB	AB	AA	AB	AA	AA	AA
AX-177827651	A07	6012999	AA	BB	AA	AA	AA	AB	AA	AA
AX-182087850	A07	6015130	AA	BB	AA	AA	AA	AB	AA	AA
AX-95509286	A07	6240941	AA	BB	AB	AA	AB	AA	AA	AA
AX-177835542	A07	6253879	AA	BB	AB	AA	AB	AB	AA	AA
AX-95637282	A07	6362345	AA	BB	AB	AA	AB	AA	AA	AA
AX-95638829	A07	6430162	AA	BB	AB	AA	AB	AA	AA	AA
AX-95680941	A07	6600164	AA	BB	AB	AA	AB	AA	AA	AA
AX-182130952	A07	8137302	AA	BB	AA	AA	AA	AA	AA	AA
AX-182159796	A07	8485629	AA	BB	AB	AA	AB	AB	AA	AA
AX-95509571	A07	8577828	AA	BB	AA	AA	AB	AA	AA	AB
AX-95507014	A07	8891587	AA	BB	AA	AA	AA	AA	AA	AA
AX-177831127	A07	8992455	AA	BB	AA	AA	AB	AA	AA	AA
AX-182124963	A07	9061386	AA	BB	AB	AA	AB	AB	AA	AA
AX-177830677	A07	9213985	AA	BB	AB	AA	AB	AB	AA	AA
AX-182134600	A07	9251073	AA	BB	AA	AA	AB	AA	AA	AA
AX-182176252	A07	9266322	AA	BB	AB	AA	AB	AB	AA	AA
AX-105307172	A07	10583646	AA	BB	AB	AB	AB	AB	AA	AA
AX-177834842	A07	10656778	AA	BB	AA	AB	AB	AA	AA	AA
AX-95509178	A07	11076585	AA	BB	AB	AB	AB	AB	AA	AA
AX-177831722	A07	11205439	AA	BB	AB	AA	AA	AB	AA	AA
AX-182158749	A07	11321593	AA	BB	AB	AB	AB	AB	AA	AA
AX-177829576	A07	11425961	AA	BB	AA	AB	AB	AA	AA	AA
AX-95635882	A07	11569393	AA	BB	AA	AB	AB	AA	AA	AA
AX-177911617	A07	11667651	AA	BB	AA	AB	AB	AA	AA	AA
AX-95503648	A07	11832347	AA	BB	AA	AB	AB	AA	AA	AA
AX-177910940	A07	11891179	AA	BB	AB	AB	AB	AB	AA	AA
AX-95504032	A07	11928474	AA	BB	AB	AB	AB	AB	AA	AA
AX-86231816	A07	12222286	AA	BB	AB	AB	AB	AB	AA	AA
AX-177835903	A07	12323385	AA	BB	AA	AA	AA	AA	AA	AA
AX-177834209	A07	13114093	AA	BB	AA	AB	AA	AA	AA	AA
AX-182142733	A07	13130371	AA	BB	AB	AB	AB	AB	AA	AA
AX-182151810	A07	13354994	AA	BB	AA	AB	AB	AA	AA	AA
AX-95506072	A07	13428544	AA	BB	AB	AB	AB	AB	AA	AA
AX-95665475	A07	14966329	AA	BB	AA	AA	AA	AA	AA	AA
AX-95509585	A07	15403624	AA	BB	AA	AB	AA	AA	AA	AA
AX-86221502	A07	15433526	AA	BB	AA	AB	AA	AA	AA	AA
AX-95635600	A07	16155487	AA	BB	AA	AA	AA	AA	AA	AA
AX-177913464	A07	16162855	AA	BB	AA	AB	AA	AA	AA	AA
AX-182169504	A07	20046365	AA	BB	AB	AB	AB	AB	AA	AA
AX-105307481	A08	131384	AA	BB	AA	AA	AA	AA	AA	AA
AX-95637926	A08	293851	AA	BB	AA	AA	AB	AA	AA	AA
AX-95662886	A08	313890	AA	BB	AA	AA	AB	AA	AA	AA
AX-95663434	A08	598224	AA	BB	AA	AA	AB	AA	AA	AA
AX-177911109	A08	636677	AA	BB	AA	AA	AB	AA	AA	AA
AX-95505873	A08	720617	AA	BB	AA	AA	AB	AA	AA	AA
AX-95506362	A08	1012939	AA	BB	AA	AA	AB	AA	AA	AA
AX-105306760	A08	1130017	AA	BB	AA	AA	AA	AA	AA	AA
AX-182087828	A08	2268802	AA	BB	AA	AA	AB	AA	AA	AA
AX-95507732	A08	2545051	AA	BB	AA	AA	AB	AA	AA	AA
AX-95638263	A08	2566406	AA	BB	AA	AA	AB	AA	AA	AA
AX-95666296	A08	2607550	AA	BB	AA	AA	AB	AA	AA	AA
AX-95638696	A08	2748018	AA	BB	AA	AA	AB	AA	AA	AA
AX-95663615	A08	2762301	AA	BB	AA	AA	AB	AA	AA	AA
AX-182156667	A08	3386572	AA	BB	AA	AA	AB	AA	AA	AA
AX-177831398	A08	3807625	AA	BB	AA	AA	AB	AA	AA	AA
AX-95665317	A08	3956547	AA	BB	AA	AA	AB	AA	AA	AA
AX-95664623	A08	3956757	AA	BB	AA	AA	AB	AA	AA	AA
AX-95637035	A08	4247662	AA	BB	AA	AA	AB	AA	AA	AA
AX-182143144	A08	4259908	AA	BB	AA	AA	AB	AA	AA	AA
AX-177829325	A08	4459465	AA	BB	AA	AA	AB	AA	AA	AA
AX-95637716	A08	4471376	AA	BB	AA	AA	AB	AA	AA	AA
AX-182087452	A08	4639572	AA	BB	AA	AA	AB	AA	AA	AA
AX-182087391	A08	4881712	AA	BB	AA	AA	AB	AA	AA	AA
AX-95638516	A08	4895784	AA	BB	AA	AA	AB	AA	AA	AA
AX-95638743	A08	4946191	AA	BB	AA	AA	AB	AA	AA	AA
AX-95636098	A08	5232301	AA	BB	AA	AA	AB	AA	AA	AA
AX-95665617	A08	5233746	AA	BB	AA	AA	AB	AA	AA	AA
AX-182129734	A08	5661853	AA	BB	AA	AA	AB	AA	AA	AA
AX-182176153	A08	5924132	AA	BB	AA	AA	AB	AA	AA	AA
AX-182136685	A08	6121722	AA	BB	AA	AA	AB	AA	AA	AA
AX-182164816	A08	6786885	AA	BB	AA	AA	AB	AA	AA	AA
AX-95639022	A08	6810213	AA	BB	AA	AA	AB	AA	AA	AA
AX-177912814	A08	6836384	AA	BB	AA	AA	AB	AA	AA	AA
AX-182139210	A08	7204346	AA	BB	AA	AA	AB	AA	AA	AA
AX-95664814	A08	7221120	AA	BB	AA	AA	AB	AA	AA	AA
AX-95636918	A08	7272596	AA	BB	AA	AA	AB	AA	AA	AA
AX-95662824	A08	7286844	AA	BB	AA	AA	AB	AA	AA	AA
AX-95636279	A08	7489479	AA	BB	AA	AA	AB	AA	AA	AA
AX-182133403	A08	7562820	AA	BB	AA	AA	AB	AA	AA	AA
AX-95663027	A08	7647014	AA	BB	AA	AA	AB	AA	AA	AA
AX-95636512	A08	7774655	AA	BB	AA	AA	AB	AA	AA	AA
AX-95663092	A08	8490087	AA	BB	AA	AB	AB	AA	AA	AA
AX-95506569	A08	10338218	AA	BB	AA	AA	AA	AA	AA	AA
AX-95637396	A08	10557348	AA	BB	AA	AA	AA	AA	AA	AA
AX-95666266	A08	10579999	AA	BB	AA	AA	AA	AA	AA	AA
AX-95666488	A08	10587676	AA	BB	AA	AA	AA	AA	AA	AA
AX-95664685	A08	10682692	AA	BB	AA	AA	AA	AA	AA	AA
AX-95639554	A08	10716400	AA	BB	AA	AA	AA	AA	AA	AA
AX-95636909	A08	10872039	AA	BB	AA	AA	AA	AA	AA	AA
AX-95665981	A08	11057223	AA	BB	AB	AA	AA	AA	AA	AA
AX-182134503	A08	11097577	AA	BB	AB	AA	AA	AA	AA	AA
AX-95635238	A08	11146633	AA	BB	AB	AA	AA	AA	AA	AA
AX-95637922	A08	11166362	AA	BB	AB	AA	AA	AA	AA	AA
AX-95636360	A08	11301755	AA	BB	AB	AA	AA	AB	AA	AA
AX-95664469	A08	11688286	AA	BB	AB	AA	AB	AB	AA	AA
AX-95507397	A08	12279616	AA	BB	AA	AA	AA	AA	AA	AA
AX-95505568	A08	12328472	AA	BB	AA	AA	AB	AA	AA	AA
AX-95638750	A08	13499567	AA	BB	AA	AB	AB	AA	AA	AA
AX-95636783	A08	13830656	AA	BB	AB	AA	AA	AB	AA	AA
AX-95665155	A08	14393035	AA	BB	AA	AA	AB	AA	AA	AA
AX-95637797	A08	16969405	AA	BB	AB	AB	AA	AB	AA	AA
AX-177913295	A08	17011125	AA	BB	AB	AB	AA	AA	AA	AA
AX-95664641	A08	17156901	AA	BB	AA	AA	AA	AA	AA	AA
AX-95635263	A08	17222666	AA	BB	AA	AB	AA	AA	AA	AA
AX-177830595	A08	17270213	AA	BB	AB	AA	AA	AA	AA	AA
AX-95681075	A08	17298816	AA	BB	AB	AA	AA	AA	AA	AA
AX-95638744	A08	17306277	AA	BB	AB	AB	AA	AA	AA	AA
AX-95636119	A08	18009832	AA	BB	AB	AA	AA	AA	AA	AA
AX-95637573	A09	408228	AA	BB	AA	AA	AB	AA	AA	AA
AX-182155511	A09	677779	AA	BB	AA	AB	AA	AB	AA	AA
AX-86227797	A09	3722709	AA	BB	AA	AB	AA	AA	AA	AA
AX-177911707	A09	3999318	AA	BB	AA	AA	AA	AA	AA	AA
AX-177835940	A09	4740361	AA	BB	AA	AA	AA	AA	AA	AA
AX-95663104	A09	5008448	AA	BB	AA	AA	AA	AA	AA	AA
AX-95506795	A09	5036357	AA	BB	AB	AB	AB	AB	AA	AA
AX-177912109	A09	5553806	AA	BB	AA	AB	AB	AA	AA	AA
AX-182143838	A09	5789403	AA	BB	AB	AB	AB	AB	AA	AA
AX-177833288	A09	6974166	AA	BB	AA	AB	AA	AA	AA	AA
AX-95639501	A09	7019047	AA	BB	AB	AB	AA	AB	AA	AA
AX-177913227	A09	7182503	AA	BB	AA	AA	AB	AA	AA	AA
AX-95639930	A09	8149008	AA	BB	AA	AA	AB	AA	AA	AA
AX-95679949	A09	8460857	AA	BB	AB	AA	AA	AB	AA	AA
AX-182158963	A09	8505502	AA	BB	AB	AA	AA	AB	AA	AA
AX-177835485	A09	8628903	AA	BB	AB	AA	AA	AB	AA	AA
AX-177834625	A09	9757615	AA	BB	AB	AA	AB	AB	AA	AA
AX-95637594	A09	9771822	AA	BB	AB	AA	AB	AB	AA	AA
AX-182137274	A09	10187157	AA	BB	AB	AA	AB	AB	AA	AA
AX-182135704	A09	10251698	AA	BB	AB	AA	AB	AB	AA	AA
AX-177829985	A09	14026503	AA	BB	AA	AA	AA	AA	AA	AA
AX-105307852	A09	14330215	AA	BB	AA	AA	AA	AA	AA	AA
AX-182134062	A09	14554562	AA	BB	AA	AA	AA	AA	AA	AA
AX-182125885	A09	15090252	AA	BB	AA	AA	AA	AA	AA	AA
AX-182127479	A09	15687636	AA	BB	AA	AA	AA	AA	AA	AA
AX-182141797	A09	16311090	AA	BB	AB	AB	AB	AB	AA	AA
AX-177829538	A09	23394648	AA	BB	AB	AA	AB	AB	AA	AA
AX-182164924	A09	23692880	AA	BB	AA	AA	AB	AA	AA	AA
AX-177911886	A09	25796467	AA	BB	AA	AA	AA	AA	AA	AA
AX-95505384	A09	25800659	AA	BB	AA	AA	AA	AA	AA	AA
AX-95639016	A09	25899202	AA	BB	AA	AA	AA	AA	AA	AA
AX-182171901	A09	26005735	AA	BB	AA	AA	AA	AA	AA	AA
AX-95506678	A09	26064133	AA	BB	AA	AA	AA	AA	AA	AA
AX-177830392	A09	26135201	AA	BB	AB	AA	AB	AB	AA	AA
AX-179307551	A09	26971640	AA	BB	AB	AA	AB	AB	AA	AA
AX-95508410	A09	27923669	AA	BB	AB	AA	AB	AB	AA	AA
AX-95664754	A09	27937960	AA	BB	AB	AA	AB	AB	AA	AA
AX-182087663	A09	30615218	AA	BB	AB	AA	AB	AB	AA	AA
AX-95664332	A09	32205577	AA	BB	AB	AA	AB	AB	AA	AA
AX-95640114	A09	32206451	AA	BB	AB	AA	AB	AB	AA	AA
AX-182087815	A09	32661635	AA	BB	AB	AA	BB	AB	AA	AA
AX-177631536	A09	32724480	AA	BB	AB	AA	AB	AB	AA	AA
AX-182087553	A10	264884	AA	BB	AB	AB	AB	AB	AA	AA
AX-177911847	A10	475698	AA	BB	AB	AB	AB	AA	AA	AA
AX-182144456	A10	885133	AA	BB	AA	AA	AA	AB	AA	AA
AX-182087833	A10	1164599	AA	BB	AB	AA	AA	AB	AA	AA
AX-177834500	A10	1222282	AA	BB	AA	AA	AA	AA	AA	AA
AX-182136056	A10	1409636	AA	BB	AB	AB	AB	AB	AA	AA
AX-177828383	A10	1477375	AA	BB	AB	AB	AB	AB	AA	AA
AX-95635108	A10	1493884	AA	BB	AA	AB	AA	AA	AA	AA
AX-95683085	A10	1640663	AA	BB	AB	AB	AB	AB	AA	AA
AX-177828527	A10	1780461	AA	BB	AB	AB	AB	AB	AA	AA
AX-95638203	A10	1980375	AA	BB	AB	AB	AB	AB	AA	AA
AX-95663628	A10	2018501	AA	BB	AB	AB	AB	AB	AA	AA
AX-95639304	A10	2542629	AA	BB	AB	AA	AB	AB	AA	AA
AX-95636094	A10	3131493	AA	BB	AA	AA	AA	AA	AA	AA
AX-177631410	A10	3969446	AA	BB	AA	AA	AA	AA	AA	AA
AX-182128647	A10	3969666	AA	BB	AA	AA	AA	AA	AA	AA
AX-182125193	A10	4433221	AA	BB	AA	AA	AA	AA	AA	AA
AX-182129563	A10	4598854	AA	BB	AA	AA	AA	AA	AA	AA
AX-182087879	A10	4693476	AA	BB	AA	AA	AA	AA	AA	AA
AX-182146281	A10	4769301	AA	BB	AA	AA	AA	AA	AA	AA
AX-177913166	A10	4854320	AA	BB	AA	AA	AA	AA	AA	AA
AX-95662812	A10	4921117	AA	BB	AA	AA	AA	AA	AA	AA
AX-182176588	A10	5328883	AA	BB	AA	AA	AA	AA	AA	AA
AX-182126783	A10	5829657	AA	BB	AA	AA	AA	AA	AA	AA
AX-177910868	A10	6113454	AA	BB	AA	AA	AA	AA	AA	AA
AX-182087825	A10	6626871	AA	BB	AA	AA	AA	AA	AA	AA
AX-177835134	A10	6716373	AA	BB	AA	AA	AA	AA	AA	AA
AX-177910008	A10	6782839	AA	BB	AA	AA	AA	AA	AA	AA
AX-86236275	A10	6783122	AA	BB	AA	AA	AA	AA	AA	AA
AX-95663077	A10	7112954	AA	BB	AA	AA	AA	AA	AA	AA
AX-177834152	A10	7194726	AA	BB	AA	AA	AA	AA	AA	AA
AX-182153933	A10	7650364	AA	BB	AA	AA	AA	AA	AA	AA
AX-182177651	A10	7732040	AA	BB	AA	AA	AA	AA	AA	AA
AX-95663274	A10	8140388	AA	BB	AB	AB	AB	AB	AA	AA
AX-95503283	A10	8368740	AA	BB	AB	AA	AB	AB	AA	AA
AX-177909934	A10	8667789	AA	BB	AB	AA	AB	AA	AA	AA
AX-95507791	A10	8786764	AA	BB	AB	AB	AB	AB	AA	AA
AX-177835870	A10	9066114	AA	BB	AB	AB	AB	AB	AA	AA
AX-86236767	A10	9102563	AA	BB	AA	AB	AA	AA	AA	AA
AX-95509270	A10	9251499	AA	BB	AA	AB	AA	AA	AA	AA
AX-95506641	A10	9324093	AA	BB	AA	AB	AA	AA	AA	AA
AX-177912750	A10	9499151	AA	BB	AA	AB	AA	AA	AA	AA
AX-179573632	A10	9505709	AA	BB	AA	AB	AA	AA	AA	AA
AX-177633003	A10	9560104	AA	BB	AA	AA	AA	AA	AA	AA
AX-95636041	A10	10123684	AA	BB	AB	AA	AB	AB	AA	AA
AX-177912656	A10	10166214	AA	BB	AB	AB	AB	AB	AA	AA
AX-95505041	A10	10294595	AA	BB	AB	AA	AB	AB	AA	AA
AX-95501618	A10	10365953	AA	BB	AA	AA	AA	AA	AA	AA
AX-177912988	A10	10444372	AA	BB	AA	AB	AA	AA	AA	AA
AX-95506953	A10	10808116	AA	BB	AA	AA	AA	AA	AA	AA
AX-182159036	A10	10869231	AA	BB	AA	AA	AA	AA	AA	AA
AX-177834858	A10	11050041	AA	BB	AA	AB	AA	AA	AA	AA
AX-95509036	A10	11225561	AA	BB	AA	AA	AA	AA	AA	AA
AX-177911946	A10	11292850	AA	BB	AA	AB	AA	AA	AA	AA
AX-177913206	A10	11300985	AA	BB	AA	AB	AA	AA	AA	AA
AX-177832652	A10	11312088	AA	BB	AA	AB	AA	AA	AA	AA
AX-177631217	A10	11880013	AA	BB	AA	AB	AA	AA	AA	AA
AX-95502529	A10	11906008	AA	BB	AA	AB	AA	AA	AA	AA
AX-95666743	A10	12660896	AA	BB	AB	AB	AB	AA	AA	AA
AX-95508101	A10	14761871	AA	BB	AA	AA	AA	AA	AA	AA
AX-95506442	A10	15031014	AA	BB	AA	AB	AA	AA	AA	AA
AX-177913277	A10	15428991	AA	BB	AA	AA	AA	AA	AA	AA
AX-95664178	A10	15534062	AA	BB	AA	AA	AA	AA	AA	AA
AX-86235068	A10	15545533	AA	BB	AA	AA	AA	AA	AA	AA
AX-95509068	A10	15756213	AA	BB	AA	AA	AA	AA	AA	AA
AX-95666648	A10	15927654	AA	BB	AA	AA	AA	AA	AA	AA
AX-179307609	A10	16046742	AA	BB	AA	AA	AA	AA	AA	AA
AX-182152582	A10	16910234	AA	BB	AA	AB	AA	AA	AA	AA
AX-95665529	A10	16911658	AA	BB	AA	AB	AA	AA	AA	AA
AX-95508357	C01	322398	AA	BB	AA	AB	AA	AB	AA	AA
AX-105338809	C01	351147	AA	BB	AA	AB	AA	AB	AA	AA
AX-182125603	C01	6397869	AA	BB	AA	AA	AA	AA	AA	AA
AX-182130808	C01	6461412	AA	BB	AA	AA	AA	AA	AA	AA
AX-105338135	C01	9755073	AA	BB	AA	AA	AA	AA	AA	AA
AX-95663543	C01	9755412	AA	BB	AA	AA	AA	AA	AA	AA
AX-86222427	C01	9906618	AA	BB	AA	AA	AA	AA	AA	AA
AX-177912274	C01	10459612	AA	BB	AA	AA	AA	AB	AA	AA
AX-105220956	C01	10848045	AA	BB	AB	AA	AA	AA	AA	AA
AX-105309180	C01	10961783	AA	BB	AB	AA	AA	AA	AA	AA
AX-95506988	C01	12373422	AA	BB	AA	AA	AB	AB	AA	AA
AX-95635245	C01	12374255	AA	BB	AA	AA	AB	AB	AA	AA
AX-105339920	C01	13067313	AA	BB	AA	AA	AA	AA	AA	AA
AX-182087566	C01	13254379	AA	BB	AA	AA	AA	AA	AA	AA
AX-182174201	C01	14196243	AA	BB	AA	AA	AA	AA	AA	AA
AX-95665193	C01	17945950	AA	BB	AB	AA	AA	AB	AA	AA
AX-182146023	C01	18039600	AA	BB	AB	AA	AA	AB	AA	AA
AX-95663340	C01	18074407	AA	BB	AB	AA	AA	AB	AA	AA
AX-95680763	C01	18142471	AA	BB	AB	AA	AA	AB	AA	AA
AX-95635229	C01	18182670	AA	BB	AB	AA	AA	AB	AA	AA
AX-182148523	C01	18266572	AA	BB	AB	AA	AA	AB	AA	AA
AX-95635835	C01	18504659	AA	BB	AB	AA	AA	AB	AA	AA
AX-182087743	C01	18592926	AA	BB	AB	AA	AA	AB	AA	AA
AX-180714792	C01	19033779	AA	BB	AB	AA	AA	AB	AA	AA
AX-182129736	C01	19285512	AA	BB	AB	AA	AA	AB	AA	AA
AX-182132967	C01	19350218	AA	BB	AB	AA	AA	AB	AA	AA
AX-95508531	C01	19492762	AA	BB	AB	AA	AA	AB	AA	AA
AX-95635834	C01	20791593	AA	BB	AB	AA	AA	AB	AA	AA
AX-95662666	C01	20805417	AA	BB	AB	AA	AA	AB	AA	AA
AX-95664444	C01	20834968	AA	BB	AB	AA	AA	AB	AA	AA
AX-95664160	C01	20857315	AA	BB	AB	AA	AA	AB	AA	AA
AX-95637450	C01	20938062	AA	BB	AB	AA	AA	AB	AA	AA
AX-95636371	C01	20953683	AA	BB	AB	AA	AA	AB	AA	AA
AX-95662755	C01	20981856	AA	BB	AB	AA	AA	AB	AA	AA
AX-177633052	C01	21106227	AA	BB	AB	AA	AA	AB	AA	AA
AX-95683098	C01	21165853	AA	BB	AB	AA	AA	AB	AA	AA
AX-95636580	C01	21186362	AA	BB	AB	AA	AA	AB	AA	AA
AX-182137512	C01	21321683	AA	BB	AB	AA	AA	AB	AA	AA
AX-95665228	C01	21713574	AA	BB	AB	AA	AA	AB	AA	AA
AX-182157456	C01	21829352	AA	BB	AB	AA	AA	AB	AA	AA
AX-118239506	C01	21849343	AA	BB	AB	AA	AA	AB	AA	AA
AX-182150087	C01	22022557	AA	BB	AA	AA	AA	AA	AA	AA
AX-182087768	C01	24106797	AA	BB	AB	AA	AA	AB	AA	AA
AX-182165952	C01	24316639	AA	BB	AB	AA	AA	AB	AA	AA
AX-105306458	C01	24328636	AA	BB	AB	AA	AA	AB	AA	AA
AX-105306120	C01	24434970	AA	BB	AB	AA	AA	AB	AA	AA
AX-182132761	C01	24455955	AA	BB	AB	AA	AA	AB	AA	AA
AX-105308039	C01	24493002	AA	BB	AB	AA	AA	AB	AA	AA
AX-105307271	C01	24576742	AA	BB	AB	AA	AA	AB	AA	AA
AX-182087856	C01	24631340	AA	BB	AB	AA	AA	AB	AA	AA
AX-105307322	C01	24672835	AA	BB	AB	AA	AA	AB	AA	AA
AX-95638581	C01	24835026	AA	BB	AB	AA	AA	AB	AA	AA
AX-182130704	C01	25080630	AA	BB	AB	AA	AA	AB	AA	AA
AX-182173108	C01	25123121	AA	BB	AB	AA	AA	AB	AA	AA
AX-182128956	C01	25163590	AA	BB	AB	AA	AA	AB	AA	AA
AX-105306635	C01	25344399	AA	BB	AB	AA	AA	AB	AA	AA
AX-95663021	C01	25410531	AA	BB	AB	AA	AA	AB	AA	AA
AX-182154983	C01	25431720	AA	BB	AB	AA	AA	AB	AA	AA
AX-95505735	C01	25562825	AA	BB	AB	AA	AA	AB	AA	AA
AX-182164838	C01	25694065	AA	BB	AB	AA	AA	AB	AA	AA
AX-105305770	C01	25824024	AA	BB	AB	AA	AA	AB	AA	AA
AX-105336914	C01	26477885	AA	BB	AA	AA	AA	AA	AA	AA
AX-179307619	C01	26478063	AA	BB	AA	AA	AA	AA	AA	AA
AX-177912423	C01	26635183	AA	BB	AA	AA	AA	AA	AA	AA
AX-95635941	C01	28122762	AA	BB	AA	AA	AA	AA	AA	AA
AX-95662948	C01	29042243	AA	BB	AB	AA	AA	AB	AA	AA
AX-95666643	C01	29098680	AA	BB	AB	AA	AA	AB	AA	AA
AX-95637543	C01	29219491	AA	BB	AB	AA	AA	AB	AA	AA
AX-95639227	C01	29224702	AA	BB	AB	AA	AA	AB	AA	AA
AX-105335674	C01	29275506	AA	BB	AB	AA	AA	AB	AA	AA
AX-95680811	C01	29753399	AA	BB	AA	AA	AA	AA	AA	AA
AX-105338502	C01	30553786	AA	BB	AA	AA	AA	AA	AA	AA
AX-95665850	C01	30635880	AA	BB	AA	AA	AA	AA	AA	AA
AX-95636827	C01	30676983	AA	BB	AA	AA	AA	AA	AA	AA
AX-95663078	C01	30753379	AA	BB	AA	AA	AA	AA	AA	AA
AX-95637509	C01	30756434	AA	BB	AA	AA	AA	AA	AA	AA
AX-95663019	C01	30791918	AA	BB	AA	AA	AA	AA	AA	AA
AX-177912839	C01	30805961	AA	BB	AB	AA	AA	AB	AA	AA
AX-105335969	C01	30923732	AA	BB	AB	AA	AA	AB	AA	AA
AX-95506683	C01	32143598	AA	BB	AA	AA	AA	AA	AA	AA
AX-177913443	C01	32350038	AA	BB	AA	AA	AA	AA	AA	AA
AX-95665667	C01	32440713	AA	BB	AA	AA	AA	AA	AA	AA
AX-105335657	C01	33411681	AA	BB	AA	AA	AA	AA	AA	AA
AX-95635301	C01	33437769	AA	BB	AA	AA	AA	AA	AA	AA
AX-95665378	C01	34650999	AA	BB	AA	AA	AA	AB	AA	AA
AX-95639893	C01	35053522	AA	BB	AA	AB	AA	AA	AA	AA
AX-105337544	C01	35114000	AA	BB	AA	AB	AA	AB	AA	AA
AX-86219687	C01	35693303	AA	BB	AB	AA	AA	AB	AA	AA
AX-105339856	C03	3021667	AA	BB	AA	AA	AA	AA	AA	AA
AX-105335409	C03	3023049	AA	BB	AA	AA	AA	AA	AA	AA
AX-105336828	C03	3184218	AA	BB	AA	AA	AA	AA	AA	AA
AX-105335148	C03	3455556	AA	BB	AA	AA	AA	AA	AA	AA
AX-105339227	C03	3473028	AA	BB	AB	AA	AA	AA	AA	AA
AX-86224890	C03	3652211	AA	BB	AB	AA	AA	AB	AA	AA
AX-95663442	C03	3828803	AA	BB	AB	AA	AA	AA	AA	AA
AX-95665064	C03	3925832	AA	BB	AA	AA	AA	AA	AA	AA
AX-181026148	C03	4003032	AA	BB	AA	AA	AA	AA	AA	AA
AX-105309102	C03	4284222	AA	BB	AA	AA	AB	AB	AA	AA
AX-105310026	C03	4307845	AA	BB	AB	AA	AB	AB	AA	AA
AX-179307111	C03	4461659	AA	BB	AA	AA	AB	AB	AA	AA
AX-177912084	C03	4519418	AA	BB	AA	AA	AB	AB	AA	AA
AX-177833363	C03	4776140	AA	BB	AA	AA	AA	AA	AA	AA
AX-86235723	C03	4941845	AA	BB	AA	AA	AA	AA	AA	AA
AX-105338923	C03	4977418	AA	BB	AA	AA	AA	AA	AA	AA
AX-105338166	C03	5106718	AA	BB	AB	AA	AB	AB	AA	AA
AX-105306419	C03	5144257	AA	BB	AA	AA	AA	AA	AA	AA
AX-105309003	C03	5154007	AA	BB	AA	AA	AA	AA	AA	AA
AX-182168705	C03	5171159	AA	BB	AA	AA	AA	AA	AA	AA
AX-105308656	C03	5374624	AA	BB	AA	AA	AA	AA	AA	AA
AX-159527373	C03	5466045	AA	BB	AA	AB	AA	AA	AA	AA
AX-105308274	C03	5963574	AA	BB	AB	AA	AA	AA	AA	AA
AX-105337631	C03	6055827	AA	BB	AA	AB	AA	AA	AA	AA
AX-86236848	C03	6082659	AA	BB	AA	AB	AA	AA	AA	AA
AX-105337179	C03	6135074	AA	BB	AB	AB	AA	AA	AA	AA
AX-105336666	C03	6852055	AA	BB	AB	AB	AB	AB	AA	AA
AX-177829493	C03	7095934	AA	BB	AB	AB	AB	AB	AA	AA
AX-95666471	C03	7158265	AA	BB	AB	AB	AB	AB	AA	AA
AX-182178334	C03	7703674	AA	BB	AB	AB	AA	AB	AA	AA
AX-95505345	C03	7712014	AA	BB	AB	AA	AA	AB	AA	AA
AX-177912543	C03	8037693	AA	BB	AB	AA	AB	AB	AA	AA
AX-105307778	C03	8090568	AA	BB	AB	AA	AB	AB	AA	AA
AX-105338064	C03	8326557	AA	BB	AB	AA	AB	AB	AA	AA
AX-95636517	C03	8562038	AA	BB	AB	AA	AB	AB	AA	AA
AX-95636893	C03	9150013	AA	BB	AA	AB	AA	AA	AA	AA
AX-95664126	C03	10120434	AA	BB	AA	AB	AA	AA	AA	AA
AX-95637184	C03	10792683	AA	BB	AA	AA	AA	AA	AA	AA
AX-105337186	C03	10948713	AA	BB	AB	AB	AB	AB	AA	AA
AX-95664329	C03	11057004	AA	BB	AA	AA	AA	AA	AA	AA
AX-118221391	C03	11134942	AA	BB	AB	AB	AB	AB	AA	AA
AX-95664903	C03	11205203	AA	BB	AB	AB	AA	AB	AA	AA
AX-95638552	C03	11523926	AA	BB	AB	AB	AB	AB	AA	AA
AX-177911869	C03	12412462	AA	BB	AB	AB	AB	AB	AA	AA
AX-95505738	C03	12688188	AA	BB	AB	AB	AA	AB	AA	AA
AX-95664337	C03	12709484	AA	BB	AB	AB	AA	AB	AA	AA
AX-95666300	C03	12814643	AA	BB	AB	AB	AB	AB	AA	AA
AX-105337779	C03	12887588	AA	BB	AB	AB	AB	AB	AA	AA
AX-105309650	C03	13052132	AA	BB	AB	AB	AB	AB	AA	AA
AX-105338363	C03	13072275	AA	BB	AB	AB	AB	AB	AA	AA
AX-182161115	C03	13095211	AA	BB	AB	AB	AA	AB	AA	AA
AX-95656179	C03	13736382	AA	BB	AB	AB	AB	AB	AA	AA
AX-177912685	C03	13800097	AA	BB	AB	AB	AB	AB	AA	AA
AX-95638882	C03	13877227	AA	BB	AA	AB	AB	AA	AA	AA
AX-95503512	C03	13992928	AA	BB	AB	AB	AB	AB	AA	AA
AX-95664781	C03	14887987	AA	BB	AA	AB	AA	AA	AA	AA
AX-182087263	C03	14941340	AA	BB	AA	AB	AA	AA	AA	AA
AX-182087540	C03	15009669	AA	BB	AA	AB	AA	AA	AA	AA
AX-95681014	C03	15183000	AA	BB	AB	AB	AB	AB	AA	AA
AX-105335733	C03	15308733	AA	BB	AB	AB	AB	AB	AA	AA
AX-95501478	C03	15745458	AA	BB	AA	AB	AA	AA	AA	AA
AX-105338839	C03	17589503	AA	BB	AA	AA	AA	AA	AA	AA
AX-182124800	C03	17696041	AA	BB	AA	AA	AA	AA	AA	AA
AX-86237331	C03	17967396	AA	BB	AB	AB	AB	AB	AA	AA
AX-105338138	C03	18450519	AA	BB	AA	AA	AA	AA	AA	AA
AX-182133545	C03	19681593	AA	BB	AA	AA	AA	AA	AA	AA
AX-105306259	C03	20725778	AA	BB	AB	AB	AB	AB	AA	AA
AX-105308121	C03	20809524	AA	BB	AB	AB	AB	AB	AA	AA
AX-105305699	C03	20851748	AA	BB	AB	AB	AB	AB	AA	AA
AX-105309990	C03	21340762	AA	BB	AB	AA	AB	AB	AA	AA
AX-95506295	C03	21372248	AA	BB	AB	AB	AB	AB	AA	AA
AX-95664279	C03	34963380	AA	BB	AA	AA	AA	AA	AA	AA
AX-105305996	C03	35057430	AA	BB	AA	AA	AA	AA	AA	AA
AX-105310264	C03	35064196	AA	BB	AA	AA	AA	AB	AA	AA
AX-95507822	C03	35101478	AA	BB	AA	AA	AA	AB	AA	AA
AX-105310266	C03	35121018	AA	BB	AA	AA	AA	AA	AA	AA
AX-182149837	C03	35318795	AA	BB	AA	AA	AA	AA	AA	AA
AX-105306945	C03	35335923	AA	BB	AA	AA	AA	AA	AA	AA
AX-105337568	C03	35366143	AA	BB	AA	AA	AA	AA	AA	AA
AX-105337570	C03	35472973	AA	BB	AA	AA	AA	AA	AA	AA
AX-95635484	C03	36277443	AA	BB	AA	AA	AA	AA	AA	AA
AX-95636943	C03	37850363	AA	BB	AA	AA	AA	AB	AA	AA
AX-95639437	C03	40628503	AA	BB	AA	AA	AA	AA	AA	AA
AX-95507545	C03	41016845	AA	BB	AB	AA	AB	AA	AA	AA
AX-179306894	C03	46752871	AA	BB	AB	AA	AB	AB	AA	AA
AX-105339108	C03	46819866	AA	BB	AB	AA	AB	AB	AA	AA
AX-105338727	C03	47552021	AA	BB	AA	AA	AB	AA	AA	AA
AX-105338724	C03	47920601	AA	BB	AA	AA	AB	AA	AA	AA
AX-95636600	C03	47955887	AA	BB	AA	AA	AB	AA	AA	AA
AX-95504253	C03	48210214	AA	BB	AA	AA	AB	AB	AA	AA
AX-177831661	C03	48212876	AA	BB	AA	AA	AB	AB	AA	AA
AX-95663636	C03	48389503	AA	BB	AB	AA	AB	AA	AA	AA
AX-95506813	C03	49972021	AA	BB	AB	AA	AB	AB	AA	AA
AX-95663719	C03	50119834	AA	BB	AB	AA	AB	AA	AA	AA
AX-95664184	C03	50360612	AA	BB	AB	AA	AB	AB	AA	AA
AX-95639279	C03	50406148	AA	BB	AB	AA	AB	AB	AA	AA
AX-95662920	C03	50470622	AA	BB	AB	AA	AB	AB	AA	AA
AX-105307234	C03	50528583	AA	BB	AB	AA	AB	AB	AA	AA
AX-105336682	C03	50587618	AA	BB	AB	AA	AB	AB	AA	AA
AX-95665779	C03	50636145	AA	BB	AB	AA	AB	AB	AA	AA
AX-95637933	C03	50675085	AA	BB	AB	AA	AB	AB	AA	AA
AX-95638748	C03	50795341	AA	BB	AB	AA	AB	AB	AA	AA
AX-182126383	C03	50797655	AA	BB	AB	AA	AB	AB	AA	AA
AX-95637410	C03	50830989	AA	BB	AB	AA	AB	AB	AA	AA
AX-95636834	C03	50992030	AA	BB	AB	AA	AB	AB	AA	AA
AX-105308005	C03	51106458	AA	BB	AB	AA	AB	AA	AA	AA
AX-95635332	C03	51427587	AA	BB	AB	AA	AB	AB	AA	AA
AX-105308865	C03	51508300	AA	BB	AB	AA	AB	AA	AA	AA
AX-95662738	C03	51659128	AA	BB	AB	AA	AB	AB	AA	AA
AX-95665809	C03	52108549	AA	BB	AB	AA	AB	AA	AA	AA
AX-95666133	C03	53584015	AA	BB	AB	AA	AB	AA	AA	AA
AX-105309257	C03	53624936	AA	BB	AB	AA	AB	AA	AA	AA
AX-95635119	C03	53639639	AA	BB	AB	AA	AB	AA	AA	AA
AX-182133429	C03	53870297	AA	BB	AA	AA	AB	AA	AA	AA
AX-177827612	C03	53879151	AA	BB	AA	AA	AB	AA	AA	AA
AX-105308034	C03	53910265	AA	BB	AA	AA	AB	AA	AA	AA
AX-177910217	C03	54255425	AA	BB	AA	AA	AB	AA	AA	AA
AX-95681033	C03	54429111	AA	BB	AA	AA	AA	AA	AA	AA
AX-95636703	C03	55055929	AA	BB	AA	AA	AA	AA	AA	AA
AX-95683041	C03	55087444	AA	BB	AA	AA	AA	AA	AA	AA
AX-95664982	C03	55171763	AA	BB	AA	AA	AA	AA	AA	AA
AX-105308078	C03	55285462	AA	BB	AA	AA	AA	AA	AA	AA
AX-105336089	C03	55335595	AA	BB	AA	AA	AA	AA	AA	AA
AX-95662770	C03	55837859	AA	BB	AA	AA	AA	AA	AA	AA
AX-95636518	C03	55936793	AA	BB	AA	AA	AA	AA	AA	AA
AX-105305847	C03	55942753	AA	BB	AA	AA	AA	AA	AA	AA
AX-95636418	C03	56695852	AA	BB	AA	AA	AA	AA	AA	AA
AX-105307880	C03	56705139	AA	BB	AA	AA	AA	AA	AA	AA
AX-182176391	C03	58165910	AA	BB	AA	AA	AB	AA	AA	AA
AX-95637726	C03	58261079	AA	BB	AA	AA	AB	AA	AA	AA
AX-105307365	C03	58296535	AA	BB	AA	AA	AB	AA	AA	AA
AX-95635094	C03	58350078	AA	BB	AA	AA	AB	AA	AA	AA
AX-105338095	C03	58351351	AA	BB	AA	AA	AB	AA	AA	AA
AX-95638978	C03	58374358	AA	BB	AA	AA	AB	AA	AA	AA
AX-177913297	C03	58502873	AA	BB	AA	AA	AB	AA	AA	AA
AX-95655556	C03	58971219	AA	BB	AA	AA	AA	AA	AA	AA
AX-177912200	C03	59225839	AA	BB	AA	AA	AB	AA	AA	AA
AX-105335749	C03	59367526	AA	BB	AA	AA	AB	AA	AA	AA
AX-105337260	C03	59428823	AA	BB	AA	AA	AB	AA	AA	AA
AX-105309588	C03	59490066	AA	BB	AA	AA	AB	AA	AA	AA
AX-105336718	C03	59584425	AA	BB	AB	AA	AB	AB	AA	AA
AX-95639107	C03	59669364	AA	BB	AB	AB	AB	AB	AA	AA
AX-95666420	C03	59690219	AA	BB	AB	AB	AB	AB	AA	AA
AX-95639196	C03	59712198	AA	BB	AB	AB	AB	AB	AA	AA
AX-105306952	C03	59740512	AA	BB	AB	AB	AB	AB	AA	AA
AX-105307276	C03	60418377	AA	BB	AA	AA	AA	AA	AA	AA
AX-86218378	C04	1088193	AA	BB	AB	AB	AB	AA	AA	AA
AX-86218439	C04	1269544	AA	BB	AB	AB	AB	AA	AA	AA
AX-105305753	C04	3070004	AA	BB	AB	AA	AA	AA	AA	AA
AX-182161180	C04	3849059	AA	BB	AA	AA	AA	AA	AA	AA
AX-105336462	C04	4138594	AA	BB	AA	AB	AA	AB	AA	AA
AX-95502102	C04	4153943	AA	BB	AA	AB	AA	AB	AA	AA
AX-105337908	C04	4437657	AA	BB	AA	AA	AA	AB	AA	AA
AX-179307110	C04	4482450	AA	BB	AA	AA	AA	AB	AA	AA
AX-95509010	C04	4937168	AA	BB	AB	AA	AB	AA	AA	AA
AX-95665342	C04	5168417	AA	BB	AB	AA	AB	AB	AA	AA
AX-95502307	C04	5336588	AA	BB	AA	AA	AA	AB	AA	AA
AX-105337239	C04	5444152	AA	BB	AA	AA	AA	AB	AA	AA
AX-105337452	C04	5452217	AA	BB	AA	AA	AA	AB	AA	AA
AX-179307120	C04	5704481	AA	BB	AA	AA	AA	AA	AA	AA
AX-177913140	C04	5803417	AA	BB	AA	AA	AA	AA	AA	AA
AX-177835183	C04	5898969	AA	BB	AB	AA	AB	AB	AA	AA
AX-95638078	C04	6280829	AA	BB	AB	AA	AB	AB	AA	AA
AX-177830861	C04	6505860	AA	BB	AB	AA	AB	AA	AA	AA
AX-105338108	C04	6511920	AA	BB	AB	AA	AB	AA	AA	AA
AX-95506064	C04	7272757	AA	BB	AB	AA	AB	AB	AA	AA
AX-105306619	C04	7402361	AA	BB	AB	AA	AB	AA	AA	AA
AX-182158216	C04	8055990	AA	BB	AB	AB	AB	AB	AA	AA
AX-95637429	C04	8076467	AA	BB	AB	AB	AB	AB	AA	AA
AX-179307574	C04	8099326	AA	BB	AB	AB	AB	AB	AA	AA
AX-182140993	C04	8168059	AA	BB	AB	AB	AB	AB	AA	AA
AX-105307059	C04	8204291	AA	BB	AB	AB	AB	AB	AA	AA
AX-177911705	C04	9882343	AA	BB	AB	AB	AB	AB	AA	AA
AX-179580449	C04	9905026	AA	BB	AA	AA	AA	AB	AA	AA
AX-95508160	C04	9981175	AA	BB	AA	AA	AA	AB	AA	AA
AX-179307666	C04	11595969	AA	BB	AB	AB	AB	AB	AA	AA
AX-105336544	C04	11599101	AA	BB	AB	AB	AB	AB	AA	AA
AX-95666149	C04	11605937	AA	BB	AB	AB	AB	AB	AA	AA
AX-105339543	C04	11654324	AA	BB	AB	AB	AB	AB	AA	AA
AX-177830231	C04	11710510	AA	BB	AB	AA	AB	AB	AA	AA
AX-95656152	C04	11764060	AA	BB	AB	AA	AB	AB	AA	AA
AX-95663604	C04	11961204	AA	BB	AB	AA	AB	AB	AA	AA
AX-95507114	C04	11962293	AA	BB	AB	AB	AB	AB	AA	AA
AX-179307265	C04	12087505	AA	BB	AB	AB	AB	AB	AA	AA
AX-182167958	C04	12214550	AA	BB	AB	AB	AB	AB	AA	AA
AX-95680728	C04	12233972	AA	BB	AB	AB	AB	AB	AA	AA
AX-179307038	C04	12303465	AA	BB	AB	AB	AB	AB	AA	AA
AX-182169752	C04	12347226	AA	BB	AB	AB	AB	AB	AA	AA
AX-95635671	C04	14127195	AA	BB	AB	AB	AB	AA	AA	AA
AX-95666208	C04	14165803	AA	BB	AB	AB	AB	AB	AA	AA
AX-95508816	C04	14832475	AA	BB	AB	AB	AB	AB	AA	AA
AX-95655771	C04	14934925	AA	BB	AB	AB	AB	AB	AA	AA
AX-105307261	C04	14935182	AA	BB	AB	AB	AB	AB	AA	AA
AX-182159051	C04	15801550	AA	BB	AB	AB	AB	AB	AA	AA
AX-182156943	C04	16024686	AA	BB	AB	AA	AB	AB	AA	AA
AX-182172463	C04	16137050	AA	BB	AB	AA	AB	AB	AA	AA
AX-182148828	C04	16278631	AA	BB	AB	AA	AB	AB	AA	AA
AX-177834663	C04	16318763	AA	BB	AB	AB	AB	AB	AA	AA
AX-182145382	C04	16348193	AA	BB	AB	AA	AB	AB	AA	AA
AX-182178356	C04	16499687	AA	BB	AB	AA	AB	AB	AA	AA
AX-182170632	C04	16586691	AA	BB	AB	AB	AB	AB	AA	AA
AX-182129826	C04	16654593	AA	BB	AB	AB	AB	AB	AA	AA
AX-95509364	C04	16690816	AA	BB	AB	AA	AB	AB	AA	AA
AX-182144246	C04	16714887	AA	BB	AB	AA	AB	AB	AA	AA
AX-182174585	C04	17039901	AA	BB	AB	AA	AB	AB	AA	AA
AX-182150176	C04	17041937	AA	BB	AB	AB	AB	AB	AA	AA
AX-182142724	C04	17070336	AA	BB	AB	AB	AB	AB	AA	AA
AX-182152153	C04	17145373	AA	BB	AB	AA	AB	AB	AA	AA
AX-182139461	C04	17669456	AA	BB	AB	AB	AB	AB	AA	AA
AX-182158491	C04	17863565	AA	BB	AB	AB	AB	AB	AA	AA
AX-182136990	C04	18268662	AA	BB	BB	AB	BB	BB	AA	AA
AX-182157556	C04	18387974	AA	BB	AB	AA	AB	AB	AA	AA
AX-182144475	C04	18513829	AA	BB	AB	AA	AB	AB	AA	AA
AX-182177305	C04	18571789	AA	BB	AB	AA	AB	AB	AA	AA
AX-105307083	C04	18761752	AA	BB	AB	AB	AB	AB	AA	AA
AX-95683024	C04	19013763	AA	BB	AB	AB	AB	AB	AA	AA
AX-182169181	C04	19073203	AA	BB	AB	AB	AB	AB	AA	AA
AX-182087851	C04	19099478	AA	BB	AB	AB	AB	AB	AA	AA
AX-182169384	C04	19112111	AA	BB	AB	AB	AB	AB	AA	AA
AX-182140048	C04	19291340	AA	BB	AB	AB	AB	AB	AA	AA
AX-182178184	C04	19339251	AA	BB	AB	AB	AB	AB	AA	AA
AX-182176113	C04	19370050	AA	BB	AB	AB	AB	AB	AA	AA
AX-182139983	C04	19656994	AA	BB	AB	AB	AB	AB	AA	AA
AX-105309682	C04	19800302	AA	BB	AB	AB	AB	AB	AA	AA
AX-182138460	C04	19981555	AA	BB	AB	AB	AB	AB	AA	AA
AX-105306212	C04	20128324	AA	BB	AB	AB	AB	AB	AA	AA
AX-105309107	C04	20156954	AA	BB	AB	AB	AB	AB	AA	AA
AX-182175279	C04	20232466	AA	BB	AB	AB	AB	AB	AA	AA
AX-182136084	C04	20294726	AA	BB	AB	AB	AB	AB	AA	AA
AX-105308374	C04	20420175	AA	BB	AB	AB	AB	AB	AA	AA
AX-105309878	C04	20449532	AA	BB	AB	AB	AB	AB	AA	AA
AX-182087417	C04	20823952	AA	BB	AB	AB	AB	AB	AA	AA
AX-177912131	C04	21000887	AA	BB	AB	AB	AB	AB	AA	AA
AX-105306290	C04	21097480	AA	BB	AB	AB	AB	AB	AA	AA
AX-105310079	C04	21143074	AA	BB	AB	AB	AB	AB	AA	AA
AX-95636074	C04	21218986	AA	BB	AB	AB	AB	AB	AA	AA
AX-95637481	C04	21246589	AA	BB	AB	AB	AB	AB	AA	AA
AX-95635871	C04	21285721	AA	BB	AB	AB	AB	AB	AA	AA
AX-95666010	C04	21340583	AA	BB	AB	AB	AB	AB	AA	AA
AX-177830073	C04	21368344	AA	BB	AB	AB	AB	AB	AA	AA
AX-182128022	C04	21426462	AA	BB	AB	AB	AB	AB	AA	AA
AX-177832148	C04	21591699	AA	BB	AB	AB	AB	AB	AA	AA
AX-95638979	C04	21641978	AA	BB	AB	AB	AB	AB	AA	AA
AX-95665100	C04	21676452	AA	BB	AB	AB	AB	AB	AA	AA
AX-95509149	C04	22570146	AA	BB	AA	AA	AA	AB	AA	AA
AX-86221464	C04	22696570	AA	BB	AA	AA	AA	AB	AA	AA
AX-105307180	C04	22721957	AA	BB	AA	AB	AA	AB	AA	AA
AX-95663686	C04	22749624	AA	BB	AA	AB	AA	AB	AA	AA
AX-86233917	C04	22805019	AA	BB	AA	AA	AA	AB	AA	AA
AX-105306546	C04	28331849	AA	BB	AA	AA	AA	AB	AA	AA
AX-105310229	C04	28370232	AA	BB	AA	AA	AA	AB	AA	AA
AX-105309974	C04	28488276	AA	BB	AA	AA	AA	AB	AA	AA
AX-182128608	C04	28519359	AA	BB	AA	AA	AA	AB	AA	AA
AX-95507800	C04	29146486	AA	BB	AA	AA	AA	AA	AA	AA
AX-182132307	C04	29198277	AA	BB	AA	AA	AA	AA	AA	AA
AX-182168101	C04	29214301	AA	BB	AA	AA	AA	AA	AA	AA
AX-182176201	C04	29322892	AA	BB	AA	AA	AA	AA	AA	AA
AX-105339096	C04	29479069	AA	BB	AA	AA	AA	AB	AA	AA
AX-177831165	C04	29543792	AA	BB	AA	AA	AA	AA	AA	AA
AX-177911134	C04	29725416	AA	BB	AA	AA	AA	AA	AA	AA
AX-177835849	C04	29768409	AA	BB	AA	AA	AA	AA	AA	AA
AX-95663465	C04	31765773	AA	BB	AB	AA	AB	AB	AA	AA
AX-179307400	C04	34524407	AA	BB	AB	AA	AA	AA	AA	AA
AX-95503780	C04	40310578	AA	BB	AB	AA	AA	AA	AA	AA
AX-105337946	C04	45714881	AA	BB	AA	AA	AB	AB	AA	AA
AX-105338684	C04	45730221	AA	BB	AA	AA	AA	AB	AA	AA
AX-105308876	C04	47269391	AA	BB	AA	AA	AA	AA	AA	AA
AX-177829658	C05	142911	AA	BB	AA	AA	AA	AA	AA	AA
AX-182155316	C05	1002544	AA	BB	AB	AB	AB	AB	AA	AA
AX-95509256	C05	1070282	AA	BB	AB	AA	AB	AA	AA	AA
AX-105339170	C05	1743434	AA	BB	AB	AB	AB	AB	AA	AA
AX-105305801	C05	2229547	AA	BB	AA	AB	AA	AB	AA	AA
AX-105339700	C05	2309448	AA	BB	AA	AB	AA	AA	AA	AA
AX-95635564	C05	2481530	AA	BB	AA	AB	AA	AA	AA	AA
AX-177829047	C05	2677325	AA	BB	AA	AA	AA	AA	AA	AA
AX-95680453	C05	3036639	AA	BB	AA	AA	AA	AA	AA	AA
AX-105305882	C05	4224410	AA	BB	AB	AB	AB	AB	AA	AA
AX-95503530	C05	4320026	AA	BB	AA	AB	AA	AA	AA	AA
AX-95505666	C05	4370802	AA	BB	AA	AA	AA	AA	AA	AA
AX-95505521	C05	4391643	AA	BB	AA	AA	AA	AA	AA	AA
AX-118213111	C05	4840841	AA	BB	AB	AB	AB	AB	AA	AA
AX-177912091	C05	7094105	AA	BB	AA	AB	AA	AA	AA	AA
AX-95508658	C05	7834824	AA	BB	AB	AB	AB	AB	AA	AA
AX-105335613	C05	10985431	AA	BB	AB	AA	AB	AB	AA	AA
AX-105310469	C05	11040281	AA	BB	AB	AA	AB	AB	AA	AA
AX-182129037	C05	15307830	AA	BB	AB	AB	AB	AB	AA	AA
AX-177912394	C05	17595782	AA	BB	AB	AB	AB	AB	AA	AA
AX-182159124	C05	35646133	AA	BB	AA	AA	AA	AB	AA	AA
AX-95663018	C05	35752184	AA	BB	AA	AA	AA	AB	AA	AA
AX-105335396	C05	36365387	AA	BB	AA	AA	AA	AB	AA	AA
AX-105307320	C05	37525115	AA	BB	AA	AA	AA	AA	AA	AA
AX-105307945	C05	37589719	AA	BB	AB	AA	AA	AB	AA	AA
AX-95636205	C05	37601029	AA	BB	AB	AA	AA	AB	AA	AA
AX-95664403	C05	37847859	AA	BB	AA	AB	AA	AA	AA	AA
AX-95636514	C05	37885664	AA	BB	AA	AA	AA	AA	AA	AA
AX-95663744	C05	37947040	AA	BB	AA	AA	AA	AA	AA	AA
AX-95635711	C05	37968565	AA	BB	AA	AA	AA	AA	AA	AA
AX-95508719	C05	38540135	AA	BB	AA	AA	AA	AA	AA	AA
AX-86232776	C05	38567903	AA	BB	AA	AA	AA	AA	AA	AA
AX-95504363	C05	39712966	AA	BB	AA	AB	AB	AA	AA	AA
AX-105338122	C05	40729721	AA	BB	AB	AB	AB	AB	AA	AA
AX-95504799	C05	40783703	AA	BB	AA	AA	AA	AA	AA	AA
AX-105335433	C05	40792925	AA	BB	AA	AA	AA	AA	AA	AA
AX-95504843	C06	3036254	AA	BB	AA	AA	AB	AB	AA	AA
AX-177912963	C06	3066006	AA	BB	AA	AA	AB	AA	AA	AA
AX-177633485	C06	3104228	AA	BB	AA	AA	AB	AA	AA	AA
AX-95639524	C06	3125994	AA	BB	AA	AA	AB	AA	AA	AA
AX-182172732	C06	3476611	AA	BB	AA	AB	AB	AA	AA	AA
AX-182145929	C06	3477459	AA	BB	AA	AB	AB	AA	AA	AA
AX-95508800	C06	3496683	AA	BB	AA	AB	AB	AA	AA	AA
AX-105306766	C06	4205654	AA	BB	AA	AA	AA	AA	AA	AA
AX-182087593	C06	4538992	AA	BB	AA	AA	AA	AA	AA	AA
AX-95501632	C06	4784048	AA	BB	AA	AB	AB	AB	AA	AA
AX-105337009	C06	4986117	AA	BB	AA	AA	AA	AA	AA	AA
AX-95507260	C06	5003113	AA	BB	AA	AA	AA	AA	AA	AA
AX-95680943	C06	5118105	AA	BB	AA	AA	AA	AA	AA	AA
AX-182127564	C06	5261843	AA	BB	AA	AA	AA	AB	AA	AA
AX-95506830	C06	6217970	AA	BB	AA	AB	AA	AA	AA	AA
AX-177910867	C06	6323452	AA	BB	AA	AB	AA	AA	AA	AA
AX-95506926	C06	6515418	AA	BB	AA	AA	AA	AA	AA	AA
AX-177913268	C06	6516535	AA	BB	AA	AA	AA	AA	AA	AA
AX-177913458	C06	6587488	AA	BB	AA	AB	AA	AA	AA	AA
AX-177834939	C06	6593905	AA	BB	AA	AB	AA	AA	AA	AA
AX-105307555	C06	6755147	AA	BB	AA	AA	AA	AA	AA	AA
AX-105307098	C06	6755620	AA	BB	AA	AA	AA	AA	AA	AA
AX-105310296	C06	7267212	AA	BB	AB	AB	AB	AA	AA	AA
AX-182160793	C06	11823854	AA	BB	AB	AB	AB	AA	AA	AA
AX-182158836	C06	12170806	AA	BB	AA	AB	AA	AA	AA	AA
AX-177835493	C06	12387446	AA	BB	AA	AB	AA	AA	AA	AA
AX-95506157	C06	12445070	AA	BB	AA	AB	AA	AA	AA	AA
AX-105305804	C06	12448156	AA	BB	AA	AB	AA	AA	AA	AA
AX-105336731	C06	13079618	AA	BB	AB	AA	AB	AB	AA	AA
AX-105339354	C06	14681541	AA	BB	AB	AB	AB	AB	AA	AA
AX-105310120	C06	14812656	AA	BB	AB	AB	AB	AB	AA	AA
AX-105307198	C06	17172286	AA	BB	AB	AB	AB	AB	AA	AA
AX-177910292	C06	17624961	AA	BB	AB	AB	AB	AB	AA	AA
AX-182154929	C06	18885557	AA	BB	AB	AB	AB	AB	AA	AA
AX-95507665	C06	18886622	AA	BB	AB	AB	AB	AB	AA	AA
AX-105315218	C06	18959652	AA	BB	AB	AB	AB	AB	AA	AA
AX-86228176	C06	21174688	AA	BB	AA	AB	AA	AA	AA	AA
AX-105306347	C06	21785918	AA	BB	AA	AA	AA	AA	AA	AA
AX-182126012	C06	21800312	AA	BB	AA	AA	AA	AA	AA	AA
AX-182087713	C06	21936594	AA	BB	AA	AA	AA	AA	AA	AA
AX-95665820	C06	30314052	AA	BB	AB	AB	AB	AB	AA	AA
AX-86230832	C06	31264725	AA	BB	AB	AB	AB	AB	AA	AA
AX-159454506	C06	32123612	AA	BB	AA	AA	AA	AA	AA	AA
AX-179306759	C07	8592212	AA	BB	AB	AB	AA	AB	AA	AA
AX-105315194	C07	10126189	AA	BB	AA	AA	AB	AA	AA	AA
AX-105336780	C07	10292296	AA	BB	AA	AA	AB	AA	AA	AA
AX-105310205	C07	10301523	AA	BB	AA	AA	AB	AA	AA	AA
AX-182149608	C07	10793406	AA	BB	AA	AA	AB	AA	AA	AA
AX-177912155	C07	10872310	AA	BB	AA	AA	AB	AA	AA	AA
AX-95638141	C07	18576158	AA	BB	AB	AB	AB	AB	AA	AA
AX-179307461	C07	18759393	AA	BB	AB	AB	AB	AB	AA	AA
AX-177910685	C07	18761585	AA	BB	AB	AB	AB	AB	AA	AA
AX-182176591	C07	18867337	AA	BB	AB	AB	AB	AB	AA	AA
AX-182087515	C07	20530580	AA	BB	AB	AB	AB	AA	AA	AA
AX-95507701	C07	23085638	AA	BB	AB	AA	AB	AB	AA	AA
AX-95504144	C07	27529206	AA	BB	AB	AB	AB	AB	AA	AA
AX-95663374	C07	27822355	AA	BB	AA	AB	AB	AA	AA	AA
AX-105337742	C07	27849531	AA	BB	AA	AB	AB	AA	AA	AA
AX-95635130	C07	28446662	AA	BB	AA	AA	AB	AA	AA	AA
AX-95666372	C07	28724139	AA	BB	AB	AA	AB	AB	AA	AA
AX-95635673	C07	28782872	AA	BB	AB	AA	AB	AB	AA	AA
AX-95503467	C07	28835608	AA	BB	AB	AA	AB	AB	AA	AA
AX-95507704	C07	29855346	AA	BB	AA	AA	AB	AA	AA	AA
AX-95663010	C07	29858188	AA	BB	AA	AA	AB	AA	AA	AA
AX-95503604	C07	30054849	AA	BB	AB	AA	AB	AB	AA	AA
AX-95666446	C07	31801361	AA	BB	AB	AA	AA	AB	AA	AA
AX-177913352	C07	32140706	AA	BB	AB	AA	AA	AB	AA	AA
AX-95502056	C07	32478815	AA	BB	AB	AA	AA	AB	AA	AA
AX-95502159	C07	32565505	AA	BB	AB	AA	AA	AB	AA	AA
AX-105310156	C07	32869613	AA	BB	AA	AB	AA	AA	AA	AA
AX-105306722	C07	33190602	AA	BB	AA	AB	AB	AA	AA	AA
AX-95638215	C07	33194949	AA	BB	AA	AB	AB	AA	AA	AA
AX-177830550	C07	33957781	AA	BB	AA	AA	AA	AA	AA	AA
AX-177829793	C07	34191091	AA	BB	AA	AA	AA	AA	AA	AA
AX-177910395	C07	34730730	AA	BB	AA	AB	AA	AA	AA	AA
AX-95503939	C07	34814007	AA	BB	AA	AB	AA	AA	AA	AA
AX-177912575	C07	34982216	AA	BB	AA	AB	AA	AA	AA	AA
AX-179307340	C07	34993959	AA	BB	AA	AB	AA	AA	AA	AA
AX-95505061	C07	35583100	AA	BB	AA	AA	AA	AA	AA	AA
AX-105337722	C07	35639866	AA	BB	AA	AB	AA	AA	AA	AA
AX-105335173	C07	36232962	AA	BB	AA	AA	AA	AA	AA	AA
AX-182087592	C07	36660980	AA	BB	AA	AA	AA	AA	AA	AA
AX-95638208	C07	36711452	AA	BB	AA	AA	AA	AA	AA	AA
AX-105306651	C07	36812146	AA	BB	AA	AA	AA	AA	AA	AA
AX-177912695	C07	36967661	AA	BB	AA	AB	AA	AA	AA	AA
AX-105306391	C07	37080575	AA	BB	AA	AB	AA	AA	AA	AA
AX-105309075	C07	37364245	AA	BB	AA	AB	AA	AA	AA	AA
AX-86222110	C07	37585472	AA	BB	AA	AB	AA	AA	AA	AA
AX-105336360	C07	37618526	AA	BB	AA	AB	AA	AA	AA	AA
AX-95501620	C07	37703374	AA	BB	AA	AA	AA	AA	AA	AA
AX-95503761	C07	37717489	AA	BB	AA	AA	AA	AA	AA	AA
AX-177833531	C07	38003821	AA	BB	AA	AA	AA	AA	AA	AA
AX-177830634	C07	38070340	AA	BB	AA	AA	AA	AA	AA	AA
AX-95662927	C07	38112835	AA	BB	AA	AA	AA	AA	AA	AA
AX-95664509	C07	38188531	AA	BB	AA	AA	AA	AA	AA	AA
AX-95508360	C07	38387412	AA	BB	AA	AA	AA	AA	AA	AA
AX-182087671	C07	38399972	AA	BB	AA	AA	AA	AA	AA	AA
AX-177630828	C07	38660636	AA	BB	AA	AA	AA	AA	AA	AA
AX-95637747	C07	39015114	AA	BB	AA	AA	AB	AA	AA	AA
AX-95664095	C07	39017601	AA	BB	AA	AA	AB	AA	AA	AA
AX-105309584	C07	39058197	AA	BB	AA	AA	AB	AA	AA	AA
AX-105336611	C07	39063758	AA	BB	AA	AA	AA	AA	AA	AA
AX-105308880	C07	39543959	AA	BB	AB	AA	AB	AA	AA	AA
AX-105309604	C07	39658738	AA	BB	AA	AA	AB	AA	AA	AA
AX-105337308	C07	39700455	AA	BB	AA	AA	AB	AA	AA	AA
AX-95665857	C07	39759338	AA	BB	AB	AA	AB	AA	AA	AA
AX-95663132	C07	39782707	AA	BB	AB	AA	AB	AA	AA	AA
AX-177829045	C07	39898096	AA	BB	AA	AA	AA	AA	AA	AA
AX-95635399	C07	40009998	AA	BB	AB	AA	AB	AA	AA	AA
AX-95664249	C07	40031110	AA	BB	AB	AA	AB	AA	AA	AA
AX-105308668	C07	40118175	AA	BB	AA	AA	AB	AA	AA	AA
AX-95501976	C07	40152546	AA	BB	AB	AA	AA	AA	AA	AA
AX-177912104	C07	40339683	AA	BB	AA	AA	AA	AA	AA	AA
AX-95662695	C07	40347138	AA	BB	AA	AA	AA	AA	AA	AA
AX-105336626	C07	41088427	AA	BB	AB	AA	AB	AB	AA	AA
AX-95501253	C07	41564825	AA	BB	AB	AA	AA	AB	AA	AA
AX-95665127	C07	41680137	AA	BB	AB	AA	AB	AB	AA	AA
AX-95509030	C07	41693854	AA	BB	AB	AA	AB	AB	AA	AA
AX-182154686	C07	41821420	AA	BB	AB	AA	AB	AB	AA	AA
AX-95502298	C07	41891675	AA	BB	AB	AA	AA	AA	AA	AA
AX-105336383	C07	41892772	AA	BB	AB	AA	AA	AA	AA	AA
AX-95505530	C07	42283684	AA	BB	AB	AA	AA	AB	AA	AA
AX-95502804	C07	42465075	AA	BB	AB	AA	AA	AB	AA	AA
AX-105338376	C07	42827778	AA	BB	AA	AA	AB	AA	AA	AA
AX-105306678	C07	43977476	AA	BB	AA	AB	AA	AA	AA	AA
AX-95508572	C07	44240271	AA	BB	AA	AB	AB	AA	AA	AA
AX-177911551	C07	44432943	AA	BB	AA	AB	AB	AA	AA	AA
AX-105335694	C07	44476159	AA	BB	AA	AB	AB	AA	AA	AA
AX-105335504	C08	1345885	AA	BB	AA	AA	AA	AA	AA	AA
AX-95508228	C08	1351689	AA	BB	AA	AA	AA	AA	AA	AA
AX-177911151	C08	1394056	AA	BB	AA	AA	AA	AA	AA	AA
AX-95638427	C08	1576516	AA	BB	AA	AA	AA	AA	AA	AA
AX-105337723	C08	1714903	AA	BB	AA	AA	AA	AA	AA	AA
AX-95503402	C08	3550265	AA	BB	AA	AA	AA	AB	AA	AA
AX-182087751	C08	3822828	AA	BB	AA	AA	AA	AB	AA	AA
AX-179307049	C08	3824428	AA	BB	AA	AA	AA	AB	AA	AA
AX-182087776	C08	5260834	AA	BB	AA	AA	AA	AB	AA	AA
AX-182167684	C08	5320584	AA	BB	AA	AB	AA	AB	AA	AA
AX-182124958	C08	5338308	AA	BB	AA	AB	AA	AB	AA	AA
AX-182124929	C08	5714440	AA	BB	AA	AB	AA	AB	AA	AA
AX-95639505	C08	12023411	AA	BB	AA	AA	AA	AB	AA	AA
AX-182137205	C08	12053653	AA	BB	AA	AA	AA	AB	AA	AA
AX-105306001	C08	12219009	AA	BB	AA	AA	AA	AB	AA	AA
AX-105338014	C08	12298334	AA	BB	AA	AA	AA	AB	AA	AA
AX-95664022	C08	12300030	AA	BB	AA	AA	AA	AB	AA	AA
AX-95637422	C08	12347711	AA	BB	AA	AA	AA	AB	AA	AA
AX-95636218	C08	12368139	AA	BB	AA	AA	AA	AB	AA	AA
AX-95664835	C08	12431800	AA	BB	AA	AA	AA	AB	AA	AA
AX-95635706	C08	12596541	AA	BB	AA	AA	AA	AB	AA	AA
AX-95637059	C08	13592687	AA	BB	AA	AA	AA	AB	AA	AA
AX-182159610	C08	13727899	AA	BB	AA	AA	AA	AB	AA	AA
AX-95662699	C08	13783916	AA	BB	AA	AA	AA	AB	AA	AA
AX-182126751	C08	14010101	AA	BB	AA	AB	AA	AB	AA	AA
AX-182138966	C08	14023348	AA	BB	AA	AB	AA	AB	AA	AA
AX-177912810	C08	14153482	AA	BB	AA	AB	AA	AB	AA	AA
AX-182163747	C08	14155655	AA	BB	AA	AB	AB	AB	AA	AA
AX-95636292	C08	14248963	AA	BB	AA	AA	AA	AB	AA	AA
AX-105338912	C08	14281993	AA	BB	AA	AA	AA	AB	AA	AA
AX-177834687	C08	14856729	AA	BB	AA	AB	AA	AA	AA	AA
AX-105335765	C08	15048918	AA	BB	AA	AB	AA	AA	AA	AA
AX-179306955	C08	15162058	AA	BB	AA	AB	AA	AA	AA	AA
AX-105307732	C08	19679932	AA	BB	AA	AA	AA	AA	AA	AA
AX-86214650	C08	20727633	AA	BB	AB	AA	AB	AB	AA	AA
AX-179307394	C08	25343800	AA	BB	AB	AB	AB	AB	AA	AA
AX-95502849	C08	25379127	AA	BB	AB	AA	AB	AB	AA	AA
AX-105339390	C08	27377745	AA	BB	AB	AB	AB	AB	AA	AA
AX-177912027	C08	27792461	AA	BB	AB	AB	AB	AB	AA	AA
AX-95507303	C08	27931668	AA	BB	AB	AB	AB	AB	AA	AA
AX-177911775	C08	28185614	AA	BB	AB	AB	AA	AB	AA	AA
AX-86221214	C08	28487819	AA	BB	AB	AB	AB	AB	AA	AA
AX-95504751	C08	28791934	AA	BB	AB	AB	AB	AB	AA	AA
AX-179307233	C08	28813035	AA	BB	AB	AB	AB	AB	AA	AA
AX-105335934	C08	28849770	AA	BB	AB	AB	AB	AB	AA	AA
AX-105338646	C08	28987899	AA	BB	AA	AA	AA	AA	AA	AA
AX-95509007	C08	28989246	AA	BB	AA	AA	AA	AA	AA	AA
AX-105339913	C08	29100986	AA	BB	AA	AB	AA	AA	AA	AA
AX-105337862	C08	29297949	AA	BB	AA	AA	AA	AA	AA	AA
AX-95504645	C08	30553364	AA	BB	AA	AA	AA	AA	AA	AA
AX-105336669	C08	30871209	AA	BB	AA	AB	AA	AA	AA	AA
AX-95508247	C08	31008745	AA	BB	AB	AA	AB	AB	AA	AA
AX-95506088	C08	31281405	AA	BB	AA	AA	AA	AA	AA	AB
AX-105338624	C08	31361628	AA	BB	AB	AB	AB	AB	AA	AA
AX-182151093	C08	33198932	AA	BB	AB	AB	AB	AB	AA	AA
AX-86217174	C08	33306108	AA	BB	AB	AB	AA	AB	AA	AA
AX-105339046	C08	33471716	AA	BB	AB	AB	AB	AB	AA	AA
AX-95682984	C08	36063720	AA	BB	AB	AA	AB	AB	AA	AA
AX-105336115	C08	36224998	AA	BB	AA	AA	AB	AA	AA	AA
AX-86230075	C08	36745331	AA	BB	AB	AA	AA	AB	AA	AA
AX-86230073	C08	36745382	AA	BB	AB	AA	AA	AB	AA	AA
AX-95656697	C09	4720200	AA	BB	AA	AA	AB	AA	AA	AA
AX-105338160	C09	9026507	AA	BB	AA	AA	AB	AB	AA	AA
AX-95508670	C09	13416437	AA	BB	AA	AA	AA	AA	AA	AA
AX-105307689	C09	14175591	AA	BB	AA	AA	AA	AA	AA	AA
AX-105338040	C09	14187553	AA	BB	AA	AA	AA	AA	AA	AA
AX-105305836	C09	14355430	AA	BB	AA	AA	AA	AA	AA	AA
AX-177911011	C09	14809341	AA	BB	AB	AB	AA	AB	AA	AA
AX-95502293	C09	15655284	AA	BB	AB	AA	AA	AB	AA	AA
AX-181820622	C09	16874207	AA	BB	AB	AB	AA	AB	AA	AA
AX-179307697	C09	16920323	AA	BB	AB	AB	AA	AB	AA	AA
AX-179307276	C09	16998063	AA	BB	AB	AB	AA	AB	AA	AA
AX-182151748	C09	17026231	AA	BB	AB	AB	AA	AB	AA	AA
AX-95506573	C09	17373233	AA	BB	AB	AB	AB	AB	AA	AA
AX-182175179	C09	32670742	AA	BB	AA	AA	AA	AA	AA	AA
AX-177911609	C09	34862942	AA	BB	AB	AA	AB	AB	AA	AA
AX-86236963	C09	37494562	AA	BB	AA	AA	AB	AA	AA	AA
AX-182158558	C09	37696015	AA	BB	AA	AA	AB	AA	AA	AA
AX-95656163	C09	39840406	AA	BB	AA	AA	AA	AA	AA	AA
AX-95663555	C09	43428088	AA	BB	AA	AA	AA	AA	AA	AA
AX-95503774	C09	47554830	AA	BB	AA	AA	AA	AA	AA	AA
AX-95508950	C09	47575144	AA	BB	AA	AA	AA	AA	AA	AA
AX-105336810	C09	47694436	AA	BB	AA	AA	AA	AA	AA	AA
AX-177910786	C09	47796362	AA	BB	AA	AA	AA	AA	AA	AA
AX-179307571	C09	47972456	AA	BB	AA	AA	AA	AA	AA	AA
AX-182158942	C09	47994444	AA	BB	AA	AA	AA	AA	AA	AA
AX-182134216	C09	48053781	AA	BB	AA	AA	AA	AA	AA	AA
AX-95506761	C09	48197405	AA	BB	AA	AA	AA	AA	AA	AA

## Sheet: group2_L0068AxY3380
probeset_id	Chromosome	position	L0068A	Y3380	M4-3	M4-4	M4-5	M4-9
AX-95502621	A01	198823	AA	BB	AA	AA	AA	AB
AX-177912260	A01	212754	AA	BB	AA	AA	AA	AB
AX-95504803	A01	282228	AA	BB	AA	AA	AB	AA
AX-177912483	A01	360009	AA	BB	AA	AA	AA	AB
AX-95665553	A01	398469	AA	BB	AA	AA	AA	AB
AX-95508626	A01	695488	AA	BB	AA	AA	AA	AA
AX-177913118	A01	717053	AA	BB	AA	AA	AA	AB
AX-95501321	A01	730624	AA	BB	AA	AA	AA	AB
AX-86223377	A01	853144	AA	BB	AA	AA	AA	AB
AX-95665610	A01	873225	AA	BB	AA	AA	AA	AB
AX-177912066	A01	1051673	AA	BB	AA	AA	AA	AA
AX-177911246	A01	1230279	AA	BB	AA	AA	AA	AA
AX-95502020	A01	1525039	AA	BB	AA	AA	AA	AB
AX-95664667	A01	1561788	AA	BB	AA	AA	AA	AA
AX-95639027	A01	2370007	AA	BB	AA	AA	AA	AB
AX-182173272	A01	2579347	AA	BB	AA	AA	AA	AB
AX-182135939	A01	2604767	AA	BB	AA	AA	AA	AB
AX-177834813	A01	3044599	AA	BB	AA	AA	AA	AB
AX-95509058	A01	3312635	AA	BB	AA	AA	AA	AB
AX-95665798	A01	3997738	AA	BB	AA	AA	AA	AB
AX-177912594	A01	4020809	AA	BB	AA	AA	AA	AB
AX-95683221	A01	4227188	AA	BB	AA	AA	AA	AA
AX-95509470	A01	4261277	AA	BB	AA	AA	AA	AA
AX-177834603	A01	4655885	AA	BB	AA	AA	AA	AA
AX-182152504	A01	5561893	AA	BB	AA	AA	AA	AA
AX-177830765	A01	5665964	AA	BB	AA	AA	AA	AB
AX-95509539	A01	5995366	AA	BB	AA	AA	AA	AB
AX-177828523	A01	6024571	AA	BB	AA	AA	AA	AA
AX-95501418	A01	6237991	AA	BB	AA	AA	AA	AB
AX-95680770	A01	6282214	AA	BB	AB	AA	AB	AA
AX-182155374	A01	6382318	AA	BB	AB	AA	AA	AA
AX-95501944	A01	6794703	AA	BB	AB	AA	AA	AB
AX-182149877	A01	6916160	AA	BB	AB	AA	AA	AB
AX-182126643	A01	6951719	AA	BB	AB	AA	AA	AB
AX-182124925	A01	7614125	AA	BB	AB	AA	AA	AB
AX-182161712	A01	7835721	AA	BB	AB	AA	AA	AA
AX-95664675	A01	8155867	AA	BB	AB	AA	AA	AA
AX-95508912	A01	8186347	AA	BB	AA	AA	AA	AA
AX-177833890	A01	9046595	AA	BB	AA	AA	AA	AB
AX-95639068	A01	9094081	AA	BB	AA	AA	AB	AB
AX-182087803	A01	9389222	AA	BB	AB	AA	AA	AB
AX-177909892	A01	10290337	AA	BB	AB	AA	AA	AB
AX-182126477	A01	10605609	AA	BB	AA	AA	AA	AB
AX-95508642	A01	10876397	AA	BB	AA	AA	AA	AB
AX-95636790	A01	14240261	AA	BB	AA	AA	AA	AB
AX-182125872	A01	14293677	AA	BB	AA	AA	AA	AB
AX-182129695	A01	14365463	AA	BB	AA	AA	AA	AB
AX-182147900	A01	14533701	AA	BB	AA	AA	AA	AA
AX-177631354	A01	14848522	AA	BB	AA	AA	AA	AA
AX-95635253	A01	15011514	AA	BB	AB	AA	AA	AB
AX-182126600	A01	15220912	AA	BB	AB	AA	AA	AA
AX-179306743	A01	15382241	AA	BB	AB	AA	AA	AA
AX-182149700	A01	15665184	AA	BB	AB	AA	AA	AB
AX-177835514	A01	18579415	AA	BB	AA	AA	AA	AB
AX-86219931	A01	19438918	AA	BB	AA	AA	AA	AB
AX-95502081	A01	19513183	AA	BB	AA	AA	AA	AA
AX-86232973	A01	19724991	AA	BB	AA	AA	AB	AA
AX-177912181	A01	19825340	AA	BB	AA	AA	AA	AB
AX-95667145	A01	20842143	AA	BB	AA	AA	AA	AB
AX-182176848	A01	21414767	AA	BB	AA	AA	AB	AB
AX-95666343	A02	362860	AA	BB	AA	AA	AA	AB
AX-95683173	A02	508891	AA	BB	AA	AA	AB	AB
AX-177909667	A02	716411	AA	BB	AA	AA	AB	AB
AX-95638378	A02	1007316	AA	BB	AA	AA	AA	AA
AX-95638485	A02	1576900	AA	BB	AA	AA	AB	AB
AX-177911125	A02	2693065	AA	BB	AA	AA	AA	AA
AX-95662968	A02	2712565	AA	BB	AA	AA	AB	AA
AX-95666621	A02	4907941	AA	BB	AA	AA	AB	AA
AX-182087823	A02	6144740	AA	BB	AA	AA	AB	AB
AX-105309242	A02	7351405	AA	BB	AA	AA	AB	AB
AX-95663800	A02	7389046	AA	BB	AA	AA	AB	AB
AX-177836021	A02	7437134	AA	BB	AA	AA	AB	AB
AX-95507816	A02	7494729	AA	BB	AA	AA	AB	AB
AX-95637980	A02	7539305	AA	BB	AA	AA	AB	AB
AX-95638735	A02	7607144	AA	BB	AA	AA	AB	AB
AX-95637082	A02	7614391	AA	BB	AA	AA	AB	AB
AX-177833634	A02	7804384	AA	BB	AA	AA	AB	AB
AX-182087557	A02	7861565	AA	BB	AA	AA	AB	AB
AX-182142217	A02	7929034	AA	BB	AA	AA	AB	AB
AX-95508890	A02	7998403	AA	BB	AA	AA	AA	AB
AX-95505381	A02	8150371	AA	BB	AA	AA	AB	AB
AX-95638244	A02	8152495	AA	BB	AA	AA	AB	AB
AX-177831861	A02	8169719	AA	BB	AA	AA	AA	AB
AX-182148986	A02	8242263	AA	BB	AA	AA	AA	AB
AX-95664919	A02	8776717	AA	BB	AA	AA	AA	AB
AX-177911500	A02	8993675	AA	BB	AA	AA	AA	AB
AX-95666455	A02	9130270	AA	BB	AA	AA	AB	AB
AX-177910626	A02	9277456	AA	BB	AA	AA	AB	AB
AX-95636338	A02	9429966	AA	BB	AA	AA	AB	AB
AX-177831482	A02	9728637	AA	BB	AA	AA	AA	AA
AX-179580096	A02	9783806	AA	BB	AA	AA	AA	AB
AX-182134274	A02	10817962	AA	BB	AA	AA	AB	AB
AX-182128414	A02	10998968	AA	BB	AA	AA	AB	AB
AX-86216715	A02	11750712	AA	BB	AA	AA	AA	AB
AX-177829785	A02	12249503	AA	BB	AA	AA	AB	AA
AX-95655237	A02	12872269	AA	BB	AA	AA	AB	AB
AX-177912880	A02	12981776	AA	BB	AA	AA	AB	AB
AX-177912058	A02	18255015	AA	BB	AA	AA	AB	AB
AX-182134755	A02	18348727	AA	BB	AA	AA	AB	AB
AX-177912681	A02	18698579	AA	BB	AA	AA	AB	AB
AX-95506377	A02	18834371	AA	BB	AA	AA	AB	AB
AX-182157094	A03	2289810	AA	BB	AA	AA	AB	AA
AX-95509338	A03	2440092	AA	BB	AA	AA	AB	AA
AX-182087154	A03	2764420	AA	BB	AA	AA	AB	AB
AX-95636441	A03	3249677	AA	BB	AA	AA	AB	AB
AX-95506788	A03	3349809	AA	BB	AA	AA	AA	AB
AX-95664767	A03	3755339	AA	BB	AA	AA	AA	AA
AX-95507916	A03	3885180	AA	BB	AA	AA	AA	AA
AX-95637128	A03	4158468	AA	BB	AA	AA	AA	AA
AX-177835539	A03	4171673	AA	BB	AA	AA	AA	AA
AX-177829972	A03	4312981	AA	BB	AA	AA	AA	AA
AX-177911190	A03	4511921	AA	BB	AA	AA	AB	AB
AX-177829595	A03	4797861	AA	BB	AA	AA	AA	AA
AX-182135940	A03	4933392	AA	BB	AA	AA	AB	AB
AX-182145123	A03	5043286	AA	BB	AA	AA	AB	AB
AX-95503728	A03	5150067	AA	BB	AA	AA	AA	AA
AX-95639207	A03	5215835	AA	BB	AA	AA	AA	AA
AX-95635782	A03	5448828	AA	BB	AA	AA	AA	AB
AX-95508143	A03	7158596	AA	BB	AA	AA	AB	AB
AX-182132838	A03	7166944	AA	BB	AA	AA	AB	AB
AX-177834122	A03	7220018	AA	BB	AA	AA	AB	AB
AX-177911902	A03	7311327	AA	BB	AA	AA	AB	AB
AX-177910117	A03	7489059	AA	BB	AA	AA	AB	AB
AX-177911805	A03	7616979	AA	BB	AA	AA	AB	AB
AX-95503851	A03	7963059	AA	BB	AA	AA	AB	AA
AX-95638334	A03	8137479	AA	BB	AA	AA	AB	AB
AX-182144796	A03	8627367	AA	BB	AA	AA	AB	AA
AX-177912415	A03	8754199	AA	BB	AA	AA	AB	AA
AX-95665084	A03	8876213	AA	BB	AA	AA	AB	AB
AX-182087809	A03	8930569	AA	BB	AA	AA	AB	AB
AX-182126137	A03	8931729	AA	BB	AA	AA	AB	AB
AX-177830988	A03	9067103	AA	BB	AA	AA	AB	AB
AX-95507218	A03	9085530	AA	BB	AA	AA	AA	AB
AX-182152411	A03	9309350	AA	BB	AA	AA	AA	AB
AX-179307297	A03	9331524	AA	BB	AA	AA	AA	AB
AX-177835269	A03	9525405	AA	BB	AA	AA	AB	AB
AX-182139142	A03	10002812	AA	BB	AA	AA	AB	AB
AX-182138238	A03	10551863	AA	BB	AA	AA	AA	AB
AX-95683034	A03	10663044	AA	BB	AA	AA	AB	AB
AX-177829529	A03	10677109	AA	BB	AA	AA	AB	AB
AX-95505818	A03	10758038	AA	BB	AA	AA	AB	AB
AX-95635223	A03	11367399	AA	BB	AA	AA	AA	AB
AX-95639417	A03	11570113	AA	BB	AA	AA	AB	AB
AX-95636051	A03	12148318	AA	BB	AA	AA	AA	AB
AX-95638137	A03	12188326	AA	BB	AA	AA	AB	AB
AX-95509674	A03	12311209	AA	BB	AA	AA	AA	AB
AX-177832892	A03	12727748	AA	BB	AA	AA	AB	AB
AX-182087757	A03	13098781	AA	BB	AA	AA	AB	AA
AX-182151615	A03	14325181	AA	BB	AA	AA	AB	AB
AX-182157058	A03	14763107	AA	BB	AA	AA	AB	AB
AX-95509560	A03	14820971	AA	BB	AA	AA	AB	AB
AX-95679826	A03	14841203	AA	BB	AA	AA	AB	AB
AX-95639144	A03	14987907	AA	BB	AA	AA	AB	AA
AX-95505383	A03	15100308	AA	BB	AA	AA	AB	AB
AX-95635251	A03	15121067	AA	BB	AA	AA	AB	AB
AX-177835558	A03	15219771	AA	BB	AA	AA	AB	AB
AX-177828932	A03	15228244	AA	BB	AA	AA	AB	AB
AX-95505851	A03	15546889	AA	BB	AA	AA	AB	AB
AX-95501925	A03	17020177	AA	BB	AA	AA	AA	AB
AX-177833904	A03	17720501	AA	BB	AA	AA	AA	AA
AX-182134574	A03	17784426	AA	BB	AA	AA	AA	AA
AX-95508201	A03	17870301	AA	BB	AA	AA	AA	AB
AX-177631293	A03	20976730	AA	BB	AA	AA	AB	AA
AX-182176880	A03	21388093	AA	BB	AA	AA	AB	AA
AX-177912630	A03	21755980	AA	BB	AA	AA	AB	AA
AX-182157561	A03	21828780	AA	BB	AA	AA	AB	AA
AX-95638446	A03	22475915	AA	BB	AA	AA	AB	AA
AX-177912865	A03	23502236	AA	BB	AA	AA	AB	AA
AX-179307141	A03	23700354	AA	BB	AA	AA	AB	AA
AX-177829727	A03	23878885	AA	BB	AA	AA	AB	AB
AX-95502605	A03	23956800	AA	BB	AA	AA	AB	AB
AX-179573646	A03	24165209	AA	BB	AA	AA	AB	AA
AX-95506430	A03	24220642	AA	BB	AA	AA	AB	AA
AX-95501422	A03	24677587	AA	BB	AA	AA	AB	AB
AX-95680418	A03	24819345	AA	BB	AA	AA	AB	AA
AX-177828344	A03	24825439	AA	BB	AA	AA	AB	AA
AX-95663183	A03	25257196	AA	BB	AA	AA	AB	AB
AX-177913185	A03	25612901	AA	BB	AA	AA	AB	AB
AX-177827553	A03	25694462	AA	BB	AA	AA	AB	AB
AX-95638114	A03	25782888	AA	BB	AA	AA	AB	AA
AX-179307012	A03	25787710	AA	BB	AA	AA	AB	AA
AX-177828121	A03	25971199	AA	BB	AA	AA	AB	AB
AX-177834674	A03	25971980	AA	BB	AA	AA	AB	AB
AX-95637533	A03	26004976	AA	BB	AA	AA	AB	AB
AX-95636105	A03	26015888	AA	BB	AA	AA	AB	AB
AX-95663285	A03	26184852	AA	BB	AA	AA	AB	AA
AX-95665146	A03	26262031	AA	BB	AA	AA	AB	AB
AX-177912249	A03	26365755	AA	BB	AA	AA	AB	AA
AX-95638071	A03	26588844	AA	BB	AA	AA	AB	AA
AX-179307112	A03	26687873	AA	BB	AA	AA	AB	AA
AX-182169602	A03	26709706	AA	BB	AA	AA	AB	AA
AX-95666014	A03	26756822	AA	BB	AA	AA	AB	AA
AX-182159038	A03	26779637	AA	BB	AA	AA	AB	AA
AX-95508147	A03	27358861	AA	BB	AA	AA	AB	AB
AX-95666543	A03	27429561	AA	BB	AA	AA	AB	AA
AX-177910624	A03	27595162	AA	BB	AA	AA	AB	AB
AX-95664818	A03	27894765	AA	BB	AA	AA	AB	AA
AX-95504324	A03	28308848	AA	BB	AA	AA	AB	AA
AX-95506638	A03	28438798	AA	BB	AA	AA	AB	AB
AX-95502677	A03	28444334	AA	BB	AA	AA	AB	AB
AX-177829574	A03	29008514	AA	BB	AA	AA	AB	AB
AX-177910335	A03	29049025	AA	BB	AA	AA	AB	AB
AX-95506329	A04	104399	AA	BB	AA	AA	AB	AB
AX-182159504	A04	601033	AA	BB	AA	AA	AB	AA
AX-182154440	A04	812051	AA	BB	AA	AA	AB	AB
AX-95638180	A04	1223392	AA	BB	AA	AA	AB	AB
AX-95665112	A04	1618218	AA	BB	AB	AA	AB	AB
AX-95665840	A04	1792836	AA	BB	AB	AA	AB	AB
AX-177912915	A04	1793416	AA	BB	AB	AA	AB	AB
AX-95655507	A04	1880805	AA	BB	AB	AA	AB	AB
AX-95639386	A04	2008557	AA	BB	BB	AA	BB	BB
AX-95509263	A04	8826779	AA	BB	AA	AA	AB	AB
AX-95508362	A04	9094588	AA	BB	AA	AA	AB	AB
AX-95506459	A04	10542933	AA	BB	AA	AA	AB	AB
AX-95501490	A04	11708799	AA	BB	AA	AA	AA	AB
AX-95665677	A04	11898450	AA	BB	AA	AA	AA	AB
AX-95506730	A04	12021822	AA	BB	AA	AA	AA	AB
AX-95663397	A04	12041691	AA	BB	AA	AA	AA	AB
AX-95637896	A04	12213828	AA	BB	AA	AA	AA	AB
AX-95664616	A04	13028972	AA	BB	AA	AA	AA	AB
AX-95635197	A04	13137660	AA	BB	AB	AA	AA	AA
AX-95639543	A04	13224285	AA	BB	AA	AA	AA	AA
AX-95507605	A04	13252707	AA	BB	AA	AA	AA	AA
AX-95503260	A04	14767434	AA	BB	AA	AA	AA	AB
AX-95508581	A04	14881039	AA	BB	AA	AA	AA	AB
AX-95508840	A04	15145097	AA	BB	AA	AA	AA	AB
AX-95505772	A04	15333203	AA	BB	AA	AA	AB	AA
AX-95663087	A04	15436750	AA	BB	AA	AA	AB	AA
AX-95509015	A04	15449482	AA	BB	AA	AA	AB	AA
AX-177831207	A04	15494654	AA	BB	AA	AA	AB	AA
AX-179307746	A04	15748927	AA	BB	AA	AA	AB	AB
AX-179307544	A04	15791897	AA	BB	AA	AA	AA	AB
AX-95638781	A04	15809998	AA	BB	AA	AA	AB	AB
AX-177829855	A04	16084490	AA	BB	AA	AA	AB	AA
AX-177833715	A04	16484458	AA	BB	AA	AA	AA	AA
AX-95656159	A04	16495267	AA	BB	AA	AA	AB	AA
AX-182124799	A04	16546328	AA	BB	AA	AA	AB	AA
AX-95638872	A04	16733534	AA	BB	AA	AA	AB	AA
AX-105306148	A04	17069454	AA	BB	AA	AA	AA	AA
AX-182087687	A04	17193728	AA	BB	AA	AA	AB	AA
AX-95635617	A04	17340116	AA	BB	AA	AA	AB	AB
AX-95666142	A04	17360235	AA	BB	AA	AA	AB	AB
AX-86232245	A04	17632597	AA	BB	AA	AA	AA	AB
AX-179307667	A04	17793931	AA	BB	AA	AA	AA	AB
AX-95664306	A04	18424204	AA	BB	AA	AA	AB	AB
AX-177828275	A05	76673	AA	BB	AA	AA	AB	AA
AX-95505768	A05	871689	AA	BB	AA	AA	AB	AB
AX-179307553	A05	1028920	AA	BB	AA	AA	AA	AB
AX-182125476	A05	1091785	AA	BB	AA	AA	AB	AB
AX-95656061	A05	1474158	AA	BB	AA	AA	AA	AB
AX-182173242	A05	1904275	AA	BB	AA	AA	AA	AB
AX-95502175	A05	3762765	AA	BB	AA	AA	AB	AB
AX-95504919	A05	3853825	AA	BB	AA	AA	AB	AB
AX-177912492	A05	5563282	AA	BB	AA	AA	AB	AB
AX-179306787	A05	5606124	AA	BB	AA	AA	AB	AB
AX-95507692	A05	5766873	AA	BB	AA	AA	AB	AB
AX-95636362	A05	6207592	AA	BB	AA	AA	AA	AA
AX-182165966	A05	6228433	AA	BB	AA	AA	AB	AB
AX-182087583	A05	7147826	AA	BB	AA	AA	AB	AA
AX-95638549	A05	8199006	AA	BB	AA	AA	AB	AA
AX-177913238	A05	8199293	AA	BB	AA	AA	AB	AA
AX-182177076	A05	8643679	AA	BB	AA	AA	AB	AA
AX-177913179	A05	10346637	AA	BB	AA	AA	AB	AA
AX-177913145	A05	10691742	AA	BB	AA	AA	AB	AB
AX-95638970	A05	11321727	AA	BB	AA	AA	AA	AB
AX-182137231	A05	14207114	AA	BB	AA	AA	AB	AB
AX-95680998	A05	14285552	AA	BB	AA	AA	AB	AB
AX-95662570	A05	14800219	AA	BB	AA	AA	AA	AA
AX-95636603	A05	15424706	AA	BB	AA	AA	AB	AB
AX-182143010	A05	15546430	AA	BB	AA	AA	AB	AB
AX-95665992	A05	16969403	AA	BB	AB	AA	AB	AB
AX-95504145	A05	17025635	AA	BB	AB	AA	AB	AB
AX-179307288	A05	17203691	AA	BB	AA	AA	AB	AA
AX-95507104	A05	17234988	AA	BB	AB	AA	AB	AA
AX-95665676	A05	17302241	AA	BB	AA	AA	AB	AA
AX-177910606	A05	17930951	AA	BB	AB	AA	AB	AB
AX-182087654	A05	18142243	AA	BB	AA	AA	AB	AA
AX-177830309	A05	18381633	AA	BB	AA	AA	AA	AB
AX-95637202	A05	18570049	AA	BB	AB	AA	AB	AB
AX-179307720	A05	18633517	AA	BB	AA	AA	AB	AB
AX-179307584	A05	18730739	AA	BB	AB	AA	AA	AB
AX-177828902	A05	18741943	AA	BB	AB	AA	AA	AB
AX-95509012	A05	18763474	AA	BB	AB	AA	AB	AB
AX-182125213	A05	19000644	AA	BB	AA	AA	AA	AB
AX-177830014	A05	19765674	AA	BB	AB	AA	AB	AB
AX-177831439	A05	20266311	AA	BB	AA	AA	AA	AA
AX-95507082	A05	20333752	AA	BB	AA	AA	AA	AA
AX-95664321	A05	20351180	AA	BB	AA	AA	AA	AA
AX-95506574	A05	21224724	AA	BB	AA	AA	AA	AA
AX-95666223	A05	21298993	AA	BB	AA	AA	AA	AA
AX-95639244	A05	21325862	AA	BB	AA	AA	AA	AA
AX-179307296	A05	21346578	AA	BB	AA	AA	AB	AB
AX-182152197	A05	21349944	AA	BB	AA	AA	AB	AB
AX-95506580	A05	21899702	AA	BB	AA	AA	AB	AB
AX-177833257	A06	2896587	AA	BB	AA	AA	AA	AB
AX-86214316	A06	2987221	AA	BB	AA	AA	AA	AB
AX-182087544	A06	3231009	AA	BB	AA	AA	AA	AA
AX-177829694	A06	3350988	AA	BB	AA	AA	AB	AB
AX-177913223	A06	3787259	AA	BB	AA	AA	AB	AB
AX-182142084	A06	4115936	AA	BB	AA	AA	AB	AB
AX-95506605	A06	4335822	AA	BB	AA	AA	AA	AA
AX-95664038	A06	4839177	AA	BB	AA	AA	AB	AB
AX-177831466	A06	4902731	AA	BB	AA	AA	AB	AB
AX-177911343	A06	6017553	AA	BB	AA	AA	AB	AB
AX-95666824	A06	6031226	AA	BB	AA	AA	AB	AB
AX-95639108	A06	6375156	AA	BB	AA	AA	AB	AB
AX-179306788	A06	7556059	AA	BB	AA	AA	AB	AB
AX-182159521	A06	7560549	AA	BB	AA	AA	AB	AB
AX-177909979	A06	7677436	AA	BB	AA	AA	AB	AB
AX-182087508	A06	8046270	AA	BB	AA	AA	AB	AB
AX-95665071	A06	8428209	AA	BB	AA	AA	AA	AA
AX-95662568	A06	9720037	AA	BB	AA	AA	AB	AB
AX-177911682	A06	10119176	AA	BB	AB	AA	AB	AB
AX-95507779	A06	15152616	AA	BB	AB	AA	AB	AB
AX-95637400	A06	15807772	AA	BB	AB	AA	AB	AB
AX-95663611	A06	16038171	AA	BB	AA	AA	AB	AB
AX-177911074	A06	16301134	AA	BB	AB	AA	AB	AB
AX-179307685	A06	17382425	AA	BB	AA	AA	AB	AB
AX-86235832	A06	18056357	AA	BB	AB	AA	AB	AB
AX-177828759	A06	18652637	AA	BB	AB	AA	AB	AB
AX-182130707	A06	18691732	AA	BB	AA	AA	AB	AB
AX-177911526	A06	18809439	AA	BB	AA	AA	AB	AB
AX-86224343	A06	18943930	AA	BB	AB	AA	AA	AB
AX-95664740	A06	18956668	AA	BB	AA	AA	AA	AB
AX-95507417	A06	19108570	AA	BB	AB	AA	AA	AB
AX-95635172	A06	19227047	AA	BB	AA	AA	AA	AB
AX-182132799	A06	19638691	AA	BB	AA	AA	AA	AB
AX-177833861	A06	19778737	AA	BB	AA	AA	AA	AB
AX-95501842	A06	19808118	AA	BB	AB	AA	AA	AB
AX-177829720	A06	19876075	AA	BB	AB	AA	AA	AB
AX-95506347	A06	19998593	AA	BB	AA	AA	AA	AB
AX-105307005	A06	21528844	AA	BB	AA	AA	AA	AA
AX-95638445	A06	22270684	AA	BB	AA	AA	AA	AA
AX-95637715	A06	22273922	AA	BB	AA	AA	AA	AA
AX-95666641	A06	22315235	AA	BB	AA	AA	AA	AA
AX-95635321	A06	22588158	AA	BB	AA	AA	AA	AA
AX-95636682	A06	22598628	AA	BB	AA	AA	AA	AA
AX-95666558	A06	23406115	AA	BB	AA	AA	AA	AA
AX-95664973	A06	23498968	AA	BB	AA	AA	AB	AA
AX-95501447	A06	23649814	AA	BB	AA	AA	AA	AA
AX-95508194	A07	175504	AA	BB	AA	AA	AA	AA
AX-95503488	A07	503202	AA	BB	AA	AA	AA	AA
AX-177831174	A07	1145826	AA	BB	AA	AA	AB	AB
AX-177828662	A07	1977367	AA	BB	AA	AA	AA	AA
AX-95507986	A07	4162142	AA	BB	AA	AA	AB	AB
AX-182141284	A07	4283656	AA	BB	AA	AA	AB	AB
AX-182164478	A07	4504880	AA	BB	AA	AA	AB	AB
AX-95640180	A07	4995139	AA	BB	AA	AA	AB	AB
AX-182141083	A07	5268725	AA	BB	AA	AA	AB	AB
AX-177833512	A07	5471075	AA	BB	AA	AA	AB	AB
AX-95680447	A07	5495357	AA	BB	AA	AA	AA	AA
AX-177827909	A07	5524144	AA	BB	AA	AA	AA	AA
AX-177829162	A07	5584152	AA	BB	AA	AA	AA	AA
AX-182129626	A07	5635533	AA	BB	AA	AA	AA	AA
AX-177827651	A07	6012999	AA	BB	AA	AA	AB	AB
AX-182087850	A07	6015130	AA	BB	AA	AA	AB	AB
AX-95509286	A07	6240941	AA	BB	AA	AA	AA	AA
AX-177835542	A07	6253879	AA	BB	AA	AA	AB	AB
AX-95637282	A07	6362345	AA	BB	AA	AA	AA	AA
AX-95638829	A07	6430162	AA	BB	AA	AA	AA	AA
AX-95680941	A07	6600164	AA	BB	AA	AA	AA	AA
AX-182159796	A07	8485629	AA	BB	AA	AA	AB	AB
AX-95509571	A07	8577828	AA	BB	AA	AA	AB	AB
AX-95502443	A07	8651919	AA	BB	AA	AA	AB	AB
AX-177833177	A07	8693707	AA	BB	AA	AA	AB	AB
AX-95509493	A07	8699936	AA	BB	AA	AA	AB	AB
AX-95637583	A07	8734224	AA	BB	AA	AA	AA	AA
AX-95507014	A07	8891587	AA	BB	AA	AA	AA	AA
AX-177831127	A07	8992455	AA	BB	AA	AA	AA	AA
AX-182124963	A07	9061386	AA	BB	AA	AA	AB	AB
AX-177830677	A07	9213985	AA	BB	AA	AA	AB	AB
AX-182134600	A07	9251073	AA	BB	AA	AA	AA	AA
AX-182176252	A07	9266322	AA	BB	AA	AA	AB	AB
AX-95681076	A07	10430938	AA	BB	AA	AA	AB	AB
AX-95509178	A07	11076585	AA	BB	AA	AA	AB	AA
AX-177831722	A07	11205439	AA	BB	AA	AA	AB	AA
AX-182158749	A07	11321593	AA	BB	AA	AA	AB	AA
AX-177910940	A07	11891179	AA	BB	AA	AA	AB	AB
AX-177835903	A07	12323385	AA	BB	AA	AA	AB	AA
AX-95509504	A07	14572791	AA	BB	AA	AA	AA	AA
AX-95680341	A07	15040098	AA	BB	AA	AA	AA	AA
AX-95509585	A07	15403624	AA	BB	AA	AA	AB	AA
AX-86221502	A07	15433526	AA	BB	AA	AA	AB	AA
AX-177834118	A07	17293529	AA	BB	AA	AA	AB	AA
AX-177910149	A07	17647395	AA	BB	AA	AA	AB	AB
AX-95639331	A07	17665775	AA	BB	AA	AA	AB	AA
AX-182087661	A07	17699611	AA	BB	AA	AA	AB	AB
AX-179306985	A07	17864883	AA	BB	AA	AA	AB	AA
AX-177911308	A07	18082869	AA	BB	AA	AA	AA	AB
AX-95509078	A07	18144661	AA	BB	AA	AA	AB	AB
AX-95509450	A07	18224367	AA	BB	AA	AA	AB	AB
AX-95504832	A07	19016499	AA	BB	AA	AA	AA	AB
AX-182163976	A07	19282163	AA	BB	AA	AA	AA	AB
AX-95665018	A07	19717370	AA	BB	AB	AA	AA	AB
AX-177912199	A07	21859060	AA	BB	AB	AA	AB	AA
AX-105309294	A07	22624670	AA	BB	AA	AA	AA	AA
AX-177913188	A07	22875152	AA	BB	AB	AA	AA	AA
AX-182164417	A07	22927653	AA	BB	AA	AA	AA	AA
AX-177835059	A07	23013692	AA	BB	AA	AA	AA	AA
AX-86216599	A07	23132023	AA	BB	AA	AA	AA	AB
AX-95637926	A08	293851	AA	BB	AB	AA	AA	AB
AX-95662886	A08	313890	AA	BB	AB	AA	AA	AB
AX-177911109	A08	636677	AA	BB	AA	AA	AA	AB
AX-95505873	A08	720617	AA	BB	AA	AA	AA	AB
AX-182134868	A08	741913	AA	BB	AA	AA	AA	AB
AX-95665919	A08	943638	AA	BB	AA	AA	AA	AB
AX-95637836	A08	964586	AA	BB	AA	AA	AA	AB
AX-95635333	A08	993141	AA	BB	AA	AA	AA	AB
AX-95506362	A08	1012939	AA	BB	AB	AA	AA	AB
AX-105306760	A08	1130017	AA	BB	AB	AA	AA	AA
AX-95639038	A08	1979050	AA	BB	AA	AA	AA	AB
AX-182087828	A08	2268802	AA	BB	AB	AA	AA	AB
AX-95507732	A08	2545051	AA	BB	AB	AA	AA	AB
AX-95638263	A08	2566406	AA	BB	AB	AA	AA	AB
AX-95666296	A08	2607550	AA	BB	AB	AA	AA	AB
AX-95638696	A08	2748018	AA	BB	AB	AA	AA	AB
AX-95663615	A08	2762301	AA	BB	AB	AA	AA	AB
AX-182156667	A08	3386572	AA	BB	AB	AA	AA	AB
AX-177831398	A08	3807625	AA	BB	AB	AA	AA	AB
AX-95665317	A08	3956547	AA	BB	AB	AA	AA	AB
AX-95664623	A08	3956757	AA	BB	AB	AA	AA	AB
AX-95637035	A08	4247662	AA	BB	AB	AA	AA	AB
AX-182143144	A08	4259908	AA	BB	AB	AA	AA	AB
AX-177829325	A08	4459465	AA	BB	AB	AA	AA	AB
AX-95637716	A08	4471376	AA	BB	AB	AA	AA	AB
AX-182087452	A08	4639572	AA	BB	AB	AA	AA	AB
AX-182087391	A08	4881712	AA	BB	AB	AA	AA	AB
AX-95638516	A08	4895784	AA	BB	AB	AA	AA	AB
AX-95638743	A08	4946191	AA	BB	AB	AA	AA	AB
AX-95636098	A08	5232301	AA	BB	AB	AA	AA	AB
AX-95665617	A08	5233746	AA	BB	AB	AA	AA	AB
AX-182176153	A08	5924132	AA	BB	AB	AA	AA	AA
AX-182148813	A08	6080168	AA	BB	AB	AA	AA	AB
AX-182136685	A08	6121722	AA	BB	AB	AA	AA	AB
AX-182164816	A08	6786885	AA	BB	AB	AA	AA	AB
AX-95639022	A08	6810213	AA	BB	AB	AA	AA	AB
AX-177912814	A08	6836384	AA	BB	AB	AA	AA	AB
AX-182139210	A08	7204346	AA	BB	AB	AA	AA	AB
AX-95664814	A08	7221120	AA	BB	AB	AA	AA	AB
AX-95636918	A08	7272596	AA	BB	AB	AA	AA	AB
AX-95662824	A08	7286844	AA	BB	AB	AA	AA	AB
AX-95636279	A08	7489479	AA	BB	AB	AA	AA	AB
AX-182133403	A08	7562820	AA	BB	AB	AA	AA	AB
AX-95663027	A08	7647014	AA	BB	AB	AA	AA	AB
AX-95636512	A08	7774655	AA	BB	AB	AA	AA	AB
AX-95663092	A08	8490087	AA	BB	AB	AA	AA	AB
AX-95665981	A08	11057223	AA	BB	AB	AA	AA	AB
AX-182134503	A08	11097577	AA	BB	AB	AA	AA	AA
AX-95635238	A08	11146633	AA	BB	AB	AA	AA	AB
AX-95636360	A08	11301755	AA	BB	AB	AA	AA	AB
AX-95636543	A08	11827449	AA	BB	AA	AA	AA	AA
AX-95638560	A08	11831251	AA	BB	AA	AA	AA	AA
AX-95637102	A08	12213572	AA	BB	AB	AA	AA	AA
AX-95507397	A08	12279616	AA	BB	AB	AA	AB	AB
AX-95505568	A08	12328472	AA	BB	AB	AA	AA	AB
AX-182137934	A08	13307001	AA	BB	AB	AA	AA	AA
AX-95638750	A08	13499567	AA	BB	AB	AA	AA	AB
AX-177833665	A08	14539085	AA	BB	AA	AA	AA	AB
AX-177831191	A08	15071970	AA	BB	AA	AA	AB	AB
AX-95502119	A08	16389535	AA	BB	AA	AA	AB	AB
AX-95637797	A08	16969405	AA	BB	AA	AA	AA	AB
AX-177913295	A08	17011125	AA	BB	AA	AA	AA	AB
AX-177834493	A08	17123369	AA	BB	AA	AA	AA	AB
AX-177830595	A08	17270213	AA	BB	AA	AA	AA	AB
AX-95681075	A08	17298816	AA	BB	AA	AA	AA	AB
AX-95638744	A08	17306277	AA	BB	AA	AA	AA	AB
AX-95636119	A08	18009832	AA	BB	AA	AA	AA	AB
AX-95506944	A09	171845	AA	BB	AA	AA	AA	AA
AX-177632723	A09	861964	AA	BB	AA	AA	AB	AB
AX-95639741	A09	1733591	AA	BB	AA	AA	AA	AA
AX-179306992	A09	2292222	AA	BB	AA	AA	AB	AB
AX-177912292	A09	2973839	AA	BB	AA	AA	AA	AA
AX-177835940	A09	4740361	AA	BB	AA	AA	AB	AB
AX-95506795	A09	5036357	AA	BB	AA	AA	AA	AA
AX-177834216	A09	5037525	AA	BB	AA	AA	AA	AA
AX-182143838	A09	5789403	AA	BB	AA	AA	AB	AB
AX-182141797	A09	16311090	AA	BB	AB	AA	AB	AA
AX-177912380	A09	22081699	AA	BB	AA	AA	AA	AA
AX-95509594	A09	22206616	AA	BB	AA	AA	AB	AB
AX-177834931	A09	22233930	AA	BB	AA	AA	AB	AB
AX-177829538	A09	23394648	AA	BB	AA	AA	AA	AA
AX-182164924	A09	23692880	AA	BB	AA	AA	AA	AA
AX-95505756	A09	23755035	AA	BB	AA	AA	AA	AA
AX-182135590	A09	24085619	AA	BB	AA	AA	AB	AB
AX-182137931	A09	24130754	AA	BB	AA	AA	AB	AB
AX-182176362	A09	24826711	AA	BB	AA	AA	AB	AB
AX-177911886	A09	25796467	AA	BB	AA	AA	AA	AA
AX-95505384	A09	25800659	AA	BB	AA	AA	AA	AA
AX-95639016	A09	25899202	AA	BB	AA	AA	AA	AA
AX-182171901	A09	26005735	AA	BB	AA	AA	AA	AA
AX-95506678	A09	26064133	AA	BB	AA	AA	AA	AA
AX-177830392	A09	26135201	AA	BB	AA	AA	AA	AA
AX-95683209	A09	26880504	AA	BB	AA	AA	AB	AA
AX-179307551	A09	26971640	AA	BB	AA	AA	AB	AB
AX-182087639	A09	27047244	AA	BB	AA	AA	AB	AA
AX-95635148	A09	27087932	AA	BB	AA	AA	AA	AA
AX-182176902	A09	27285464	AA	BB	AA	AA	AA	AA
AX-182142581	A09	27342290	AA	BB	AA	AA	AB	AA
AX-95508410	A09	27923669	AA	BB	AA	AA	AA	AA
AX-182149021	A09	28638676	AA	BB	AA	AA	AB	AB
AX-182138523	A09	29453276	AA	BB	AA	AA	AB	AA
AX-182128443	A09	29570841	AA	BB	AA	AA	AB	AA
AX-182126554	A09	30361588	AA	BB	AA	AA	AA	AA
AX-95638772	A09	30447461	AA	BB	AA	AA	AB	AB
AX-182087663	A09	30615218	AA	BB	AA	AA	AB	AB
AX-95664332	A09	32205577	AA	BB	AA	AA	AB	AB
AX-95640114	A09	32206451	AA	BB	AA	AA	AB	AB
AX-177833427	A09	32438352	AA	BB	AA	AA	AA	AB
AX-182087553	A10	264884	AA	BB	AA	AA	AB	AA
AX-177911847	A10	475698	AA	BB	AA	AA	AB	AA
AX-182144456	A10	885133	AA	BB	AA	AA	AB	AB
AX-182136056	A10	1409636	AA	BB	AB	AA	AB	AB
AX-177828383	A10	1477375	AA	BB	AB	AA	AB	AB
AX-95635108	A10	1493884	AA	BB	AA	AA	AB	AB
AX-95683085	A10	1640663	AA	BB	AB	AA	AA	AB
AX-177828527	A10	1780461	AA	BB	AB	AA	AB	AB
AX-95638203	A10	1980375	AA	BB	AB	AA	AA	AB
AX-95663628	A10	2018501	AA	BB	AB	AA	AA	AB
AX-95639304	A10	2542629	AA	BB	AB	AA	AA	AB
AX-95663274	A10	8140388	AA	BB	AB	AA	AA	AB
AX-95503283	A10	8368740	AA	BB	AA	AA	AB	AB
AX-95638724	A10	9182745	AA	BB	AA	AA	AB	AB
AX-177912750	A10	9499151	AA	BB	AA	AA	AB	AB
AX-179573632	A10	9505709	AA	BB	AA	AA	AB	AB
AX-95636041	A10	10123684	AA	BB	AA	AA	AA	AA
AX-177912656	A10	10166214	AA	BB	AA	AA	AA	AA
AX-95505041	A10	10294595	AA	BB	AA	AA	AB	AB
AX-182128819	A10	11866128	AA	BB	AA	AA	AA	AB
AX-95508555	A10	12902002	AA	BB	AA	AA	AB	AB
AX-95504934	A10	13247713	AA	BB	AA	AA	AA	AA
AX-95504676	A10	15306736	AA	BB	AA	AA	AA	AA
AX-177913277	A10	15428991	AA	BB	AA	AA	AB	AB
AX-177831565	A10	15458382	AA	BB	AA	AA	AA	AA
AX-177829273	A10	15489055	AA	BB	AA	AA	AA	AA
AX-95662894	A10	15593735	AA	BB	AA	AA	AA	AA
AX-177911667	A10	16025485	AA	BB	AA	AA	AB	AB
AX-95637504	A10	16164216	AA	BB	AA	AA	AB	AB
AX-95503191	A10	16430737	AA	BB	AA	AA	AA	AA
AX-182152582	A10	16910234	AA	BB	AA	AA	AB	AB
AX-95665529	A10	16911658	AA	BB	AA	AA	AB	AB
AX-177913171	A10	17271592	AA	BB	AA	AA	AA	AA
AX-95509498	C01	990251	AA	BB	AA	AA	AA	AA
AX-177828223	C01	1075229	AA	BB	AA	AA	AA	AA
AX-95636278	C01	1873890	AA	BB	AA	AA	AA	AA
AX-95666581	C01	3145480	AA	BB	AA	AA	AB	AB
AX-95637707	C01	3204813	AA	BB	AA	AA	AB	AB
AX-105310053	C01	3473084	AA	BB	AA	AA	AB	AB
AX-105308021	C01	3527815	AA	BB	AA	AA	AB	AB
AX-105307335	C01	3540284	AA	BB	AA	AA	AB	AB
AX-105335237	C01	3631449	AA	BB	AA	AA	AB	AB
AX-95680468	C01	3685268	AA	BB	AA	AA	AB	AB
AX-177911086	C01	3719679	AA	BB	AA	AA	AB	AB
AX-95637248	C01	3759620	AA	BB	AA	AA	AB	AB
AX-105335655	C01	3778606	AA	BB	AA	AA	AB	AB
AX-179306900	C01	5810949	AA	BB	AA	AA	AB	AA
AX-95501660	C01	5837113	AA	BB	AA	AA	AB	AA
AX-95680623	C01	5903240	AA	BB	AA	AA	AB	AA
AX-95507883	C01	5950597	AA	BB	AA	AA	AB	AA
AX-182125603	C01	6397869	AA	BB	AB	AA	AB	AA
AX-182130808	C01	6461412	AA	BB	AB	AA	AB	AA
AX-105220956	C01	10848045	AA	BB	AA	AA	AB	AA
AX-105309180	C01	10961783	AA	BB	AA	AA	AB	AA
AX-95664370	C01	11329696	AA	BB	AA	AA	AB	AA
AX-105307786	C01	11473509	AA	BB	AA	AA	AB	AA
AX-95506988	C01	12373422	AA	BB	AB	AA	AB	AB
AX-95635245	C01	12374255	AA	BB	AB	AA	AB	AB
AX-182087566	C01	13254379	AA	BB	AA	AA	AA	AA
AX-105308694	C01	17137898	AA	BB	AA	AA	AA	AB
AX-95665193	C01	17945950	AA	BB	AB	AA	AA	AB
AX-182146023	C01	18039600	AA	BB	AB	AA	AA	AB
AX-95663340	C01	18074407	AA	BB	AB	AA	AA	AB
AX-95680763	C01	18142471	AA	BB	AB	AA	AA	AB
AX-95635229	C01	18182670	AA	BB	AB	AA	AA	AB
AX-182148523	C01	18266572	AA	BB	AB	AA	AA	AB
AX-95635835	C01	18504659	AA	BB	AB	AA	AA	AB
AX-182087743	C01	18592926	AA	BB	AB	AA	AA	AB
AX-95636550	C01	18811263	AA	BB	AA	AA	AA	AB
AX-180714792	C01	19033779	AA	BB	AB	AA	AA	AB
AX-182151225	C01	19097181	AA	BB	AA	AA	AA	AB
AX-105309954	C01	19277935	AA	BB	AA	AA	AA	AB
AX-182129736	C01	19285512	AA	BB	AB	AA	AA	AB
AX-182132967	C01	19350218	AA	BB	AB	AA	AA	AB
AX-182136147	C01	19456120	AA	BB	AA	AA	AA	AB
AX-95508531	C01	19492762	AA	BB	AB	AA	AA	AB
AX-95663396	C01	19681271	AA	BB	AA	AA	AA	AB
AX-182140776	C01	19720304	AA	BB	AA	AA	AA	AB
AX-182144663	C01	19896981	AA	BB	AA	AA	AA	AB
AX-95680411	C01	19977801	AA	BB	AA	AA	AA	AB
AX-182087728	C01	20008019	AA	BB	AA	AA	AA	AB
AX-182087753	C01	20088590	AA	BB	AA	AA	AA	AB
AX-95635834	C01	20791593	AA	BB	AA	AA	AA	AB
AX-95662666	C01	20805417	AA	BB	AA	AA	AA	AB
AX-95664444	C01	20834968	AA	BB	AA	AA	AA	AB
AX-95664160	C01	20857315	AA	BB	AA	AA	AA	AB
AX-95637450	C01	20938062	AA	BB	AA	AA	AA	AB
AX-95636371	C01	20953683	AA	BB	AA	AA	AA	AB
AX-95662755	C01	20981856	AA	BB	AA	AA	AA	AB
AX-177633052	C01	21106227	AA	BB	AA	AA	AA	AB
AX-95683098	C01	21165853	AA	BB	AA	AA	AA	AB
AX-95636580	C01	21186362	AA	BB	AA	AA	AA	AB
AX-182137512	C01	21321683	AA	BB	AA	AA	AA	AB
AX-95665228	C01	21713574	AA	BB	AA	AA	AA	AB
AX-182157456	C01	21829352	AA	BB	AA	AA	AA	AB
AX-118239506	C01	21849343	AA	BB	AA	AA	AA	AB
AX-95665652	C01	21931924	AA	BB	AA	AA	AA	AB
AX-86228122	C01	22001115	AA	BB	AA	AA	AA	AB
AX-182150087	C01	22022557	AA	BB	AA	AA	AA	AB
AX-105306187	C01	22055537	AA	BB	AA	AA	AA	AB
AX-182087768	C01	24106797	AA	BB	AB	AA	AA	AB
AX-182165952	C01	24316639	AA	BB	AB	AA	AA	AB
AX-105306458	C01	24328636	AA	BB	AB	AA	AA	AB
AX-182132761	C01	24455955	AA	BB	AB	AA	AA	AB
AX-105308039	C01	24493002	AA	BB	AB	AA	AA	AB
AX-105307271	C01	24576742	AA	BB	AB	AA	AA	AB
AX-182087856	C01	24631340	AA	BB	AB	AA	AA	AB
AX-105307322	C01	24672835	AA	BB	AB	AA	AA	AB
AX-105306635	C01	25344399	AA	BB	AB	AA	AA	AB
AX-95663021	C01	25410531	AA	BB	AB	AA	AA	AB
AX-182154983	C01	25431720	AA	BB	AB	AA	AA	AB
AX-95505735	C01	25562825	AA	BB	AB	AA	AA	AB
AX-182164838	C01	25694065	AA	BB	AB	AA	AA	AB
AX-105305770	C01	25824024	AA	BB	AB	AA	AA	AB
AX-105336914	C01	26477885	AA	BB	AB	AA	AA	AB
AX-179307619	C01	26478063	AA	BB	AB	AA	AA	AB
AX-177912423	C01	26635183	AA	BB	AB	AA	AA	AB
AX-105307562	C02	8943054	AA	BB	AA	AA	AB	AA
AX-177633680	C02	9215885	AA	BB	AA	AA	AB	AA
AX-105338018	C02	9793620	AA	BB	AA	AA	AB	AA
AX-86226696	C02	10755091	AA	BB	AA	AA	AB	AB
AX-105310163	C02	10790943	AA	BB	AA	AA	AB	AB
AX-177834342	C02	10907065	AA	BB	AA	AA	AB	AB
AX-95504014	C02	11229268	AA	BB	AA	AA	AB	AA
AX-182177191	C02	12845559	AA	BB	AA	AA	AB	AB
AX-105307379	C02	16231199	AA	BB	AA	AA	AB	AB
AX-177909896	C02	16275369	AA	BB	AA	AA	AB	AB
AX-95682902	C02	16307142	AA	BB	AA	AA	AB	AB
AX-177910583	C02	16326624	AA	BB	AA	AA	AB	AB
AX-86216180	C02	16377201	AA	BB	AA	AA	AB	AB
AX-182176435	C02	16639688	AA	BB	AA	AA	AB	AB
AX-177912762	C02	16768023	AA	BB	AA	AA	AB	AB
AX-95665307	C02	17184997	AA	BB	AA	AA	AB	AB
AX-95662902	C02	17202267	AA	BB	AA	AA	AB	AB
AX-95638255	C02	17311164	AA	BB	AA	AA	AB	AB
AX-95663461	C02	17311178	AA	BB	AA	AA	AB	AB
AX-105309414	C02	17329880	AA	BB	AA	AA	AB	AB
AX-105308184	C02	17529053	AA	BB	AA	AA	AB	AB
AX-105336688	C02	18340878	AA	BB	AA	AA	AB	AB
AX-177829868	C02	18353730	AA	BB	AA	AA	AB	AB
AX-177829391	C02	19161100	AA	BB	AA	AA	AB	AB
AX-95664224	C02	19273394	AA	BB	AA	AA	AB	AB
AX-95637010	C02	19521725	AA	BB	AA	AA	AB	AB
AX-95636145	C02	19575402	AA	BB	AA	AA	AB	AB
AX-95664455	C02	19603018	AA	BB	AA	AA	AB	AB
AX-95507327	C02	19719570	AA	BB	AA	AA	AB	AB
AX-95663858	C02	19817882	AA	BB	AA	AA	AB	AB
AX-95664642	C02	19819363	AA	BB	AA	AA	AB	AB
AX-105307660	C02	19966828	AA	BB	AB	AA	AB	AB
AX-177832021	C02	20318561	AA	BB	AA	AA	AB	AB
AX-177835775	C02	21239305	AA	BB	AA	AA	AB	AB
AX-182136806	C02	21248508	AA	BB	AA	AA	AB	AB
AX-182158515	C02	22167569	AA	BB	AA	AA	AA	AA
AX-105305840	C02	22573548	AA	BB	AA	AA	AB	AB
AX-105306507	C02	23429713	AA	BB	AB	AA	AB	AB
AX-105309214	C02	24005500	AA	BB	AB	AA	AB	AB
AX-182136799	C02	24120437	AA	BB	AB	AA	AB	AB
AX-182175360	C02	24660680	AA	BB	AB	AA	AB	AB
AX-182161319	C02	24684119	AA	BB	AB	AA	AB	AB
AX-182169217	C02	24701132	AA	BB	AB	AA	AB	AB
AX-182176542	C02	25115610	AA	BB	AB	AA	AB	AB
AX-179579822	C02	25191137	AA	BB	AB	AA	AB	AB
AX-182162487	C02	25579257	AA	BB	AB	AA	AB	AB
AX-182145175	C02	25766382	AA	BB	AB	AA	AB	AB
AX-105336923	C02	25965965	AA	BB	AB	AA	AB	AB
AX-182175838	C02	26740317	AA	BB	AB	AA	AB	AB
AX-182134885	C02	26743240	AA	BB	AB	AA	AB	AB
AX-182158615	C02	26859780	AA	BB	AB	AA	AB	AB
AX-182147338	C02	26961612	AA	BB	AB	AA	AB	AB
AX-182154561	C02	27043739	AA	BB	AB	AA	AB	AB
AX-182128619	C02	27522012	AA	BB	AB	AA	AB	AB
AX-182126550	C02	27572861	AA	BB	AB	AA	AB	AB
AX-182151997	C02	27878373	AA	BB	AB	AA	AB	AB
AX-182129157	C02	27930749	AA	BB	AB	AA	AB	AB
AX-181117232	C02	27996091	AA	BB	AB	AA	AB	AB
AX-182132585	C02	28027582	AA	BB	AB	AA	AB	AB
AX-182130946	C02	28092646	AA	BB	AB	AA	AB	AB
AX-182159285	C02	28245484	AA	BB	AB	AA	AB	AB
AX-182142979	C02	28327940	AA	BB	AB	AA	AB	AB
AX-105306175	C02	28490003	AA	BB	AB	AA	AB	AB
AX-182177224	C02	28493949	AA	BB	AB	AA	AB	AB
AX-182139036	C02	28872169	AA	BB	AB	AA	AB	AB
AX-105307871	C02	29217984	AA	BB	AB	AA	AB	AB
AX-182125447	C02	29519291	AA	BB	AB	AA	AB	AB
AX-182145361	C02	29875932	AA	BB	AB	AA	AB	AB
AX-182169460	C02	30169367	AA	BB	AB	AA	AB	AB
AX-182178143	C02	30233446	AA	BB	AB	AA	AB	AB
AX-105307303	C02	30621930	AA	BB	AB	AA	AB	AB
AX-182134695	C02	30880261	AA	BB	AB	AA	AB	AB
AX-105306720	C02	31594720	AA	BB	AB	AA	AB	AB
AX-182154496	C02	31715698	AA	BB	AB	AA	AB	AB
AX-182155168	C02	31784889	AA	BB	AB	AA	AB	AB
AX-182128143	C02	32070573	AA	BB	AB	AA	AB	AB
AX-177827864	C02	32607017	AA	BB	AB	AA	AB	AB
AX-105308928	C02	32880079	AA	BB	AB	AA	AB	AB
AX-105336157	C02	32903160	AA	BB	AB	AA	AB	AB
AX-105309993	C02	42060177	AA	BB	AA	AA	AB	AA
AX-86226506	C02	42232634	AA	BB	AA	AA	AB	AA
AX-177913275	C02	42420861	AA	BB	AA	AA	AB	AA
AX-105339811	C02	42483651	AA	BB	AA	AA	AB	AA
AX-177912999	C02	43854620	AA	BB	AB	AA	AB	AB
AX-95666263	C02	44092169	AA	BB	AB	AA	AB	AB
AX-86235381	C03	2930536	AA	BB	AA	AA	AB	AB
AX-105338355	C03	3672461	AA	BB	AA	AA	AA	AA
AX-105231123	C03	3817714	AA	BB	AA	AA	AA	AA
AX-95665064	C03	3925832	AA	BB	AB	AA	AB	AB
AX-95656244	C03	4951901	AA	BB	AA	AA	AB	AB
AX-105338923	C03	4977418	AA	BB	AB	AA	AA	AA
AX-105338166	C03	5106718	AA	BB	AB	AA	AB	AB
AX-105307716	C03	5377860	AA	BB	AA	AA	AB	AB
AX-105309923	C03	5393698	AA	BB	AA	AA	AB	AB
AX-177829134	C03	5736072	AA	BB	AA	AA	AB	AB
AX-105307962	C03	5750832	AA	BB	AA	AA	AB	AB
AX-105339718	C03	5940033	AA	BB	AB	AA	AB	AB
AX-95502949	C03	6151604	AA	BB	AA	AA	AB	AB
AX-95501739	C03	6744232	AA	BB	AA	AA	AB	AB
AX-105336666	C03	6852055	AA	BB	AA	AA	AB	AB
AX-177829493	C03	7095934	AA	BB	AB	AA	AB	AB
AX-105306214	C03	7154166	AA	BB	AB	AA	AB	AB
AX-95666471	C03	7158265	AA	BB	AB	AA	AB	AB
AX-105336659	C03	7273434	AA	BB	AB	AA	AB	AB
AX-105339088	C03	7298659	AA	BB	AB	AA	AB	AB
AX-177831201	C03	7467067	AA	BB	AA	AA	AB	AB
AX-118224395	C03	7536648	AA	BB	AB	AA	AB	AB
AX-105307245	C03	7601248	AA	BB	AB	AA	AB	AB
AX-177910273	C03	7617585	AA	BB	AB	AA	AB	AB
AX-95680889	C03	7651083	AA	BB	AB	AA	AB	AB
AX-86236602	C03	7681660	AA	BB	AB	AA	AB	AB
AX-182178334	C03	7703674	AA	BB	AA	AA	AB	AB
AX-86226670	C03	7830928	AA	BB	AB	AA	AB	AA
AX-95501953	C03	8319429	AA	BB	AB	AA	AB	AB
AX-95636893	C03	9150013	AA	BB	AB	AA	AB	AA
AX-105310060	C03	10429878	AA	BB	AB	AA	AB	AA
AX-95664903	C03	11205203	AA	BB	AB	AA	AB	AA
AX-95638552	C03	11523926	AA	BB	AB	AA	AB	AA
AX-95662557	C03	12092758	AA	BB	AB	AA	AB	AA
AX-95503623	C03	13618917	AA	BB	AA	AA	AB	AB
AX-105339627	C03	13698978	AA	BB	AA	AA	AB	AB
AX-95656179	C03	13736382	AA	BB	AA	AA	AB	AB
AX-177912685	C03	13800097	AA	BB	AA	AA	AB	AB
AX-95503177	C03	14783479	AA	BB	AA	AA	AA	AA
AX-95681014	C03	15183000	AA	BB	AA	AA	AA	AB
AX-105335733	C03	15308733	AA	BB	AA	AA	AB	AB
AX-95665486	C03	15422553	AA	BB	AA	AA	AB	AA
AX-105337857	C03	16272273	AA	BB	AA	AA	AB	AA
AX-95680534	C03	16503063	AA	BB	AA	AA	AA	AA
AX-177910058	C03	16596017	AA	BB	AA	AA	AA	AB
AX-95664778	C03	16639819	AA	BB	AA	AA	AA	AB
AX-177909684	C03	16705819	AA	BB	AA	AA	AA	AB
AX-95638855	C03	16783871	AA	BB	AA	AA	AA	AB
AX-86228194	C03	17014528	AA	BB	AA	AA	AA	AB
AX-95505834	C03	17192097	AA	BB	AA	AA	AA	AB
AX-95664597	C03	17225463	AA	BB	AA	AA	AA	AB
AX-95665837	C03	17263564	AA	BB	AA	AA	AA	AB
AX-177913050	C03	17342654	AA	BB	AA	AA	AA	AB
AX-95505141	C03	17449052	AA	BB	AA	AA	AA	AB
AX-86221925	C03	17495656	AA	BB	AA	AA	AA	AB
AX-182169167	C03	17579417	AA	BB	AA	AA	AA	AB
AX-105338839	C03	17589503	AA	BB	AA	AA	AA	AB
AX-182124800	C03	17696041	AA	BB	AA	AA	AA	AB
AX-86237331	C03	17967396	AA	BB	AA	AA	AA	AB
AX-105338138	C03	18450519	AA	BB	AA	AA	AA	AA
AX-177833441	C03	18509623	AA	BB	AA	AA	AA	AA
AX-105337273	C03	18526881	AA	BB	AA	AA	AA	AA
AX-182133545	C03	19681593	AA	BB	AA	AA	AB	AA
AX-105336733	C03	20084867	AA	BB	AA	AA	AA	AB
AX-105306259	C03	20725778	AA	BB	AA	AA	AB	AB
AX-105308121	C03	20809524	AA	BB	AA	AA	AB	AB
AX-95504373	C03	20993901	AA	BB	AA	AA	AB	AA
AX-182087427	C03	23299516	AA	BB	AA	AA	AA	AA
AX-95507763	C03	47264411	AA	BB	AB	AA	AB	AB
AX-95665709	C03	47353094	AA	BB	AA	AA	AB	AB
AX-105337016	C03	47368678	AA	BB	AA	AA	AB	AB
AX-105338727	C03	47552021	AA	BB	AB	AA	AA	AA
AX-95504253	C03	48210214	AA	BB	AB	AA	AB	AB
AX-177831661	C03	48212876	AA	BB	AB	AA	AB	AB
AX-95663636	C03	48389503	AA	BB	AB	AA	AA	AA
AX-95506813	C03	49972021	AA	BB	AB	AA	AB	AB
AX-95636829	C03	50058583	AA	BB	AA	AA	AB	AB
AX-95663719	C03	50119834	AA	BB	AB	AA	AB	AB
AX-95664184	C03	50360612	AA	BB	AB	AA	AB	AB
AX-95639279	C03	50406148	AA	BB	AB	AA	AA	AA
AX-95662920	C03	50470622	AA	BB	AB	AA	AA	AA
AX-105307234	C03	50528583	AA	BB	AB	AA	AA	AA
AX-105336682	C03	50587618	AA	BB	AB	AA	AA	AA
AX-95665779	C03	50636145	AA	BB	AB	AA	AA	AA
AX-95637933	C03	50675085	AA	BB	AB	AA	AA	AA
AX-95638748	C03	50795341	AA	BB	AB	AA	AA	AA
AX-182126383	C03	50797655	AA	BB	AB	AA	AA	AA
AX-95637410	C03	50830989	AA	BB	AB	AA	AA	AA
AX-95636834	C03	50992030	AA	BB	AB	AA	AB	AB
AX-105308005	C03	51106458	AA	BB	AB	AA	AA	AA
AX-95635332	C03	51427587	AA	BB	AB	AA	AB	AB
AX-105308865	C03	51508300	AA	BB	AB	AA	AA	AA
AX-95662738	C03	51659128	AA	BB	AB	AA	AB	AB
AX-95665809	C03	52108549	AA	BB	AB	AA	AA	AA
AX-95666133	C03	53584015	AA	BB	AA	AA	AB	AB
AX-105309257	C03	53624936	AA	BB	AA	AA	AB	AB
AX-182133429	C03	53870297	AA	BB	AA	AA	AB	AB
AX-177827612	C03	53879151	AA	BB	AA	AA	AB	AB
AX-105308034	C03	53910265	AA	BB	AA	AA	AB	AB
AX-177910217	C03	54255425	AA	BB	AA	AA	AB	AB
AX-95681033	C03	54429111	AA	BB	AA	AA	AA	AA
AX-95636703	C03	55055929	AA	BB	AA	AA	AA	AA
AX-95683041	C03	55087444	AA	BB	AA	AA	AA	AA
AX-95664982	C03	55171763	AA	BB	AA	AA	AA	AA
AX-105308078	C03	55285462	AA	BB	AA	AA	AA	AA
AX-105336089	C03	55335595	AA	BB	AA	AA	AA	AA
AX-95662770	C03	55837859	AA	BB	AB	AA	AA	AA
AX-95636518	C03	55936793	AA	BB	AB	AA	AA	AA
AX-105305847	C03	55942753	AA	BB	AB	AA	AA	AA
AX-95636418	C03	56695852	AA	BB	AB	AA	AA	AA
AX-95635094	C03	58350078	AA	BB	AB	AA	AA	AA
AX-105338095	C03	58351351	AA	BB	AB	AA	AA	AA
AX-95638978	C03	58374358	AA	BB	AB	AA	AA	AA
AX-95655556	C03	58971219	AA	BB	AB	AA	AA	AA
AX-177912200	C03	59225839	AA	BB	AB	AA	AA	AA
AX-105335749	C03	59367526	AA	BB	AB	AA	AA	AA
AX-105337260	C03	59428823	AA	BB	AB	AA	AB	AB
AX-105309588	C03	59490066	AA	BB	AB	AA	AA	AB
AX-105336718	C03	59584425	AA	BB	AB	AA	AA	AB
AX-182087641	C03	59606901	AA	BB	AA	AA	AA	AB
AX-95639107	C03	59669364	AA	BB	AB	AA	AA	AB
AX-95666420	C03	59690219	AA	BB	AB	AA	AA	AB
AX-95639196	C03	59712198	AA	BB	AB	AA	AA	AB
AX-105306952	C03	59740512	AA	BB	AB	AA	AA	AB
AX-105307276	C03	60418377	AA	BB	AB	AA	AB	AB
AX-86218378	C04	1088193	AA	BB	AB	AA	AA	AA
AX-86218439	C04	1269544	AA	BB	AA	AA	AA	AA
AX-105336462	C04	4138594	AA	BB	AA	AA	AB	AB
AX-95502102	C04	4153943	AA	BB	AA	AA	AB	AB
AX-95509010	C04	4937168	AA	BB	AA	AA	AA	AA
AX-95502307	C04	5336588	AA	BB	AA	AA	AA	AA
AX-105337239	C04	5444152	AA	BB	AA	AA	AA	AA
AX-105337452	C04	5452217	AA	BB	AA	AA	AA	AB
AX-177913140	C04	5803417	AA	BB	AA	AA	AA	AA
AX-95507695	C04	5915583	AA	BB	AA	AA	AA	AA
AX-95503483	C04	6031903	AA	BB	AA	AA	AA	AB
AX-95638078	C04	6280829	AA	BB	AA	AA	AA	AA
AX-177830861	C04	6505860	AA	BB	AA	AA	AA	AA
AX-105338108	C04	6511920	AA	BB	AA	AA	AA	AA
AX-182158216	C04	8055990	AA	BB	AA	AA	AB	AB
AX-95637429	C04	8076467	AA	BB	AA	AA	AB	AB
AX-179307574	C04	8099326	AA	BB	AA	AA	AB	AB
AX-95508179	C04	8306202	AA	BB	AA	AA	AA	AA
AX-177911705	C04	9882343	AA	BB	AA	AA	AB	AB
AX-179580449	C04	9905026	AA	BB	AA	AA	AB	AB
AX-95681131	C04	9905860	AA	BB	AA	AA	AB	AB
AX-95508160	C04	9981175	AA	BB	AA	AA	AB	AB
AX-179307666	C04	11595969	AA	BB	AA	AA	AB	AA
AX-105336544	C04	11599101	AA	BB	AA	AA	AB	AA
AX-95666149	C04	11605937	AA	BB	AA	AA	AB	AA
AX-105339543	C04	11654324	AA	BB	AA	AA	AB	AA
AX-177830231	C04	11710510	AA	BB	AA	AA	AB	AA
AX-95656152	C04	11764060	AA	BB	AA	AA	AB	AA
AX-95663604	C04	11961204	AA	BB	AA	AA	AB	AA
AX-95507114	C04	11962293	AA	BB	AA	AA	AB	AA
AX-179307265	C04	12087505	AA	BB	AA	AA	AB	AA
AX-182167958	C04	12214550	AA	BB	AA	AA	AB	AA
AX-95680728	C04	12233972	AA	BB	AA	AA	AB	AA
AX-179307038	C04	12303465	AA	BB	AA	AA	AB	AA
AX-182169752	C04	12347226	AA	BB	AA	AA	AB	AA
AX-95635671	C04	14127195	AA	BB	AA	AA	AB	AB
AX-95666208	C04	14165803	AA	BB	AB	AA	AB	AB
AX-95508816	C04	14832475	AA	BB	AB	AA	AB	AA
AX-95655771	C04	14934925	AA	BB	AB	AA	AB	AA
AX-105307261	C04	14935182	AA	BB	AB	AA	AB	AA
AX-182159051	C04	15801550	AA	BB	AB	AA	AB	AA
AX-182156943	C04	16024686	AA	BB	AB	AA	AB	AA
AX-182172463	C04	16137050	AA	BB	AB	AA	AB	AA
AX-182148828	C04	16278631	AA	BB	AB	AA	AB	AA
AX-177834663	C04	16318763	AA	BB	AB	AA	AB	AA
AX-182145382	C04	16348193	AA	BB	AB	AA	AB	AA
AX-182178356	C04	16499687	AA	BB	AB	AA	AB	AA
AX-182170632	C04	16586691	AA	BB	AB	AA	AB	AA
AX-182129826	C04	16654593	AA	BB	AB	AA	AB	AA
AX-95509364	C04	16690816	AA	BB	AB	AA	AB	AA
AX-182144246	C04	16714887	AA	BB	AB	AA	AB	AA
AX-182174585	C04	17039901	AA	BB	AB	AA	AB	AA
AX-182150176	C04	17041937	AA	BB	AB	AA	AB	AA
AX-182142724	C04	17070336	AA	BB	AB	AA	AB	AA
AX-182152153	C04	17145373	AA	BB	AB	AA	AB	AA
AX-182139461	C04	17669456	AA	BB	AB	AA	AB	AA
AX-182158491	C04	17863565	AA	BB	AB	AA	AB	AA
AX-182136990	C04	18268662	AA	BB	BB	AA	BB	AA
AX-182157556	C04	18387974	AA	BB	AB	AA	AB	AA
AX-182144475	C04	18513829	AA	BB	AB	AA	AB	AA
AX-182177305	C04	18571789	AA	BB	AB	AA	AB	AA
AX-105307083	C04	18761752	AA	BB	AB	AA	AB	AA
AX-95683024	C04	19013763	AA	BB	AB	AA	AB	AA
AX-182169181	C04	19073203	AA	BB	AB	AA	AB	AA
AX-182087851	C04	19099478	AA	BB	AB	AA	AB	AA
AX-182169384	C04	19112111	AA	BB	AB	AA	AB	AA
AX-182140048	C04	19291340	AA	BB	AB	AA	AB	AA
AX-182178184	C04	19339251	AA	BB	AB	AA	AB	AA
AX-182176113	C04	19370050	AA	BB	AB	AA	AB	AA
AX-105309498	C04	19406311	AA	BB	AB	AA	AB	AA
AX-182139983	C04	19656994	AA	BB	AB	AA	AB	AA
AX-105309682	C04	19800302	AA	BB	AB	AA	AB	AA
AX-182138460	C04	19981555	AA	BB	AB	AA	AB	AA
AX-182148180	C04	20059973	AA	BB	AB	AA	AB	AA
AX-105306212	C04	20128324	AA	BB	AB	AA	AB	AA
AX-105309107	C04	20156954	AA	BB	AB	AA	AB	AA
AX-182175279	C04	20232466	AA	BB	AB	AA	AB	AA
AX-182136084	C04	20294726	AA	BB	AB	AA	AB	AA
AX-105308374	C04	20420175	AA	BB	AB	AA	AB	AA
AX-105309878	C04	20449532	AA	BB	AB	AA	AB	AA
AX-182087417	C04	20823952	AA	BB	AB	AA	AB	AB
AX-177912131	C04	21000887	AA	BB	AB	AA	AB	AB
AX-105306290	C04	21097480	AA	BB	AB	AA	AB	AB
AX-105310079	C04	21143074	AA	BB	AB	AA	AB	AB
AX-95636074	C04	21218986	AA	BB	AB	AA	AB	AB
AX-95637481	C04	21246589	AA	BB	AB	AA	AB	AB
AX-95635871	C04	21285721	AA	BB	AB	AA	AB	AB
AX-95666010	C04	21340583	AA	BB	AB	AA	AB	AB
AX-182128022	C04	21426462	AA	BB	AB	AA	AB	AB
AX-177832148	C04	21591699	AA	BB	AB	AA	AB	AB
AX-95638979	C04	21641978	AA	BB	AB	AA	AB	AB
AX-95665100	C04	21676452	AA	BB	AB	AA	AB	AB
AX-95509149	C04	22570146	AA	BB	AB	AA	AB	AA
AX-86221464	C04	22696570	AA	BB	AB	AA	AB	AA
AX-105307180	C04	22721957	AA	BB	AB	AA	AB	AA
AX-95663686	C04	22749624	AA	BB	AB	AA	AB	AA
AX-86233917	C04	22805019	AA	BB	AB	AA	AB	AA
AX-177630934	C04	28166678	AA	BB	AA	AA	AB	AB
AX-105306546	C04	28331849	AA	BB	AA	AA	AB	AB
AX-105310229	C04	28370232	AA	BB	AA	AA	AB	AB
AX-105309974	C04	28488276	AA	BB	AA	AA	AB	AB
AX-182128608	C04	28519359	AA	BB	AA	AA	AB	AB
AX-182136121	C04	29031845	AA	BB	AA	AA	AB	AB
AX-95507800	C04	29146486	AA	BB	AA	AA	AB	AB
AX-182132307	C04	29198277	AA	BB	AA	AA	AB	AB
AX-182168101	C04	29214301	AA	BB	AA	AA	AB	AB
AX-182176201	C04	29322892	AA	BB	AA	AA	AB	AB
AX-105339096	C04	29479069	AA	BB	AA	AA	AB	AB
AX-177831165	C04	29543792	AA	BB	AA	AA	AB	AB
AX-177911134	C04	29725416	AA	BB	AA	AA	AB	AB
AX-177835849	C04	29768409	AA	BB	AA	AA	AB	AB
AX-95663465	C04	31765773	AA	BB	AB	AA	AB	AB
AX-179307400	C04	34524407	AA	BB	AA	AA	AB	AB
AX-95503780	C04	40310578	AA	BB	AA	AA	AB	AB
AX-105337946	C04	45714881	AA	BB	AA	AA	AA	AB
AX-105338684	C04	45730221	AA	BB	AA	AA	AA	AB
AX-182155316	C05	1002544	AA	BB	AB	AA	AB	AB
AX-105338428	C05	1654223	AA	BB	AA	AA	AA	AA
AX-105339170	C05	1743434	AA	BB	AA	AA	AB	AB
AX-105336038	C05	1961805	AA	BB	AA	AA	AA	AA
AX-95638598	C05	1975320	AA	BB	AA	AA	AA	AA
AX-105347623	C05	2276918	AA	BB	AA	AA	AA	AA
AX-105339700	C05	2309448	AA	BB	AA	AA	AB	AB
AX-105307824	C05	2371835	AA	BB	AA	AA	AB	AA
AX-95680453	C05	3036639	AA	BB	AA	AA	AB	AB
AX-179579583	C05	3949617	AA	BB	AA	AA	AB	AB
AX-105305882	C05	4224410	AA	BB	AA	AA	AB	AB
AX-105336170	C05	4756083	AA	BB	AA	AA	AB	AB
AX-118213111	C05	4840841	AA	BB	AA	AA	AB	AB
AX-182132837	C05	4945701	AA	BB	AA	AA	AB	AB
AX-95635317	C05	5102567	AA	BB	AA	AA	AA	AA
AX-95506978	C05	5123303	AA	BB	AA	AA	AA	AA
AX-177912708	C05	8368405	AA	BB	AB	AA	AB	AA
AX-95663028	C05	8678264	AA	BB	AB	AA	AB	AA
AX-95638190	C05	8705076	AA	BB	AB	AA	AB	AA
AX-95666336	C05	11699136	AA	BB	AB	AA	AA	AA
AX-182129037	C05	15307830	AA	BB	AB	AA	AB	AB
AX-177912394	C05	17595782	AA	BB	AB	AA	AB	AB
AX-95664318	C05	37302149	AA	BB	AA	AA	AA	AB
AX-105306741	C05	37407154	AA	BB	AA	AA	AA	AB
AX-105307320	C05	37525115	AA	BB	AB	AA	AA	AB
AX-177835948	C05	37805713	AA	BB	AA	AA	AA	AB
AX-95664403	C05	37847859	AA	BB	AB	AA	AA	AA
AX-95508719	C05	38540135	AA	BB	AA	AA	AA	AB
AX-177633730	C05	38565230	AA	BB	AA	AA	AA	AB
AX-86232776	C05	38567903	AA	BB	AA	AA	AA	AB
AX-95504363	C05	39712966	AA	BB	AA	AA	AB	AA
AX-95504709	C06	779281	AA	BB	AA	AA	AA	AA
AX-86215406	C06	2492577	AA	BB	AA	AA	AA	AA
AX-105308142	C06	2651631	AA	BB	AA	AA	AA	AA
AX-177831492	C06	2697791	AA	BB	AA	AA	AA	AA
AX-105337282	C06	2723904	AA	BB	AA	AA	AA	AA
AX-105335475	C06	3222220	AA	BB	AA	AA	AA	AA
AX-182130852	C06	3243248	AA	BB	AA	AA	AA	AA
AX-179307270	C06	7901366	AA	BB	AA	AA	AA	AA
AX-105335905	C06	7975290	AA	BB	AA	AA	AA	AA
AX-105338579	C06	7975388	AA	BB	AA	AA	AA	AA
AX-182160793	C06	11823854	AA	BB	AA	AA	AB	AB
AX-95501833	C06	12790699	AA	BB	AA	AA	AA	AA
AX-95666474	C06	12948453	AA	BB	AA	AA	AA	AA
AX-105336731	C06	13079618	AA	BB	AA	AA	AB	AB
AX-95638833	C06	14081295	AA	BB	AA	AA	AA	AB
AX-105309531	C06	14084524	AA	BB	AA	AA	AA	AA
AX-177910599	C06	20149006	AA	BB	AB	AA	AA	AA
AX-86215830	C06	30202409	AA	BB	AA	AA	AA	AA
AX-86230835	C06	30204371	AA	BB	AA	AA	AA	AA
AX-95665820	C06	30314052	AA	BB	AA	AA	AA	AA
AX-86230832	C06	31264725	AA	BB	AA	AA	AB	AB
AX-179306759	C07	8592212	AA	BB	AA	AA	AB	AB
AX-95638141	C07	18576158	AA	BB	AB	AA	AB	AB
AX-179307461	C07	18759393	AA	BB	AB	AA	AB	AB
AX-177910685	C07	18761585	AA	BB	AB	AA	AB	AB
AX-182176591	C07	18867337	AA	BB	AB	AA	AB	AB
AX-95504144	C07	27529206	AA	BB	AA	AA	AB	AB
AX-177912554	C07	27589234	AA	BB	AA	AA	AA	AB
AX-105336076	C07	27712231	AA	BB	AA	AA	AA	AB
AX-95663374	C07	27822355	AA	BB	AA	AA	AB	AB
AX-105337742	C07	27849531	AA	BB	AA	AA	AB	AB
AX-105310007	C07	28113711	AA	BB	AA	AA	AB	AA
AX-95635130	C07	28446662	AA	BB	AA	AA	AB	AB
AX-95666372	C07	28724139	AA	BB	AA	AA	AB	AA
AX-95635673	C07	28782872	AA	BB	AA	AA	AB	AA
AX-95503467	C07	28835608	AA	BB	AA	AA	AB	AA
AX-182087699	C07	29504485	AA	BB	AA	AA	AA	AA
AX-95507704	C07	29855346	AA	BB	AA	AA	AB	AB
AX-95663010	C07	29858188	AA	BB	AA	AA	AB	AB
AX-95503604	C07	30054849	AA	BB	AA	AA	AB	AA
AX-105310156	C07	32869613	AA	BB	AA	AA	AB	AB
AX-105306722	C07	33190602	AA	BB	AA	AA	AB	AA
AX-95638215	C07	33194949	AA	BB	AA	AA	AB	AA
AX-95505061	C07	35583100	AA	BB	AA	AA	AB	AB
AX-105337722	C07	35639866	AA	BB	AA	AA	AB	AB
AX-177833420	C08	2604827	AA	BB	AB	AA	AA	AA
AX-182167684	C08	5320584	AA	BB	AB	AA	AB	AB
AX-182124958	C08	5338308	AA	BB	AB	AA	AB	AB
AX-182124929	C08	5714440	AA	BB	AB	AA	AB	AB
AX-182126751	C08	14010101	AA	BB	AB	AA	AB	AB
AX-182138966	C08	14023348	AA	BB	AB	AA	AB	AB
AX-182163747	C08	14155655	AA	BB	AB	AA	AB	AB
AX-177834687	C08	14856729	AA	BB	AA	AA	AB	AB
AX-105335765	C08	15048918	AA	BB	AA	AA	AB	AB
AX-105300378	C08	16330444	AA	BB	AA	AA	AA	AA
AX-105336000	C08	26788512	AA	BB	AA	AA	AA	AA
AX-105339406	C08	26972996	AA	BB	AA	AA	AB	AB
AX-95639322	C08	26985648	AA	BB	AA	AA	AB	AB
AX-95509001	C08	27018599	AA	BB	AA	AA	AA	AA
AX-177912027	C08	27792461	AA	BB	AA	AA	AB	AB
AX-95507303	C08	27931668	AA	BB	AA	AA	AB	AB
AX-177911775	C08	28185614	AA	BB	AA	AA	AB	AB
AX-95507060	C08	28409368	AA	BB	AA	AA	AB	AB
AX-86221214	C08	28487819	AA	BB	AA	AA	AB	AB
AX-95504751	C08	28791934	AA	BB	AA	AA	AA	AA
AX-179307233	C08	28813035	AA	BB	AA	AA	AA	AA
AX-105339913	C08	29100986	AA	BB	AA	AA	AB	AB
AX-105337862	C08	29297949	AA	BB	AA	AA	AA	AA
AX-105309894	C08	29898980	AA	BB	AA	AA	AB	AB
AX-105306481	C08	30043480	AA	BB	AA	AA	AB	AB
AX-95504645	C08	30553364	AA	BB	AA	AA	AB	AB
AX-95666436	C08	30830172	AA	BB	AA	AA	AA	AA
AX-105336669	C08	30871209	AA	BB	AA	AA	AB	AB
AX-95663346	C08	31203970	AA	BB	AA	AA	AA	AB
AX-95506088	C08	31281405	AA	BB	AA	AA	AB	AB
AX-105338624	C08	31361628	AA	BB	AA	AA	AB	AB
AX-105307274	C08	31414524	AA	BB	AA	AA	AB	AB
AX-182151093	C08	33198932	AA	BB	AA	AA	AB	AB
AX-86217174	C08	33306108	AA	BB	AA	AA	AB	AB
AX-105339046	C08	33471716	AA	BB	AA	AA	AB	AB
AX-182125043	C08	33909747	AA	BB	AA	AA	AB	AB
AX-179307528	C08	34269780	AA	BB	AA	AA	AB	AA
AX-86230268	C08	34310830	AA	BB	AA	AA	AB	AA
AX-95636884	C08	34388082	AA	BB	AA	AA	AA	AA
AX-95682984	C08	36063720	AA	BB	AA	AA	AB	AB
AX-105336115	C08	36224998	AA	BB	AA	AA	AB	AB
AX-86230075	C08	36745331	AA	BB	AA	AA	AB	AB
AX-86230073	C08	36745382	AA	BB	AA	AA	AB	AB
AX-177911011	C09	14809341	AA	BB	AA	AA	AB	AB
AX-95506573	C09	17373233	AA	BB	AA	AA	AB	AB
AX-95681167	C09	24929817	AA	BB	AA	AA	AB	AB
AX-177912215	C09	32670669	AA	BB	AA	AA	AB	AA
AX-95664107	C09	32937888	AA	BB	AA	AA	AB	AA
AX-95666406	C09	33508927	AA	BB	AA	AA	AB	AA
AX-177911609	C09	34862942	AA	BB	AA	AA	AB	AB
AX-95504234	C09	35650407	AA	BB	AA	AA	AB	AA
AX-86236963	C09	37494562	AA	BB	AB	AA	AB	AB
AX-182158558	C09	37696015	AA	BB	AB	AA	AB	AB
AX-95656163	C09	39840406	AA	BB	AB	AA	AB	AA
AX-182136365	C09	42992802	AA	BB	AA	AA	AA	AB
AX-95503529	C09	45278548	AA	BB	AA	AA	AA	AA
AX-105336810	C09	47694436	AA	BB	AA	AA	AB	AB
AX-177910786	C09	47796362	AA	BB	AA	AA	AA	AB
AX-179307571	C09	47972456	AA	BB	AA	AA	AA	AB
AX-182158942	C09	47994444	AA	BB	AA	AA	AA	AB
AX-95506761	C09	48197405	AA	BB	AA	AA	AA	AB

## Sheet: group3_0068AxZS11
probeset_id	Chromosome	position	0068A	ZS11	M5-1
AX-95502621	A01	198823	AA	BB	AB
AX-177912260	A01	212754	AA	BB	AB
AX-182158316	A01	240532	AA	BB	AB
AX-95504803	A01	282228	AA	BB	AB
AX-95639027	A01	2370007	AA	BB	AB
AX-177911814	A01	2439241	AA	BB	AB
AX-182173272	A01	2579347	AA	BB	AB
AX-182135939	A01	2604767	AA	BB	AB
AX-95501231	A01	2839481	AA	BB	AB
AX-177834813	A01	3044599	AA	BB	AB
AX-95656361	A01	3432062	AA	BB	AB
AX-95508001	A01	3481957	AA	BB	AB
AX-95502133	A01	3482461	AA	BB	AB
AX-95504715	A01	3747996	AA	BB	AB
AX-95683221	A01	4227188	AA	BB	AB
AX-182087560	A01	4379934	AA	BB	AB
AX-179306831	A01	4399498	AA	BB	AB
AX-177833336	A01	4913427	AA	BB	AB
AX-95637411	A01	5121858	AA	BB	AB
AX-95505888	A01	5549255	AA	BB	AB
AX-182152504	A01	5561893	AA	BB	AB
AX-177830765	A01	5665964	AA	BB	AB
AX-95509539	A01	5995366	AA	BB	AB
AX-177828523	A01	6024571	AA	BB	AB
AX-95506982	A01	6154320	AA	BB	AB
AX-182153395	A01	6196365	AA	BB	AB
AX-95680770	A01	6282214	AA	BB	AB
AX-182155374	A01	6382318	AA	BB	AB
AX-95501944	A01	6794703	AA	BB	AB
AX-182149877	A01	6916160	AA	BB	AB
AX-182126643	A01	6951719	AA	BB	AB
AX-177912802	A01	7156915	AA	BB	AB
AX-95667013	A01	7333522	AA	BB	AB
AX-182124925	A01	7614125	AA	BB	AB
AX-182161712	A01	7835721	AA	BB	AB
AX-95508858	A01	7912026	AA	BB	AB
AX-95508912	A01	8186347	AA	BB	AB
AX-182087803	A01	9389222	AA	BB	AB
AX-95502294	A01	9609388	AA	BB	AB
AX-177909892	A01	10290337	AA	BB	AB
AX-95636790	A01	14240261	AA	BB	AB
AX-182125872	A01	14293677	AA	BB	AB
AX-182129695	A01	14365463	AA	BB	AB
AX-182147900	A01	14533701	AA	BB	AB
AX-177631354	A01	14848522	AA	BB	AB
AX-95635253	A01	15011514	AA	BB	AB
AX-177828951	A01	15326332	AA	BB	AB
AX-179306743	A01	15382241	AA	BB	AB
AX-95636862	A01	15453898	AA	BB	AB
AX-95637036	A01	15486841	AA	BB	AB
AX-95509274	A01	16469624	AA	BB	AB
AX-95502697	A01	16508776	AA	BB	AB
AX-95637867	A01	16591763	AA	BB	AB
AX-86228626	A01	16794271	AA	BB	AB
AX-177910049	A01	17675721	AA	BB	AB
AX-179307196	A01	17820642	AA	BB	AB
AX-95504659	A01	18070953	AA	BB	AB
AX-86233156	A01	18141319	AA	BB	AB
AX-177834349	A01	18303706	AA	BB	AB
AX-182143705	A01	18835423	AA	BB	AB
AX-86219931	A01	19438918	AA	BB	AB
AX-95502081	A01	19513183	AA	BB	AB
AX-182176848	A01	21414767	AA	BB	AB
AX-86223402	A01_random	29123	AA	BB	AB
AX-95683173	A02	508891	AA	BB	AB
AX-95508354	A02	695308	AA	BB	AB
AX-177909667	A02	716411	AA	BB	AB
AX-86224746	A02	1182064	AA	BB	AB
AX-95638485	A02	1576900	AA	BB	AB
AX-95662968	A02	2712565	AA	BB	AB
AX-182087823	A02	6144740	AA	BB	AB
AX-182170717	A02	6233395	AA	BB	AB
AX-95509034	A02	6272847	AA	BB	AB
AX-95638573	A02	6858767	AA	BB	AB
AX-105309242	A02	7351405	AA	BB	AB
AX-95503580	A02	7371529	AA	BB	AB
AX-95663800	A02	7389046	AA	BB	AB
AX-177836021	A02	7437134	AA	BB	AB
AX-95507816	A02	7494729	AA	BB	AB
AX-95637980	A02	7539305	AA	BB	AB
AX-95638735	A02	7607144	AA	BB	AB
AX-95637082	A02	7614391	AA	BB	AB
AX-177833634	A02	7804384	AA	BB	AB
AX-182087557	A02	7861565	AA	BB	AB
AX-182142217	A02	7929034	AA	BB	AB
AX-95508890	A02	7998403	AA	BB	AB
AX-95505381	A02	8150371	AA	BB	AB
AX-95638244	A02	8152495	AA	BB	AB
AX-177831861	A02	8169719	AA	BB	AB
AX-95502337	A02	8209172	AA	BB	AB
AX-182148986	A02	8242263	AA	BB	AB
AX-182125983	A02	8405496	AA	BB	AB
AX-95664919	A02	8776717	AA	BB	AB
AX-177911500	A02	8993675	AA	BB	AB
AX-95666455	A02	9130270	AA	BB	AB
AX-177910626	A02	9277456	AA	BB	AB
AX-95636338	A02	9429966	AA	BB	AB
AX-95664012	A02	9445873	AA	BB	AB
AX-179580096	A02	9783806	AA	BB	AB
AX-182134274	A02	10817962	AA	BB	AB
AX-182128414	A02	10998968	AA	BB	AB
AX-86216715	A02	11750712	AA	BB	AB
AX-95655237	A02	12872269	AA	BB	AB
AX-177912880	A02	12981776	AA	BB	AB
AX-95637945	A02	17954962	AA	BB	AB
AX-177830960	A02	18106291	AA	BB	AB
AX-177912058	A02	18255015	AA	BB	AB
AX-182134755	A02	18348727	AA	BB	AB
AX-95503351	A02	18365364	AA	BB	AB
AX-177912681	A02	18698579	AA	BB	AB
AX-95506377	A02	18834371	AA	BB	AB
AX-95636055	A02	20223345	AA	BB	AB
AX-95504541	A03	1132330	AA	BB	AB
AX-182155028	A03	1923343	AA	BB	AA
AX-95509338	A03	2440092	AA	BB	AB
AX-95508432	A03	2457741	AA	BB	AB
AX-182130962	A03	2687894	AA	BB	AB
AX-182087154	A03	2764420	AA	BB	AB
AX-182170979	A03	2877318	AA	BB	AB
AX-95664767	A03	3755339	AA	BB	AB
AX-95656234	A03	4092990	AA	BB	AB
AX-95637128	A03	4158468	AA	BB	AB
AX-177835539	A03	4171673	AA	BB	AB
AX-177829972	A03	4312981	AA	BB	AB
AX-177911190	A03	4511921	AA	BB	AB
AX-177912899	A03	4548249	AA	BB	AB
AX-182087799	A03	4660636	AA	BB	AB
AX-95508945	A03	4754949	AA	BB	AB
AX-177829595	A03	4797861	AA	BB	AB
AX-182135940	A03	4933392	AA	BB	AB
AX-182145123	A03	5043286	AA	BB	AB
AX-95508143	A03	7158596	AA	BB	AB
AX-182132838	A03	7166944	AA	BB	AB
AX-177834122	A03	7220018	AA	BB	AB
AX-177911902	A03	7311327	AA	BB	AB
AX-177910117	A03	7489059	AA	BB	AB
AX-177911805	A03	7616979	AA	BB	AB
AX-95503851	A03	7963059	AA	BB	AB
AX-95638334	A03	8137479	AA	BB	AB
AX-182144796	A03	8627367	AA	BB	AB
AX-177912415	A03	8754199	AA	BB	AB
AX-95665084	A03	8876213	AA	BB	AB
AX-182087809	A03	8930569	AA	BB	AB
AX-182126137	A03	8931729	AA	BB	AB
AX-177830988	A03	9067103	AA	BB	AB
AX-95507218	A03	9085530	AA	BB	AB
AX-95666414	A03	9139698	AA	BB	AB
AX-179307297	A03	9331524	AA	BB	AB
AX-177835269	A03	9525405	AA	BB	AB
AX-105337781	A03	9955843	AA	BB	AB
AX-182139142	A03	10002812	AA	BB	AB
AX-177913026	A03	10280270	AA	BB	AB
AX-179307425	A03	10358437	AA	BB	AB
AX-95635151	A03	10496225	AA	BB	AB
AX-182138238	A03	10551863	AA	BB	AB
AX-95683034	A03	10663044	AA	BB	AB
AX-95505818	A03	10758038	AA	BB	AB
AX-95504605	A03	10833039	AA	BB	AB
AX-177912112	A03	10833620	AA	BB	AB
AX-95635223	A03	11367399	AA	BB	AB
AX-177912540	A03	11774210	AA	BB	AB
AX-95638137	A03	12188326	AA	BB	AB
AX-177911101	A03	12228208	AA	BB	AB
AX-95509674	A03	12311209	AA	BB	AB
AX-179307430	A03	12419180	AA	BB	AB
AX-177829717	A03	12444405	AA	BB	AB
AX-177832546	A03	13494780	AA	BB	AB
AX-95639049	A03	13673373	AA	BB	AB
AX-95503587	A03	13929211	AA	BB	AB
AX-179580833	A03	13948546	AA	BB	AB
AX-95681175	A03	14558144	AA	BB	AB
AX-182125133	A03	14602655	AA	BB	AB
AX-182157058	A03	14763107	AA	BB	AB
AX-95509560	A03	14820971	AA	BB	AB
AX-95679826	A03	14841203	AA	BB	AB
AX-95665748	A03	15038093	AA	BB	AB
AX-95505383	A03	15100308	AA	BB	AB
AX-95635251	A03	15121067	AA	BB	AB
AX-177835558	A03	15219771	AA	BB	AB
AX-177828932	A03	15228244	AA	BB	AB
AX-95505851	A03	15546889	AA	BB	AB
AX-182087416	A03	18139695	AA	BB	AB
AX-95663824	A03	18299416	AA	BB	AB
AX-95503663	A03	18420321	AA	BB	AB
AX-95505098	A03	18485019	AA	BB	AB
AX-182176888	A03	18944654	AA	BB	AB
AX-95665277	A03	19014167	AA	BB	AB
AX-95503070	A03	19029743	AA	BB	AB
AX-95655506	A03	19098609	AA	BB	AB
AX-95509028	A03	20920417	AA	BB	AB
AX-177913112	A03	21074893	AA	BB	AB
AX-177633599	A03	22900381	AA	BB	BB
AX-177912865	A03	23502236	AA	BB	BB
AX-179307141	A03	23700354	AA	BB	BB
AX-182177872	A03	24475318	AA	BB	AB
AX-95501422	A03	24677587	AA	BB	AB
AX-95680406	A03	24700288	AA	BB	AB
AX-95509657	A03	25176863	AA	BB	AB
AX-95663183	A03	25257196	AA	BB	AB
AX-182087709	A03	25455931	AA	BB	AB
AX-95502992	A03	25517505	AA	BB	AB
AX-95665146	A03	26262031	AA	BB	AB
AX-95508147	A03	27358861	AA	BB	AB
AX-177910624	A03	27595162	AA	BB	AB
AX-95506638	A03	28438798	AA	BB	AB
AX-95502677	A03	28444334	AA	BB	AB
AX-177829574	A03	29008514	AA	BB	AB
AX-177910335	A03	29049025	AA	BB	AB
AX-177832453	A03	29098027	AA	BB	AB
AX-95683164	A03	29734315	AA	BB	AB
AX-177909801	A04	361418	AA	BB	AB
AX-177632156	A04	437301	AA	BB	AB
AX-182159504	A04	601033	AA	BB	AB
AX-177912338	A04	654736	AA	BB	AB
AX-182158022	A04	663828	AA	BB	AB
AX-95507281	A04	750452	AA	BB	AB
AX-95655183	A04	796835	AA	BB	AB
AX-177912976	A04	966614	AA	BB	AB
AX-177832551	A04	988803	AA	BB	AB
AX-95662645	A04	1037957	AA	BB	AB
AX-86233870	A04	1054384	AA	BB	AB
AX-177833285	A04	1349521	AA	BB	AB
AX-95665112	A04	1618218	AA	BB	AB
AX-95507848	A04	1718920	AA	BB	AB
AX-95665840	A04	1792836	AA	BB	AB
AX-177912915	A04	1793416	AA	BB	AB
AX-95655507	A04	1880805	AA	BB	AB
AX-95655837	A04	2133626	AA	BB	AB
AX-177632157	A04	2419904	AA	BB	AB
AX-182087727	A04	2453549	AA	BB	AB
AX-182130126	A04	7646294	AA	BB	AB
AX-95664963	A04	7913505	AA	BB	AB
AX-177912401	A04	7952152	AA	BB	AB
AX-177911263	A04	8018477	AA	BB	AA
AX-177911423	A04	8621857	AA	BB	AB
AX-95501575	A04	8661497	AA	BB	AB
AX-177834552	A04	8742173	AA	BB	AB
AX-95509263	A04	8826779	AA	BB	AB
AX-179307304	A04	9402187	AA	BB	AB
AX-95663916	A04	9736334	AA	BB	AA
AX-95504726	A04	9773044	AA	BB	AB
AX-95635230	A04	10268881	AA	BB	AB
AX-177828857	A04	10415831	AA	BB	AB
AX-95666520	A04	10515356	AA	BB	AB
AX-95506459	A04	10542933	AA	BB	AB
AX-95664616	A04	13028972	AA	BB	AB
AX-95635197	A04	13137660	AA	BB	AB
AX-95639454	A04	13192738	AA	BB	AB
AX-95639543	A04	13224285	AA	BB	AB
AX-95507605	A04	13252707	AA	BB	AB
AX-182087810	A04	13556759	AA	BB	AB
AX-95508840	A04	15145097	AA	BB	AB
AX-95505772	A04	15333203	AA	BB	AB
AX-95509424	A04	17741611	AA	BB	AB
AX-95503983	A04	17923085	AA	BB	AB
AX-86218622	A04	17979180	AA	BB	AB
AX-177828443	A04	18048099	AA	BB	AB
AX-95637780	A04	18079803	AA	BB	AB
AX-95636508	A04	18326726	AA	BB	AB
AX-95637073	A04	18488076	AA	BB	AB
AX-95655722	A04	18512174	AA	BB	AB
AX-177832576	A04	18693930	AA	BB	AB
AX-182139471	A05	96506	AA	BB	AB
AX-177632849	A05	2232259	AA	BB	AB
AX-182165966	A05	6228433	AA	BB	AB
AX-182137215	A05	7115882	AA	BB	AB
AX-182087583	A05	7147826	AA	BB	AB
AX-95664024	A05	7245889	AA	BB	AB
AX-95665384	A05	7303400	AA	BB	AB
AX-95665150	A05	7950815	AA	BB	AB
AX-95638549	A05	8199006	AA	BB	AB
AX-177913238	A05	8199293	AA	BB	AB
AX-177832647	A05	8294403	AA	BB	AB
AX-182177076	A05	8643679	AA	BB	AB
AX-179307134	A05	8987073	AA	BB	AB
AX-95508876	A05	9359723	AA	BB	AB
AX-182132199	A05	9540682	AA	BB	AB
AX-95662692	A05	9591238	AA	BB	AB
AX-95664737	A05	9674529	AA	BB	AB
AX-177910310	A05	9747779	AA	BB	AB
AX-182132659	A05	10032289	AA	BB	AB
AX-182127258	A05	10221712	AA	BB	AB
AX-177913145	A05	10691742	AA	BB	AB
AX-95663402	A05	11030339	AA	BB	AB
AX-95638970	A05	11321727	AA	BB	AB
AX-177827525	A05	11379233	AA	BB	AB
AX-177910338	A05	11400309	AA	BB	AB
AX-95639012	A05	11637881	AA	BB	AB
AX-182130215	A05	11671949	AA	BB	AB
AX-95663816	A05	12150797	AA	BB	AB
AX-95636848	A05	12714624	AA	BB	AB
AX-182143990	A05	13900990	AA	BB	AB
AX-182137231	A05	14207114	AA	BB	AB
AX-95636603	A05	15424706	AA	BB	AB
AX-182143010	A05	15546430	AA	BB	AB
AX-95664206	A05	15568606	AA	BB	AB
AX-177828910	A05	16490538	AA	BB	AB
AX-95635192	A05	16576112	AA	BB	AB
AX-95666094	A05	16580787	AA	BB	AB
AX-95637547	A05	16659668	AA	BB	AB
AX-95504145	A05	17025635	AA	BB	AB
AX-95665676	A05	17302241	AA	BB	AB
AX-182087489	A05	17361682	AA	BB	AB
AX-177909744	A05	17822847	AA	BB	AB
AX-95638187	A05	17889889	AA	BB	AB
AX-95666524	A05	17890204	AA	BB	AB
AX-177910606	A05	17930951	AA	BB	AB
AX-95637202	A05	18570049	AA	BB	AB
AX-177828902	A05	18741943	AA	BB	AB
AX-182125213	A05	19000644	AA	BB	AB
AX-95503150	A05	19093179	AA	BB	AB
AX-95507850	A05	19215767	AA	BB	AB
AX-182146174	A05	19232253	AA	BB	AB
AX-182135012	A05	19255639	AA	BB	AB
AX-182172879	A05	20603965	AA	BB	AB
AX-177912241	A05	20685362	AA	BB	AB
AX-95665464	A05	20854945	AA	BB	AB
AX-95666223	A05	21298993	AA	BB	AB
AX-95639244	A05	21325862	AA	BB	AB
AX-179307296	A05	21346578	AA	BB	AB
AX-182152197	A05	21349944	AA	BB	AB
AX-95506580	A05	21899702	AA	BB	AB
AX-177912135	A05	21956333	AA	BB	AB
AX-182087589	A05	21962335	AA	BB	AB
AX-177832432	A05	22118239	AA	BB	AB
AX-179307678	A05	22138887	AA	BB	AB
AX-179306778	A05	22151069	AA	BB	AB
AX-177910912	A05	22168650	AA	BB	AB
AX-179306936	A05	22305260	AA	BB	AB
AX-182154808	A06	1350492	AA	BB	AB
AX-177831451	A06	1748501	AA	BB	AB
AX-182147381	A06	1860729	AA	BB	AB
AX-95505861	A06	2149249	AA	BB	AB
AX-177828453	A06	2360914	AA	BB	AB
AX-95665455	A06	2420107	AA	BB	AB
AX-179306941	A06	2448813	AA	BB	AB
AX-95506806	A06	2576163	AA	BB	AB
AX-177912167	A06	2625420	AA	BB	AB
AX-95509548	A06	2730311	AA	BB	AB
AX-182129674	A06	2768312	AA	BB	AB
AX-177912977	A06	2796354	AA	BB	AB
AX-86227953	A06	2943150	AA	BB	BB
AX-95505922	A06	2958827	AA	BB	AB
AX-95502124	A06	3090575	AA	BB	AB
AX-182144608	A06	3216471	AA	BB	AB
AX-177829694	A06	3350988	AA	BB	AB
AX-177913223	A06	3787259	AA	BB	AB
AX-182142084	A06	4115936	AA	BB	AB
AX-95664038	A06	4839177	AA	BB	AB
AX-95508761	A06	5119717	AA	BB	AB
AX-177831709	A06	5138085	AA	BB	AB
AX-177835038	A06	5468640	AA	BB	AB
AX-86214635	A06	5627892	AA	BB	AB
AX-95664105	A06	5891552	AA	BB	AB
AX-95639134	A06	5903558	AA	BB	AB
AX-95506879	A06	5924593	AA	BB	AB
AX-177911343	A06	6017553	AA	BB	AB
AX-95666824	A06	6031226	AA	BB	AB
AX-179307204	A06	6369656	AA	BB	AB
AX-177909838	A06	6786023	AA	BB	AB
AX-95506099	A06	6795965	AA	BB	AB
AX-95666075	A06	7301443	AA	BB	AB
AX-95504303	A06	7333635	AA	BB	AB
AX-179306788	A06	7556059	AA	BB	AB
AX-182159521	A06	7560549	AA	BB	AB
AX-177909979	A06	7677436	AA	BB	AB
AX-182087508	A06	8046270	AA	BB	AB
AX-95665071	A06	8428209	AA	BB	AB
AX-86233477	A06	9165808	AA	BB	AB
AX-95662568	A06	9720037	AA	BB	AB
AX-177911682	A06	10119176	AA	BB	AB
AX-95507779	A06	15152616	AA	BB	AB
AX-95638941	A06	15358090	AA	BB	AB
AX-177829607	A06	15602903	AA	BB	AB
AX-95637400	A06	15807772	AA	BB	AB
AX-95663611	A06	16038171	AA	BB	AB
AX-177911074	A06	16301134	AA	BB	AB
AX-95508900	A06	17284591	AA	BB	AB
AX-95638604	A06	17298251	AA	BB	AB
AX-95506718	A06	19172603	AA	BB	AB
AX-95635172	A06	19227047	AA	BB	AB
AX-182132799	A06	19638691	AA	BB	AB
AX-95663549	A06	19740178	AA	BB	AB
AX-95501842	A06	19808118	AA	BB	AB
AX-177829720	A06	19876075	AA	BB	AB
AX-95506347	A06	19998593	AA	BB	AB
AX-95662748	A06	21963704	AA	BB	AB
AX-179307659	A07	9633226	AA	BB	AB
AX-95664328	A07	9652237	AA	BB	AB
AX-182087587	A07	9964675	AA	BB	AB
AX-95680836	A07	10122453	AA	BB	AB
AX-105307172	A07	10583646	AA	BB	AB
AX-177834842	A07	10656778	AA	BB	AB
AX-95509178	A07	11076585	AA	BB	AB
AX-182158749	A07	11321593	AA	BB	AB
AX-177829576	A07	11425961	AA	BB	AB
AX-95635882	A07	11569393	AA	BB	AB
AX-177911617	A07	11667651	AA	BB	AB
AX-182142733	A07	13130371	AA	BB	AB
AX-182142364	A07	13217992	AA	BB	AB
AX-95507010	A07	13251973	AA	BB	AB
AX-95506072	A07	13428544	AA	BB	AB
AX-177830141	A07	16038711	AA	BB	AB
AX-95508289	A07	16348847	AA	BB	AB
AX-179307026	A07	16418524	AA	BB	AB
AX-95507173	A07	18498218	AA	BB	AB
AX-95505815	A07	18507368	AA	BB	AB
AX-95505835	A07	18812699	AA	BB	AB
AX-182169721	A07	18889670	AA	BB	AB
AX-95504832	A07	19016499	AA	BB	AB
AX-182169504	A07	20046365	AA	BB	AB
AX-177830488	A07	21998687	AA	BB	AB
AX-86216599	A07	23132023	AA	BB	AB
AX-177912399	A07	23649749	AA	BB	AB
AX-95505973	A07	23730388	AA	BB	AB
AX-95663072	A08	11377260	AA	BB	AB
AX-182140784	A08	11437232	AA	BB	AB
AX-182126868	A08	11518404	AA	BB	AB
AX-95664469	A08	11688286	AA	BB	AB
AX-95507397	A08	12279616	AA	BB	AB
AX-179307653	A08	12351927	AA	BB	AB
AX-95506507	A08	13089647	AA	BB	AB
AX-95636783	A08	13830656	AA	BB	AB
AX-177913511	A08	14052062	AA	BB	AB
AX-95635916	A08	14316985	AA	BB	AB
AX-177834825	A08	14852060	AA	BB	AB
AX-95663159	A08	15126794	AA	BB	AB
AX-179306815	A08	15264476	AA	BB	AB
AX-95501524	A08	15279326	AA	BB	AB
AX-182158144	A08	15495543	AA	BB	AB
AX-179306910	A08	15559693	AA	BB	AB
AX-95502119	A08	16389535	AA	BB	AB
AX-177911752	A08	16626627	AA	BB	AB
AX-177835163	A08	16819482	AA	BB	AB
AX-95664885	A08	18068968	AA	BB	AB
AX-95501309	A08	18081290	AA	BB	AB
AX-95502084	A09	3233706	AA	BB	AB
AX-86227797	A09	3722709	AA	BB	AB
AX-177911707	A09	3999318	AA	BB	AB
AX-177913508	A09	4955240	AA	BB	AB
AX-95663104	A09	5008448	AA	BB	AB
AX-182087498	A09	8247154	AA	BB	AB
AX-177909784	A09	8283324	AA	BB	AB
AX-177835485	A09	8628903	AA	BB	AB
AX-95682949	A09	8782103	AA	BB	AB
AX-182133012	A09	8845166	AA	BB	AB
AX-95501235	A09	8845519	AA	BB	AB
AX-177910255	A09	8899405	AA	BB	AB
AX-177912161	A09	9005708	AA	BB	AB
AX-177912097	A09	9151211	AA	BB	AB
AX-177912474	A09	9224656	AA	BB	AB
AX-177911787	A09	9254004	AA	BB	AB
AX-95666284	A09	13189409	AA	BB	AB
AX-177831599	A09	13211756	AA	BB	AB
AX-95502207	A09	13494956	AA	BB	AB
AX-177829985	A09	14026503	AA	BB	AB
AX-182141797	A09	16311090	AA	BB	AB
AX-182158744	A09	23662722	AA	BB	AB
AX-182135590	A09	24085619	AA	BB	AB
AX-182137931	A09	24130754	AA	BB	AB
AX-182176362	A09	24826711	AA	BB	AB
AX-95683209	A09	26880504	AA	BB	AB
AX-179307551	A09	26971640	AA	BB	AB
AX-182087639	A09	27047244	AA	BB	AB
AX-95635148	A09	27087932	AA	BB	AB
AX-95666138	A09	28238031	AA	BB	AB
AX-182167880	A09	28494010	AA	BB	AB
AX-182149021	A09	28638676	AA	BB	AB
AX-182138523	A09	29453276	AA	BB	AB
AX-182128443	A09	29570841	AA	BB	AB
AX-177831142	A09	30101931	AA	BB	AB
AX-95638772	A09	30447461	AA	BB	AB
AX-182087663	A09	30615218	AA	BB	AB
AX-177835229	A09	31175871	AA	BB	AB
AX-182087553	A10	264884	AA	BB	AB
AX-105308960	A10	917621	AA	BB	AB
AX-95664731	A10	1140141	AA	BB	AB
AX-95503308	A10	2123183	AA	BB	AB
AX-95503723	A10	2299545	AA	BB	AB
AX-95665304	A10	2418430	AA	BB	AB
AX-95639444	A10	2531098	AA	BB	AB
AX-95636094	A10	3131493	AA	BB	AB
AX-182136470	A10	3545358	AA	BB	AB
AX-177631410	A10	3969446	AA	BB	AB
AX-182128647	A10	3969666	AA	BB	AB
AX-182164914	A10	4066390	AA	BB	AB
AX-182125193	A10	4433221	AA	BB	AB
AX-182129563	A10	4598854	AA	BB	AB
AX-182087879	A10	4693476	AA	BB	AB
AX-182146281	A10	4769301	AA	BB	AB
AX-177913166	A10	4854320	AA	BB	AB
AX-95662812	A10	4921117	AA	BB	AB
AX-182176588	A10	5328883	AA	BB	AB
AX-182126783	A10	5829657	AA	BB	AB
AX-105305928	A10	5888703	AA	BB	AB
AX-177631589	A10	5917362	AA	BB	AB
AX-177912754	A10	6013210	AA	BB	AB
AX-177910868	A10	6113454	AA	BB	AB
AX-105307163	A10	6360602	AA	BB	AB
AX-182087825	A10	6626871	AA	BB	AB
AX-177835134	A10	6716373	AA	BB	AB
AX-177910008	A10	6782839	AA	BB	AB
AX-86236275	A10	6783122	AA	BB	AB
AX-177911271	A10	7249551	AA	BB	AB
AX-95666050	A10	7273108	AA	BB	AB
AX-95509438	A10	7303642	AA	BB	AB
AX-177832156	A10	7337125	AA	BB	AB
AX-182153933	A10	7650364	AA	BB	AB
AX-182177651	A10	7732040	AA	BB	AB
AX-182173925	A10	7816445	AA	BB	AB
AX-95663274	A10	8140388	AA	BB	AB
AX-95503283	A10	8368740	AA	BB	AB
AX-95507791	A10	8786764	AA	BB	AB
AX-177911371	A10	8868748	AA	BB	AB
AX-177910390	A10	8925994	AA	BB	AB
AX-95638724	A10	9182745	AA	BB	AB
AX-95507672	A10	9413178	AA	BB	AB
AX-177912538	A10	9446277	AA	BB	AB
AX-95503184	A10	10065141	AA	BB	AB
AX-95507416	A10	10108254	AA	BB	AB
AX-95664924	A10	10133294	AA	BB	AB
AX-177912656	A10	10166214	AA	BB	AB
AX-177912988	A10	10444372	AA	BB	AB
AX-177831499	A10	10557269	AA	BB	AB
AX-95506953	A10	10808116	AA	BB	AB
AX-182159036	A10	10869231	AA	BB	AB
AX-177834858	A10	11050041	AA	BB	AB
AX-95509036	A10	11225561	AA	BB	AB
AX-177911946	A10	11292850	AA	BB	AB
AX-177913206	A10	11300985	AA	BB	AB
AX-177832652	A10	11312088	AA	BB	AB
AX-182146139	A10	11639315	AA	BB	AB
AX-86225190	A10	11776373	AA	BB	AB
AX-177631217	A10	11880013	AA	BB	AB
AX-95502529	A10	11906008	AA	BB	AB
AX-95666743	A10	12660896	AA	BB	AB
AX-95638619	A10	12727294	AA	BB	AB
AX-177913376	A10	12809742	AA	BB	AB
AX-95503261	A10	12909448	AA	BB	AB
AX-86224924	A10	13060824	AA	BB	AB
AX-177828282	A10	13228578	AA	BB	AB
AX-86224817	A10	13354247	AA	BB	AB
AX-177912969	A10	13531436	AA	BB	AB
AX-95638630	A10	13564961	AA	BB	AB
AX-105306717	A10	15143157	AA	BB	AB
AX-177913277	A10	15428991	AA	BB	AB
AX-95664178	A10	15534062	AA	BB	AB
AX-86235068	A10	15545533	AA	BB	AB
AX-95509068	A10	15756213	AA	BB	AB
AX-179306939	A10	15830979	AA	BB	AB
AX-177911667	A10	16025485	AA	BB	AB
AX-179307609	A10	16046742	AA	BB	AB
AX-86235004	A10	16224033	AA	BB	AB
AX-105336314	C01	1244674	AA	BB	AB
AX-105308908	C01	1256655	AA	BB	AB
AX-105309881	C01	1321645	AA	BB	AB
AX-95505846	C01	1349134	AA	BB	AB
AX-95664168	C01	1425682	AA	BB	AB
AX-177912426	C01	1453445	AA	BB	AB
AX-105336307	C01	1577899	AA	BB	AB
AX-95636278	C01	1873890	AA	BB	AB
AX-105337095	C01	2047333	AA	BB	AB
AX-95508660	C01	2238125	AA	BB	AB
AX-105337096	C01	2598842	AA	BB	AB
AX-105310316	C01	2629395	AA	BB	AB
AX-95666581	C01	3145480	AA	BB	AB
AX-95637707	C01	3204813	AA	BB	AB
AX-105310053	C01	3473084	AA	BB	AB
AX-105308021	C01	3527815	AA	BB	AB
AX-105307335	C01	3540284	AA	BB	AB
AX-105335237	C01	3631449	AA	BB	AB
AX-95680468	C01	3685268	AA	BB	AB
AX-177911086	C01	3719679	AA	BB	AB
AX-95637248	C01	3759620	AA	BB	AB
AX-105335655	C01	3778606	AA	BB	AB
AX-179306900	C01	5810949	AA	BB	AB
AX-95501660	C01	5837113	AA	BB	AB
AX-177912497	C01	5838156	AA	BB	AB
AX-95680623	C01	5903240	AA	BB	AB
AX-95507883	C01	5950597	AA	BB	AB
AX-182125603	C01	6397869	AA	BB	AB
AX-182130808	C01	6461412	AA	BB	AB
AX-95681268	C01	8121754	AA	BB	AB
AX-95637219	C01	8206075	AA	BB	AB
AX-95664727	C01	8221301	AA	BB	AB
AX-95665588	C01	8876118	AA	BB	AB
AX-177912340	C01	8913669	AA	BB	AB
AX-177911384	C01	8945498	AA	BB	AB
AX-95665561	C01	8960723	AA	BB	AB
AX-105220956	C01	10848045	AA	BB	AB
AX-105309180	C01	10961783	AA	BB	AB
AX-182128314	C01	10989571	AA	BB	AB
AX-86234356	C01	11120370	AA	BB	AB
AX-95665145	C01	11162115	AA	BB	AB
AX-95655872	C01	11305146	AA	BB	AB
AX-95638115	C01	11367853	AA	BB	AB
AX-105307786	C01	11473509	AA	BB	AB
AX-177831023	C01	11534922	AA	BB	AB
AX-95664777	C01	11640935	AA	BB	AB
AX-95656325	C01	12491314	AA	BB	AB
AX-182163033	C01	12497202	AA	BB	AB
AX-105339920	C01	13067313	AA	BB	AB
AX-182087566	C01	13254379	AA	BB	AB
AX-105336914	C01	26477885	AA	BB	AB
AX-179307619	C01	26478063	AA	BB	AB
AX-177912423	C01	26635183	AA	BB	AB
AX-95635941	C01	28122762	AA	BB	AB
AX-95662948	C01	29042243	AA	BB	AB
AX-95666643	C01	29098680	AA	BB	AB
AX-95637543	C01	29219491	AA	BB	AB
AX-95639227	C01	29224702	AA	BB	AB
AX-105335674	C01	29275506	AA	BB	AB
AX-95680811	C01	29753399	AA	BB	AB
AX-105338502	C01	30553786	AA	BB	AB
AX-95665850	C01	30635880	AA	BB	AB
AX-95636827	C01	30676983	AA	BB	AB
AX-95663078	C01	30753379	AA	BB	AB
AX-95637509	C01	30756434	AA	BB	AB
AX-95663019	C01	30791918	AA	BB	AB
AX-177912839	C01	30805961	AA	BB	AB
AX-105335969	C01	30923732	AA	BB	AB
AX-95638158	C01	31190515	AA	BB	AB
AX-95507487	C01	31397830	AA	BB	AB
AX-95655775	C01	31606859	AA	BB	AB
AX-105335468	C01	31792443	AA	BB	AB
AX-95638512	C01	31988567	AA	BB	AB
AX-95506683	C01	32143598	AA	BB	AB
AX-105338471	C01	32259345	AA	BB	AB
AX-177913443	C01	32350038	AA	BB	AB
AX-95665667	C01	32440713	AA	BB	AB
AX-177829929	C02	8561509	AA	BB	AB
AX-105307562	C02	8943054	AA	BB	AB
AX-177633680	C02	9215885	AA	BB	AB
AX-86226696	C02	10755091	AA	BB	AB
AX-105310163	C02	10790943	AA	BB	AB
AX-177834342	C02	10907065	AA	BB	AB
AX-179307104	C02	11131769	AA	BB	AB
AX-179306965	C02	11139601	AA	BB	AB
AX-95502940	C02	13434748	AA	BB	AB
AX-177913419	C02	13743334	AA	BB	AB
AX-179307147	C02	37072749	AA	BB	AB
AX-95636960	C02	37444704	AA	BB	AB
AX-105310151	C02	37468358	AA	BB	AB
AX-105337440	C02	37588712	AA	BB	AB
AX-95666141	C02	38016488	AA	BB	AB
AX-105337737	C02	38038445	AA	BB	AB
AX-105309102	C03	4284222	AA	BB	AB
AX-105310026	C03	4307845	AA	BB	AB
AX-179307111	C03	4461659	AA	BB	AB
AX-177912084	C03	4519418	AA	BB	AB
AX-95656244	C03	4951901	AA	BB	AB
AX-105338166	C03	5106718	AA	BB	AB
AX-105307716	C03	5377860	AA	BB	AB
AX-105309923	C03	5393698	AA	BB	AB
AX-177829134	C03	5736072	AA	BB	AB
AX-105307962	C03	5750832	AA	BB	AB
AX-105336666	C03	6852055	AA	BB	AB
AX-177829493	C03	7095934	AA	BB	AB
AX-105306214	C03	7154166	AA	BB	AB
AX-95666471	C03	7158265	AA	BB	AB
AX-105336659	C03	7273434	AA	BB	AB
AX-105339088	C03	7298659	AA	BB	AB
AX-182170684	C03	7322494	AA	BB	AB
AX-177831201	C03	7467067	AA	BB	AB
AX-118224395	C03	7536648	AA	BB	AB
AX-105307245	C03	7601248	AA	BB	AB
AX-177910273	C03	7617585	AA	BB	AB
AX-95680889	C03	7651083	AA	BB	AB
AX-86236602	C03	7681660	AA	BB	AB
AX-177912543	C03	8037693	AA	BB	AB
AX-105307778	C03	8090568	AA	BB	AB
AX-105338064	C03	8326557	AA	BB	AB
AX-95636517	C03	8562038	AA	BB	AB
AX-95507306	C03	9031416	AA	BB	AB
AX-95664126	C03	10120434	AA	BB	AB
AX-105337186	C03	10948713	AA	BB	AB
AX-95664329	C03	11057004	AA	BB	AB
AX-118221391	C03	11134942	AA	BB	AB
AX-95664903	C03	11205203	AA	BB	AB
AX-177910687	C03	11463241	AA	BB	AB
AX-105309918	C03	11475895	AA	BB	AB
AX-95638552	C03	11523926	AA	BB	AB
AX-95635809	C03	11882895	AA	BB	AB
AX-95504882	C03	11904232	AA	BB	AB
AX-95635335	C03	12069888	AA	BB	AB
AX-95662557	C03	12092758	AA	BB	AB
AX-95635157	C03	12110964	AA	BB	AB
AX-177911869	C03	12412462	AA	BB	AB
AX-95505738	C03	12688188	AA	BB	AB
AX-95664337	C03	12709484	AA	BB	AB
AX-95666300	C03	12814643	AA	BB	AB
AX-105337779	C03	12887588	AA	BB	AB
AX-105309650	C03	13052132	AA	BB	AB
AX-105338363	C03	13072275	AA	BB	AB
AX-182161115	C03	13095211	AA	BB	AB
AX-95656179	C03	13736382	AA	BB	AB
AX-177912685	C03	13800097	AA	BB	AB
AX-95638882	C03	13877227	AA	BB	AB
AX-95503512	C03	13992928	AA	BB	AB
AX-95662827	C03	14037983	AA	BB	AB
AX-95664781	C03	14887987	AA	BB	AB
AX-182087263	C03	14941340	AA	BB	AB
AX-182087540	C03	15009669	AA	BB	AB
AX-95681014	C03	15183000	AA	BB	AB
AX-105335733	C03	15308733	AA	BB	AB
AX-95501478	C03	15745458	AA	BB	AB
AX-105308903	C03	16419346	AA	BB	AB
AX-95665554	C03	16467653	AA	BB	AB
AX-177910058	C03	16596017	AA	BB	AB
AX-95664778	C03	16639819	AA	BB	AB
AX-177909684	C03	16705819	AA	BB	BB
AX-95638608	C03	16783622	AA	BB	AB
AX-95638855	C03	16783871	AA	BB	AB
AX-86228194	C03	17014528	AA	BB	AB
AX-95505834	C03	17192097	AA	BB	AB
AX-95664597	C03	17225463	AA	BB	AB
AX-95665837	C03	17263564	AA	BB	AB
AX-177913050	C03	17342654	AA	BB	AB
AX-86237331	C03	17967396	AA	BB	AB
AX-95502846	C03	18194331	AA	BB	AB
AX-95508904	C03	19626762	AA	BB	AB
AX-182133545	C03	19681593	AA	BB	AB
AX-182173085	C03	19729003	AA	BB	AB
AX-105336733	C03	20084867	AA	BB	AB
AX-105306259	C03	20725778	AA	BB	AB
AX-105308195	C03	20819936	AA	BB	AB
AX-105305699	C03	20851748	AA	BB	AB
AX-177829302	C03	20891441	AA	BB	AB
AX-105309990	C03	21340762	AA	BB	AB
AX-95506295	C03	21372248	AA	BB	AB
AX-95662816	C03	21717907	AA	BB	AB
AX-105308476	C03	21723414	AA	BB	AB
AX-95680651	C03	21920937	AA	BB	AB
AX-182174012	C03	21931168	AA	BB	AB
AX-105307740	C03	21931248	AA	BB	AB
AX-95666478	C03	22217518	AA	BB	AB
AX-105338254	C03	22267394	AA	BB	AB
AX-105335521	C03	22288126	AA	BB	AB
AX-177912357	C03	22440729	AA	BB	AB
AX-105309161	C03	22603298	AA	BB	AB
AX-95508446	C03	22629995	AA	BB	AB
AX-177912781	C03	23216630	AA	BB	AB
AX-179307369	C03	25519067	AA	BB	AB
AX-95503717	C03	25907843	AA	BB	AB
AX-95638195	C03	25951518	AA	BB	AB
AX-95504421	C03	26206720	AA	BB	AB
AX-105306962	C03	26438913	AA	BB	AB
AX-105336515	C03	26484195	AA	BB	AB
AX-177913168	C03	26692830	AA	BB	AB
AX-95664756	C03	26999761	AA	BB	AB
AX-95635652	C03	27005038	AA	BB	AB
AX-95507128	C03	27071735	AA	BB	AB
AX-182154347	C03	28249647	AA	BB	AB
AX-95680942	C03	28302277	AA	BB	AB
AX-105290613	C03	28324970	AA	BB	AB
AX-105306742	C03	35125054	AA	BB	AB
AX-105250202	C03	35610997	AA	BB	AB
AX-182176817	C03	35674379	AA	BB	AB
AX-95502872	C03	35726053	AA	BB	AB
AX-182166838	C03	35760256	AA	BB	AB
AX-95636943	C03	37850363	AA	BB	AB
AX-95507545	C03	41016845	AA	BB	AB
AX-179306894	C03	46752871	AA	BB	AB
AX-105339108	C03	46819866	AA	BB	AB
AX-95665709	C03	47353094	AA	BB	AB
AX-105337016	C03	47368678	AA	BB	AB
AX-105338725	C03	47861855	AA	BB	AB
AX-105229823	C03	48024491	AA	BB	AB
AX-95504253	C03	48210214	AA	BB	AB
AX-177831661	C03	48212876	AA	BB	AB
AX-95664990	C03	49195076	AA	BB	AB
AX-95505294	C03	49256384	AA	BB	AB
AX-177912601	C03	49306140	AA	BB	AB
AX-95637016	C03	51718939	AA	BB	AB
AX-105307436	C03	51765830	AA	BB	AB
AX-95682836	C03	51800958	AA	BB	AB
AX-105305893	C03	52614551	AA	BB	AB
AX-105337005	C03	52633816	AA	BB	AB
AX-95683250	C03	52921927	AA	BB	AB
AX-182087804	C03	53064857	AA	BB	AB
AX-177913196	C03	53109359	AA	BB	AB
AX-182133429	C03	53870297	AA	BB	AB
AX-177827612	C03	53879151	AA	BB	AB
AX-105308034	C03	53910265	AA	BB	AB
AX-177910217	C03	54255425	AA	BB	AB
AX-105338742	C03	54364129	AA	BB	AB
AX-95637724	C03	54388555	AA	BB	AB
AX-95638292	C03	54413554	AA	BB	AB
AX-95636166	C03	54576359	AA	BB	AB
AX-95636886	C03	54579855	AA	BB	AB
AX-182138971	C03	57209978	AA	BB	AB
AX-95506079	C03	57298021	AA	BB	AB
AX-105308884	C03	57527187	AA	BB	AB
AX-105294864	C03	58097199	AA	BB	AB
AX-105335343	C04	460211	AA	BB	AB
AX-86218378	C04	1088193	AA	BB	AB
AX-86218439	C04	1269544	AA	BB	AB
AX-95636072	C04	2412780	AA	BB	AB
AX-95508022	C04	2573683	AA	BB	AB
AX-95637276	C04	3581178	AA	BB	AB
AX-105337066	C04	3627529	AA	BB	AB
AX-95509010	C04	4937168	AA	BB	AB
AX-95665342	C04	5168417	AA	BB	AB
AX-95501797	C04	5750362	AA	BB	AB
AX-177911705	C04	9882343	AA	BB	AB
AX-179580449	C04	9905026	AA	BB	AB
AX-95508160	C04	9981175	AA	BB	AB
AX-95666208	C04	14165803	AA	BB	AB
AX-95508816	C04	14832475	AA	BB	AB
AX-95655771	C04	14934925	AA	BB	AB
AX-105307261	C04	14935182	AA	BB	AB
AX-182159051	C04	15801550	AA	BB	AB
AX-182156943	C04	16024686	AA	BB	AB
AX-182172463	C04	16137050	AA	BB	AB
AX-182148828	C04	16278631	AA	BB	AB
AX-177834663	C04	16318763	AA	BB	AB
AX-182145382	C04	16348193	AA	BB	AB
AX-182178356	C04	16499687	AA	BB	AB
AX-182170632	C04	16586691	AA	BB	AB
AX-182129826	C04	16654593	AA	BB	AB
AX-95509364	C04	16690816	AA	BB	AB
AX-182144246	C04	16714887	AA	BB	AB
AX-182174585	C04	17039901	AA	BB	AB
AX-182150176	C04	17041937	AA	BB	AB
AX-182142724	C04	17070336	AA	BB	AB
AX-182152153	C04	17145373	AA	BB	AB
AX-182139461	C04	17669456	AA	BB	AB
AX-182158491	C04	17863565	AA	BB	AB
AX-182136990	C04	18268662	AA	BB	BB
AX-182157556	C04	18387974	AA	BB	AB
AX-182144475	C04	18513829	AA	BB	AB
AX-182177305	C04	18571789	AA	BB	AB
AX-105307083	C04	18761752	AA	BB	AB
AX-95683024	C04	19013763	AA	BB	AB
AX-182169181	C04	19073203	AA	BB	AB
AX-182087851	C04	19099478	AA	BB	AB
AX-182169384	C04	19112111	AA	BB	AB
AX-182140048	C04	19291340	AA	BB	AB
AX-182178184	C04	19339251	AA	BB	AB
AX-182176113	C04	19370050	AA	BB	AB
AX-182139983	C04	19656994	AA	BB	AB
AX-105309682	C04	19800302	AA	BB	AB
AX-182138460	C04	19981555	AA	BB	AB
AX-105306212	C04	20128324	AA	BB	AB
AX-105309107	C04	20156954	AA	BB	AB
AX-182175279	C04	20232466	AA	BB	AB
AX-182136084	C04	20294726	AA	BB	AB
AX-105308374	C04	20420175	AA	BB	AB
AX-105309878	C04	20449532	AA	BB	AB
AX-182087417	C04	20823952	AA	BB	AB
AX-177912131	C04	21000887	AA	BB	AB
AX-105306290	C04	21097480	AA	BB	AB
AX-105310079	C04	21143074	AA	BB	AB
AX-95636074	C04	21218986	AA	BB	AB
AX-95637481	C04	21246589	AA	BB	AB
AX-95635871	C04	21285721	AA	BB	AB
AX-95666010	C04	21340583	AA	BB	AB
AX-177830073	C04	21368344	AA	BB	AB
AX-182128022	C04	21426462	AA	BB	AB
AX-177832148	C04	21591699	AA	BB	AB
AX-95638979	C04	21641978	AA	BB	AB
AX-95665100	C04	21676452	AA	BB	AB
AX-95509149	C04	22570146	AA	BB	AB
AX-86221464	C04	22696570	AA	BB	AB
AX-105307180	C04	22721957	AA	BB	AB
AX-95663686	C04	22749624	AA	BB	AB
AX-86233917	C04	22805019	AA	BB	AB
AX-177834756	C04	23456879	AA	BB	AB
AX-95509367	C04	25586632	AA	BB	AB
AX-95507800	C04	29146486	AA	BB	AB
AX-182132307	C04	29198277	AA	BB	AB
AX-182168101	C04	29214301	AA	BB	AB
AX-182176201	C04	29322892	AA	BB	AB
AX-105339096	C04	29479069	AA	BB	AB
AX-177831165	C04	29543792	AA	BB	AB
AX-177911134	C04	29725416	AA	BB	AB
AX-177835849	C04	29768409	AA	BB	AB
AX-95663465	C04	31765773	AA	BB	AB
AX-95507241	C04	33513830	AA	BB	AB
AX-177827505	C04	33876249	AA	BB	AB
AX-105307293	C04	33927257	AA	BB	AB
AX-118213604	C04	34199365	AA	BB	AB
AX-179307400	C04	34524407	AA	BB	AB
AX-177829721	C04	35343993	AA	BB	AB
AX-182174065	C04	36614326	AA	BB	AB
AX-105308603	C04	36700834	AA	BB	AB
AX-105309279	C04	36822973	AA	BB	AB
AX-105337946	C04	45714881	AA	BB	AB
AX-105338684	C04	45730221	AA	BB	AB
AX-86231653	C04	46453567	AA	BB	AB
AX-177910698	C04	46788246	AA	BB	AB
AX-105339103	C04	46810766	AA	BB	AB
AX-105306091	C04	46843722	AA	BB	AB
AX-105306657	C04	47080450	AA	BB	AB
AX-95501999	C04	47299481	AA	BB	AB
AX-105337225	C04	47356719	AA	BB	AB
AX-95638572	C04	47606615	AA	BB	AB
AX-95636207	C04	47642730	AA	BB	AB
AX-105339222	C04	47735837	AA	BB	AB
AX-95509540	C04	48114429	AA	BB	AB
AX-105336837	C04	48117884	AA	BB	AB
AX-182087695	C04	48265297	AA	BB	AB
AX-95501757	C04	48341666	AA	BB	AB
AX-105306232	C04	48635772	AA	BB	AB
AX-95663445	C04	48734411	AA	BB	AB
AX-177910794	C04	48892704	AA	BB	AB
AX-95506028	C05	174232	AA	BB	AB
AX-177829731	C05	328062	AA	BB	AB
AX-182155316	C05	1002544	AA	BB	AB
AX-95509256	C05	1070282	AA	BB	AB
AX-95635180	C05	1080367	AA	BB	AB
AX-105339170	C05	1743434	AA	BB	AB
AX-105305801	C05	2229547	AA	BB	AB
AX-105339700	C05	2309448	AA	BB	AB
AX-95665340	C05	2486406	AA	BB	AB
AX-177829047	C05	2677325	AA	BB	AB
AX-177910525	C05	2857640	AA	BB	AB
AX-95680453	C05	3036639	AA	BB	AB
AX-179579583	C05	3949617	AA	BB	AB
AX-105305882	C05	4224410	AA	BB	AB
AX-95503530	C05	4320026	AA	BB	AB
AX-95509116	C05	4347575	AA	BB	AB
AX-95505666	C05	4370802	AA	BB	AB
AX-105336170	C05	4756083	AA	BB	AB
AX-118213111	C05	4840841	AA	BB	AB
AX-95664352	C05	4854369	AA	BB	AB
AX-182132837	C05	4945701	AA	BB	AB
AX-95504950	C05	7774494	AA	BB	AB
AX-95508658	C05	7834824	AA	BB	AB
AX-95509127	C05	8027257	AA	BB	AB
AX-86230336	C05	8098413	AA	BB	AB
AX-177834025	C05	8158041	AA	BB	AB
AX-182169894	C05	8331863	AA	BB	AB
AX-177912708	C05	8368405	AA	BB	AB
AX-95663028	C05	8678264	AA	BB	AB
AX-95638190	C05	8705076	AA	BB	AB
AX-105307685	C05	10613220	AA	BB	AB
AX-182087665	C05	10627714	AA	BB	AB
AX-95504543	C05	10932466	AA	BB	AB
AX-182125812	C05	11372758	AA	BB	AB
AX-177830672	C05	11375739	AA	BB	AB
AX-95666336	C05	11699136	AA	BB	AB
AX-105335885	C05	12304577	AA	BB	AB
AX-95636281	C05	12510949	AA	BB	AB
AX-95636533	C05	12511229	AA	BB	AB
AX-182129037	C05	15307830	AA	BB	AB
AX-105306456	C05	15647561	AA	BB	AB
AX-95636519	C05	15699554	AA	BB	AB
AX-177912394	C05	17595782	AA	BB	AB
AX-95683031	C05	28069887	AA	BB	AB
AX-86220187	C05	29638309	AA	BB	AB
AX-182159124	C05	35646133	AA	BB	AB
AX-95663018	C05	35752184	AA	BB	AB
AX-105338673	C05	35875160	AA	BB	AB
AX-105335396	C05	36365387	AA	BB	AB
AX-182162118	C05	36393225	AA	BB	AB
AX-95635297	C05	36604419	AA	BB	AB
AX-95507079	C05	37145290	AA	BB	AB
AX-95664318	C05	37302149	AA	BB	AB
AX-105306741	C05	37407154	AA	BB	AB
AX-105307320	C05	37525115	AA	BB	AB
AX-177835948	C05	37805713	AA	BB	AB
AX-95664403	C05	37847859	AA	BB	AB
AX-177835364	C05	38037781	AA	BB	AB
AX-95508719	C05	38540135	AA	BB	AB
AX-177633730	C05	38565230	AA	BB	AB
AX-86232776	C05	38567903	AA	BB	AB
AX-95504709	C06	779281	AA	BB	AB
AX-105308899	C06	2590057	AA	BB	AB
AX-182130285	C06	2972121	AA	BB	AB
AX-95665608	C06	3017877	AA	BB	AB
AX-95504843	C06	3036254	AA	BB	AB
AX-105335475	C06	3222220	AA	BB	AB
AX-182130852	C06	3243248	AA	BB	AB
AX-95501632	C06	4784048	AA	BB	AB
AX-182127564	C06	5261843	AA	BB	AB
AX-95501833	C06	12790699	AA	BB	AB
AX-95666474	C06	12948453	AA	BB	AB
AX-105336731	C06	13079618	AA	BB	AB
AX-105339354	C06	14681541	AA	BB	AB
AX-105310120	C06	14812656	AA	BB	AB
AX-177911023	C06	15656961	AA	BB	AB
AX-95638299	C06	15724425	AA	BB	AB
AX-95665306	C06	15756278	AA	BB	AB
AX-95664534	C06	15768599	AA	BB	AB
AX-179307348	C06	15815465	AA	BB	AB
AX-105307198	C06	17172286	AA	BB	AB
AX-177910292	C06	17624961	AA	BB	AB
AX-105306788	C06	17772500	AA	BB	AB
AX-182160023	C06	17933852	AA	BB	AB
AX-95502523	C06	17982268	AA	BB	AB
AX-105338576	C06	18065607	AA	BB	AB
AX-177828378	C06	18095160	AA	BB	AB
AX-105336304	C06	18162191	AA	BB	AB
AX-95664214	C06	18213118	AA	BB	AB
AX-95505983	C06	18223107	AA	BB	AB
AX-177913241	C06	18354904	AA	BB	AB
AX-182154929	C06	18885557	AA	BB	AB
AX-95507665	C06	18886622	AA	BB	AB
AX-105315218	C06	18959652	AA	BB	AB
AX-177910599	C06	20149006	AA	BB	AB
AX-86215830	C06	30202409	AA	BB	AB
AX-95665820	C06	30314052	AA	BB	AB
AX-182087795	C06	31059928	AA	BB	AB
AX-86230832	C06	31264725	AA	BB	AB
AX-86216117	C06	31666518	AA	BB	AB
AX-182177851	C07	626978	AA	BB	AB
AX-182165677	C07	6005693	AA	BB	AB
AX-182155478	C07	6185352	AA	BB	AB
AX-182140240	C07	7037418	AA	BB	AB
AX-182129932	C07	7173131	AA	BB	AB
AX-182175631	C07	8105230	AA	BB	AB
AX-105308092	C07	8133792	AA	BB	AB
AX-182142830	C07	8169701	AA	BB	AB
AX-182135762	C07	8858898	AA	BB	AB
AX-105308450	C07	9037502	AA	BB	AB
AX-105315194	C07	10126189	AA	BB	AB
AX-105336780	C07	10292296	AA	BB	AB
AX-105310205	C07	10301523	AA	BB	AB
AX-177828095	C07	10410038	AA	BB	AB
AX-118240106	C07	10430436	AA	BB	AB
AX-182151900	C07	11295057	AA	BB	AB
AX-182148425	C07	11588475	AA	BB	AB
AX-182162828	C07	13410778	AA	BB	AB
AX-182174995	C07	13461301	AA	BB	AB
AX-95638141	C07	18576158	AA	BB	AB
AX-179307461	C07	18759393	AA	BB	AB
AX-177910685	C07	18761585	AA	BB	AB
AX-182176591	C07	18867337	AA	BB	AB
AX-95502508	C07	19038113	AA	BB	AB
AX-177835566	C07	19156218	AA	BB	AB
AX-95503207	C07	19501376	AA	BB	AB
AX-177910552	C07	19662980	AA	BB	AB
AX-105336819	C07	20741654	AA	BB	AB
AX-95501197	C07	20780055	AA	BB	AB
AX-95507701	C07	23085638	AA	BB	AB
AX-105309868	C07	23234230	AA	BB	AB
AX-105339349	C07	23241936	AA	BB	AB
AX-182146275	C07	23320743	AA	BB	AB
AX-105338603	C07	23395310	AA	BB	AB
AX-95504144	C07	27529206	AA	BB	AB
AX-177912554	C07	27589234	AA	BB	AB
AX-105336076	C07	27712231	AA	BB	AB
AX-95663374	C07	27822355	AA	BB	AB
AX-105337742	C07	27849531	AA	BB	AB
AX-95501994	C07	27984805	AA	BB	AB
AX-105307673	C07	28079925	AA	BB	AB
AX-105310007	C07	28113711	AA	BB	AB
AX-95505236	C07	28513250	AA	BB	AB
AX-182087699	C07	29504485	AA	BB	AB
AX-95507704	C07	29855346	AA	BB	AB
AX-95663010	C07	29858188	AA	BB	AB
AX-95503604	C07	30054849	AA	BB	AB
AX-95666446	C07	31801361	AA	BB	AB
AX-177913352	C07	32140706	AA	BB	AB
AX-95502159	C07	32565505	AA	BB	AB
AX-86227922	C08	8952038	AA	BB	AB
AX-177834293	C08	20070996	AA	BB	AB
AX-177913285	C08	20675827	AA	BB	AB
AX-86214650	C08	20727633	AA	BB	AB
AX-95666592	C08	21232166	AA	BB	AB
AX-105336488	C08	25295396	AA	BB	AB
AX-105309471	C08	25306991	AA	BB	AB
AX-179307394	C08	25343800	AA	BB	AB
AX-95502849	C08	25379127	AA	BB	AB
AX-105336485	C08	25605553	AA	BB	AB
AX-105336000	C08	26788512	AA	BB	AB
AX-105339406	C08	26972996	AA	BB	AB
AX-95639322	C08	26985648	AA	BB	AB
AX-95509001	C08	27018599	AA	BB	AB
AX-105339390	C08	27377745	AA	BB	AB
AX-177912027	C08	27792461	AA	BB	AB
AX-95507303	C08	27931668	AA	BB	AB
AX-177911775	C08	28185614	AA	BB	AB
AX-86221214	C08	28487819	AA	BB	AB
AX-105338646	C08	28987899	AA	BB	AB
AX-95509007	C08	28989246	AA	BB	AB
AX-105339913	C08	29100986	AA	BB	AB
AX-95504645	C08	30553364	AA	BB	AB
AX-95666436	C08	30830172	AA	BB	AB
AX-105336669	C08	30871209	AA	BB	AB
AX-95508247	C08	31008745	AA	BB	AB
AX-95506088	C08	31281405	AA	BB	AB
AX-105338624	C08	31361628	AA	BB	AB
AX-182151093	C08	33198932	AA	BB	AB
AX-86217174	C08	33306108	AA	BB	AB
AX-105339046	C08	33471716	AA	BB	AB
AX-182125043	C08	33909747	AA	BB	AB
AX-179307528	C08	34269780	AA	BB	AB
AX-86230268	C08	34310830	AA	BB	AB
AX-95636884	C08	34388082	AA	BB	AB
AX-95665437	C08	34810497	AA	BB	AB
AX-95682984	C08	36063720	AA	BB	AB
AX-105336115	C08	36224998	AA	BB	AB
AX-86230075	C08	36745331	AA	BB	AB
AX-86230073	C08	36745382	AA	BB	AB
AX-95503338	C08	37159595	AA	BB	AB
AX-182142153	C09	12367587	AA	BB	AB
AX-95506573	C09	17373233	AA	BB	AB
AX-182156239	C09	23450232	AA	BB	AB
AX-95681167	C09	24929817	AA	BB	AB
AX-182175179	C09	32670742	AA	BB	AB
AX-177911609	C09	34862942	AA	BB	AB
AX-86236963	C09	37494562	AA	BB	AB
AX-182158558	C09	37696015	AA	BB	AB
AX-105307220	C09	40401292	AA	BB	AB
AX-95662926	C09	40419398	AA	BB	AB
AX-95664520	C09	41126474	AA	BB	AB
AX-95501504	C09	41631960	AA	BB	AB
AX-95638044	C09	41937082	AA	BB	AB
AX-105307232	C09	42923016	AA	BB	AB
AX-182136365	C09	42992802	AA	BB	AB
AX-86235581	C09	43132692	AA	BB	AB
AX-95663555	C09	43428088	AA	BB	AB
AX-182134216	C09	48053781	AA	BB	AB

## Sheet: group4_0933AxY3560
probeset_id	Chromosome	position	0933A	Y3560	M31-1	M31-2	M31-5	M31-7	M31-8	M31-12
AX-95502621	A01	198823	AA	BB	AA	AA	AB	AA	AA	AA
AX-177912260	A01	212754	AA	BB	AA	AA	AA	AA	AA	AA
AX-177912483	A01	360009	AA	BB	AA	AA	AA	AA	AA	AA
AX-95665553	A01	398469	AA	BB	AA	AA	AA	AA	AA	AA
AX-177913118	A01	717053	AA	BB	AA	AA	AA	AA	AA	AA
AX-95501321	A01	730624	AA	BB	AA	AA	AB	AA	AA	AA
AX-95502020	A01	1525039	AA	BB	AA	AA	AA	AA	AA	AA
AX-95637211	A01	1582609	AA	BB	AA	AA	AA	AA	AA	AA
AX-177911532	A01	2076602	AA	BB	AA	AA	AA	AA	AA	AA
AX-95664180	A01	2094564	AA	BB	AA	AA	AA	AA	AA	AA
AX-95508437	A01	2128844	AA	BB	AA	AA	AA	AA	AA	AA
AX-95655145	A01	2141160	AA	BB	AA	AA	AA	AA	AA	AA
AX-177911814	A01	2439241	AA	BB	AA	AA	AB	AA	AA	AA
AX-182173272	A01	2579347	AA	BB	AA	AA	AB	AA	AA	AA
AX-182135939	A01	2604767	AA	BB	AA	AA	AA	AA	AA	AA
AX-95681255	A01	2992971	AA	BB	AA	AA	AA	AA	AA	AA
AX-179307696	A01	2993618	AA	BB	AA	AA	AA	AA	AA	AA
AX-177834813	A01	3044599	AA	BB	AA	AA	AA	AA	AA	AA
AX-177912264	A01	3239160	AA	BB	AA	AA	AA	AA	AA	AA
AX-95504763	A01	3282715	AA	BB	AA	AA	AA	AA	AA	AA
AX-95509058	A01	3312635	AA	BB	AA	AA	AA	AA	AA	AA
AX-95656361	A01	3432062	AA	BB	AA	AA	AA	AA	AA	AA
AX-95502133	A01	3482461	AA	BB	AA	AA	AA	AA	AA	AA
AX-177912594	A01	4020809	AA	BB	AA	AA	AB	AA	AB	AA
AX-95637411	A01	5121858	AA	BB	AA	AA	AB	AA	AB	AA
AX-95501944	A01	6794703	AA	BB	AA	AA	AA	AA	AA	AA
AX-182149877	A01	6916160	AA	BB	AA	AA	AA	AA	AA	AA
AX-182126643	A01	6951719	AA	BB	AA	AA	AA	AA	AA	AA
AX-177912802	A01	7156915	AA	BB	AA	AA	AA	AA	AA	AA
AX-86222673	A01	7370278	AA	BB	AA	AA	AA	AA	AA	AA
AX-182124925	A01	7614125	AA	BB	AA	AA	AA	AA	AA	AA
AX-182161712	A01	7835721	AA	BB	AA	AA	AA	AA	AA	AA
AX-95508858	A01	7912026	AA	BB	AA	AA	AA	AA	AA	AA
AX-95664675	A01	8155867	AA	BB	AA	AA	AA	AA	AA	AA
AX-95636642	A01	8930734	AA	BB	AA	AA	AA	AA	AA	AA
AX-177830614	A01	9312527	AA	BB	AA	AA	AA	AA	AA	AA
AX-182141853	A01	9362728	AA	BB	AA	AA	AA	AA	AA	AA
AX-182087803	A01	9389222	AA	BB	AA	AA	AB	AA	AB	AA
AX-177913332	A01	9788080	AA	BB	AA	AA	AB	AA	AB	AA
AX-177909892	A01	10290337	AA	BB	AA	AA	AA	AA	AA	AA
AX-182172059	A01	10725263	AA	BB	AA	AA	AA	AA	AA	AA
AX-182143680	A01	10746319	AA	BB	AA	AA	AA	AA	AA	AA
AX-95636790	A01	14240261	AA	BB	AA	AA	AB	AA	AB	AA
AX-182125872	A01	14293677	AA	BB	AA	AA	AB	AA	AB	AA
AX-182129695	A01	14365463	AA	BB	AA	AA	AB	AA	AB	AA
AX-177631354	A01	14848522	AA	BB	AA	AA	AB	AA	AB	AA
AX-182126600	A01	15220912	AA	BB	AA	AA	AB	AA	AB	AA
AX-177828951	A01	15326332	AA	BB	AA	AA	AB	AA	AB	AA
AX-95636862	A01	15453898	AA	BB	AA	AA	AB	AA	AB	AA
AX-95637036	A01	15486841	AA	BB	AA	AA	AB	AA	AB	AA
AX-182149700	A01	15665184	AA	BB	AA	AA	AB	AA	AB	AA
AX-177829566	A01	15669812	AA	BB	AA	AA	AB	AA	AB	AA
AX-95635800	A01	15846546	AA	BB	AA	AA	AB	AA	AB	AA
AX-95509274	A01	16469624	AA	BB	AA	AA	AA	AA	AB	AA
AX-95502697	A01	16508776	AA	BB	AA	AA	AA	AA	AB	AA
AX-95637867	A01	16591763	AA	BB	AA	AA	AA	AA	AB	AA
AX-95663431	A01	16946565	AA	BB	AA	AA	AB	AA	AB	AA
AX-177910049	A01	17675721	AA	BB	AA	AA	AA	AA	AB	AA
AX-95504659	A01	18070953	AA	BB	AA	AA	AA	AA	AB	AA
AX-86233156	A01	18141319	AA	BB	AA	AA	AA	AA	AB	AA
AX-177834349	A01	18303706	AA	BB	AA	AA	AB	AA	AB	AA
AX-177835514	A01	18579415	AA	BB	AA	AA	AB	AA	AA	AA
AX-86219931	A01	19438918	AA	BB	AA	AA	AB	AA	AB	AA
AX-95663757	A01	19614667	AA	BB	AA	AA	AA	AA	AA	AA
AX-182143730	A01	19666059	AA	BB	AA	AA	AA	AA	AA	AA
AX-95501548	A01	19770968	AA	BB	AA	AA	AB	AA	AA	AA
AX-182147784	A01	20087414	AA	BB	AA	AA	AA	AA	AA	AA
AX-95680545	A01	20308811	AA	BB	AA	AA	AA	AA	AA	AA
AX-95504221	A01	20465173	AA	BB	AA	AA	AB	AA	AB	AA
AX-182154005	A01	20658260	AA	BB	AA	AA	AA	AA	AA	AA
AX-177835898	A01	22790563	AA	BB	AA	AA	AA	AA	AA	AA
AX-182150271	A01	22795371	AA	BB	AA	AA	AA	AA	AB	AA
AX-95683131	A02	1611886	AA	BB	AA	AA	AB	AA	AB	AA
AX-177909889	A02	4882956	AA	BB	AA	AA	AA	AA	AA	AA
AX-95666628	A02	5215016	AA	BB	AA	AA	AA	AA	AB	AA
AX-177827822	A02	5250664	AA	BB	AA	AA	AA	AA	AB	AA
AX-182146418	A02	5356635	AA	BB	AA	AA	AA	AA	AB	AA
AX-95636992	A02	5408612	AA	BB	AA	AA	AA	AA	AA	AA
AX-95639519	A02	5622288	AA	BB	AA	AA	AA	AA	AB	AA
AX-86236585	A02	5687728	AA	BB	AA	AA	AA	AA	AB	AA
AX-95683315	A02	5690306	AA	BB	AA	AA	AA	AA	AB	AA
AX-182162187	A02	5871468	AA	BB	AA	AA	AA	AA	AB	AA
AX-95638081	A02	6027264	AA	BB	AA	AA	AA	AA	AA	AA
AX-182087823	A02	6144740	AA	BB	AA	AA	AA	AA	AA	AA
AX-182170717	A02	6233395	AA	BB	AA	AA	AA	AA	AB	AA
AX-95509034	A02	6272847	AA	BB	AA	AA	AA	AA	AA	AA
AX-95638573	A02	6858767	AA	BB	AA	AA	AA	AA	AA	AA
AX-95503580	A02	7371529	AA	BB	AA	AA	AA	AA	AA	AA
AX-95639067	A02	7486392	AA	BB	AA	AA	AA	AA	AA	AA
AX-177827848	A02	7557464	AA	BB	AA	AA	AA	AA	AA	AA
AX-182155845	A02	7641799	AA	BB	AA	AA	AA	AA	AA	AA
AX-95502337	A02	8209172	AA	BB	AA	AA	AA	AA	AB	AA
AX-182148986	A02	8242263	AA	BB	AA	AA	AA	AA	AB	AA
AX-182147245	A02	8255885	AA	BB	AA	AA	AA	AA	AA	AA
AX-182125983	A02	8405496	AA	BB	AA	AA	AA	AA	AB	AA
AX-177912782	A02	8550776	AA	BB	AA	AA	AA	AA	AA	AA
AX-95639328	A02	9075881	AA	BB	AA	AA	AA	AA	AB	AA
AX-95664012	A02	9445873	AA	BB	AA	AA	AA	AA	AA	AA
AX-177831482	A02	9728637	AA	BB	AA	AA	AA	AA	AA	AA
AX-179580096	A02	9783806	AA	BB	AA	AA	AA	AA	AB	AA
AX-182134274	A02	10817962	AA	BB	AA	AA	AB	AA	AB	AA
AX-182128414	A02	10998968	AA	BB	AA	AA	AB	AA	AB	AA
AX-86216715	A02	11750712	AA	BB	AA	AA	AA	AA	AB	AA
AX-177829785	A02	12249503	AA	BB	AA	AA	AA	AA	AA	AA
AX-95655237	A02	12872269	AA	BB	AA	AA	AB	AA	AB	AA
AX-177912058	A02	18255015	AA	BB	AA	AA	AB	AA	AB	AA
AX-182134755	A02	18348727	AA	BB	AA	AA	AB	AA	AB	AA
AX-95506377	A02	18834371	AA	BB	AA	AA	AB	AA	AB	AA
AX-182169636	A03	1963409	AA	BB	AA	AA	AA	AA	AA	AA
AX-182157094	A03	2289810	AA	BB	AA	AA	AB	AA	AB	AA
AX-95509338	A03	2440092	AA	BB	AA	AA	AA	AA	AA	AA
AX-95508432	A03	2457741	AA	BB	AA	AA	AB	AA	AB	AA
AX-182087154	A03	2764420	AA	BB	AA	AA	AB	AA	AB	AA
AX-95506788	A03	3349809	AA	BB	AA	AA	AB	AA	AA	AA
AX-105337675	A03	3794794	AA	BB	AA	AA	AB	AA	AA	AA
AX-182140633	A03	3929928	AA	BB	AA	AA	AB	AA	AA	AA
AX-95505872	A03	4030660	AA	BB	AA	AA	AB	AA	AA	AA
AX-95656234	A03	4092990	AA	BB	AA	AA	AA	AA	AB	AA
AX-177911190	A03	4511921	AA	BB	AA	AA	AB	AA	AB	AA
AX-95508945	A03	4754949	AA	BB	AA	AA	AB	AA	AA	AA
AX-177829595	A03	4797861	AA	BB	AA	AA	AB	AA	AA	AA
AX-95503270	A03	5119830	AA	BB	AA	AA	AB	AA	AB	AA
AX-182140418	A03	5636296	AA	BB	AA	AA	AB	AA	AA	AA
AX-182150244	A03	6198036	AA	BB	AA	AA	AB	AA	AB	AA
AX-95664900	A03	6493980	AA	BB	AA	AA	AB	AA	AA	AA
AX-182176474	A03	6526359	AA	BB	AA	AA	AB	AA	AA	AA
AX-182159096	A03	6610774	AA	BB	AA	AA	AB	AA	AB	AA
AX-95506005	A03	6727279	AA	BB	AA	AA	AB	AA	AB	AA
AX-177833140	A03	6861108	AA	BB	AA	AA	AB	AA	AA	AA
AX-95509577	A03	6881611	AA	BB	AA	AA	AB	AA	AA	AA
AX-95508143	A03	7158596	AA	BB	AA	AA	AB	AA	AB	AA
AX-182132838	A03	7166944	AA	BB	AA	AA	AB	AA	AB	AA
AX-177834122	A03	7220018	AA	BB	AA	AA	AA	AA	AB	AA
AX-177911902	A03	7311327	AA	BB	AA	AA	AA	AA	AB	AA
AX-177910117	A03	7489059	AA	BB	AA	AA	AB	AA	AB	AA
AX-177911805	A03	7616979	AA	BB	AA	AA	AB	AA	AB	AA
AX-95506308	A03	8065497	AA	BB	AA	AA	AA	AA	AA	AA
AX-95638334	A03	8137479	AA	BB	AA	AA	AB	AA	AB	AA
AX-95665084	A03	8876213	AA	BB	AA	AA	AB	AA	AB	AA
AX-182087809	A03	8930569	AA	BB	AA	AA	AB	AA	AB	AA
AX-182126137	A03	8931729	AA	BB	AA	AA	AB	AA	AB	AA
AX-177830988	A03	9067103	AA	BB	AA	AA	AB	AA	AB	AA
AX-95507218	A03	9085530	AA	BB	AA	AA	AB	AA	AB	AA
AX-182152411	A03	9309350	AA	BB	AA	AA	AB	AA	AB	AA
AX-179307297	A03	9331524	AA	BB	AA	AA	AB	AA	AB	AA
AX-177835269	A03	9525405	AA	BB	AA	AA	AB	AA	AB	AA
AX-105337781	A03	9955843	AA	BB	AA	AA	AB	AA	AB	AA
AX-182139142	A03	10002812	AA	BB	AA	AA	AB	AA	AB	AA
AX-177912354	A03	14467832	AA	BB	AA	AA	AA	AA	AA	AA
AX-182125133	A03	14602655	AA	BB	AA	AA	AA	AA	AA	AA
AX-182157058	A03	14763107	AA	BB	AA	AA	AA	AA	AA	AA
AX-95509560	A03	14820971	AA	BB	AA	AA	AA	AA	AA	AA
AX-95665748	A03	15038093	AA	BB	AA	AA	AB	AA	AB	AA
AX-95505383	A03	15100308	AA	BB	AA	AA	AA	AA	AA	AA
AX-95635251	A03	15121067	AA	BB	AA	AA	AA	AA	AA	AA
AX-177835558	A03	15219771	AA	BB	AA	AA	AA	AA	AA	AA
AX-177828932	A03	15228244	AA	BB	AA	AA	AA	AA	AA	AA
AX-182152278	A03	15427226	AA	BB	AA	AA	AB	AA	AB	AA
AX-95509572	A03	15498700	AA	BB	AA	AA	AB	AA	AB	AA
AX-95507281	A04	750452	AA	BB	AA	AA	AA	AA	AB	AA
AX-95655183	A04	796835	AA	BB	AA	AA	AA	AA	AB	AA
AX-177912976	A04	966614	AA	BB	AA	AA	AA	AA	AB	AA
AX-177832551	A04	988803	AA	BB	AA	AA	AA	AA	AB	AA
AX-95662645	A04	1037957	AA	BB	AA	AA	AA	AA	AB	AA
AX-86233870	A04	1054384	AA	BB	AA	AA	AA	AA	AB	AA
AX-179307588	A04	1100209	AA	BB	AA	AA	AA	AA	AB	AA
AX-177833285	A04	1349521	AA	BB	AA	AA	AA	AA	AB	AA
AX-177911849	A04	1540119	AA	BB	AA	AA	AA	AA	AB	AA
AX-95501575	A04	8661497	AA	BB	AA	AA	AB	AA	AB	AA
AX-177834552	A04	8742173	AA	BB	AA	AA	BB	AA	BB	AA
AX-95508362	A04	9094588	AA	BB	AA	AA	AB	AA	AB	AA
AX-95635230	A04	10268881	AA	BB	AA	AA	AA	AA	AB	AA
AX-95503614	A04	10415680	AA	BB	AA	AA	AA	AA	AA	AA
AX-177828857	A04	10415831	AA	BB	AA	AA	AA	AA	AA	AA
AX-95666520	A04	10515356	AA	BB	AA	AA	AA	AA	AA	AA
AX-177833715	A04	16484458	AA	BB	AA	AA	AB	AA	AB	AA
AX-95505768	A05	871689	AA	BB	AA	AA	AB	AA	AA	AA
AX-182125476	A05	1091785	AA	BB	AA	AA	AA	AA	AA	AA
AX-95656061	A05	1474158	AA	BB	AA	AA	AA	AA	AA	AA
AX-95504430	A05	1887134	AA	BB	AA	AA	AA	AA	AA	AA
AX-182173242	A05	1904275	AA	BB	AA	AA	AA	AA	AA	AA
AX-182156752	A05	2163606	AA	BB	AA	AA	AA	AA	AA	AA
AX-182144070	A05	2402352	AA	BB	AA	AA	AB	AA	AB	AA
AX-95682879	A05	2997485	AA	BB	AA	AA	AA	AA	AA	AA
AX-95509323	A05	3621932	AA	BB	AA	AA	AB	AA	AB	AA
AX-95502175	A05	3762765	AA	BB	AA	AA	AA	AA	AA	AA
AX-95504919	A05	3853825	AA	BB	AA	AA	AA	AA	AA	AA
AX-177828199	A05	3909610	AA	BB	AA	AA	AA	AA	AA	AA
AX-95504224	A05	3929212	AA	BB	AA	AA	AA	AA	AA	AA
AX-177827743	A05	4207579	AA	BB	AA	AA	AA	AA	AA	AA
AX-95507219	A05	4243236	AA	BB	AA	AA	AA	AA	AA	AA
AX-179307094	A05	4295731	AA	BB	AA	AA	AA	AA	AA	AA
AX-177833846	A05	5399140	AA	BB	AA	AA	AA	AA	AA	AA
AX-95664488	A05	5459849	AA	BB	AA	AA	AA	AA	AA	AA
AX-177912492	A05	5563282	AA	BB	AA	AA	AA	AA	AA	AA
AX-179306787	A05	5606124	AA	BB	AA	AA	AA	AA	AA	AA
AX-95507692	A05	5766873	AA	BB	AA	AA	AA	AA	AA	AA
AX-95508318	A05	5954217	AA	BB	AA	AA	AA	AA	AA	AA
AX-182165966	A05	6228433	AA	BB	AA	AA	AA	AA	AA	AA
AX-95502521	A05	7222412	AA	BB	AA	AA	AB	AA	AB	AA
AX-177832647	A05	8294403	AA	BB	AA	AA	AA	AA	AA	AA
AX-179307134	A05	8987073	AA	BB	AA	AA	AA	AA	AA	AA
AX-182126362	A05	12299594	AA	BB	AA	AA	AB	AA	AB	AA
AX-95635627	A05	13401680	AA	BB	AA	AA	AB	AA	AB	AA
AX-95638897	A05	13601568	AA	BB	AA	AA	AB	AA	AB	AA
AX-182143990	A05	13900990	AA	BB	AA	AA	AA	AA	AA	AA
AX-182151404	A05	13980412	AA	BB	AA	AA	AB	AA	AB	AA
AX-95680998	A05	14285552	AA	BB	AA	AA	AA	AA	AA	AA
AX-177911746	A05	14411606	AA	BB	AA	AA	AA	AA	AA	AA
AX-182143010	A05	15546430	AA	BB	AA	AA	AA	AA	AA	AA
AX-95638633	A05	16463463	AA	BB	AA	AA	AB	AA	AB	AA
AX-95637202	A05	18570049	AA	BB	AA	AA	AB	AA	AB	AA
AX-179307720	A05	18633517	AA	BB	AA	AA	AB	AA	AB	AA
AX-95507082	A05	20333752	AA	BB	AA	AA	AB	AA	AB	AA
AX-95664321	A05	20351180	AA	BB	AA	AA	AB	AA	AB	AA
AX-182172879	A05	20603965	AA	BB	AA	AA	AB	AA	AB	AA
AX-177912470	A05	21188358	AA	BB	AA	AA	AB	AA	AB	AA
AX-95506580	A05	21899702	AA	BB	AA	AA	AB	AA	AA	AA
AX-177912135	A05	21956333	AA	BB	AA	AA	AB	AA	AB	AA
AX-177832432	A05	22118239	AA	BB	AA	AA	AB	AA	AB	AA
AX-179306778	A05	22151069	AA	BB	AA	AA	AB	AA	AB	AA
AX-177912243	A05	22464190	AA	BB	AA	AA	AB	AA	AB	AA
AX-177913265	A05	22876397	AA	BB	AA	AA	AB	AA	AB	AA
AX-177832917	A05	22896350	AA	BB	AA	AA	AB	AA	AB	AA
AX-177913287	A05	22999894	AA	BB	AA	AA	AB	AA	AB	AA
AX-177912371	A06	58478	AA	BB	AA	AA	AA	AA	AB	AA
AX-95509271	A06	116247	AA	BB	AA	AA	AB	AA	AA	AA
AX-95636509	A06	266415	AA	BB	AA	AA	AA	AA	AB	AA
AX-177831637	A06	728368	AA	BB	AA	AA	AB	AA	AB	AA
AX-177833610	A06	787710	AA	BB	AA	AA	AB	AA	AB	AA
AX-177827535	A06	816547	AA	BB	AA	AA	AB	AA	AA	AA
AX-95508817	A06	991164	AA	BB	AA	AA	AA	AA	AB	AA
AX-182154808	A06	1350492	AA	BB	AA	AA	AA	AA	AB	AA
AX-95663205	A06	1469265	AA	BB	AA	AA	AB	AA	AB	AA
AX-95505861	A06	2149249	AA	BB	AA	AA	AA	AA	AA	AA
AX-177828453	A06	2360914	AA	BB	AA	AA	AA	AA	AA	AA
AX-95665455	A06	2420107	AA	BB	AA	AA	AB	AA	AA	AA
AX-179306941	A06	2448813	AA	BB	AA	AA	AA	AA	AA	AA
AX-95506806	A06	2576163	AA	BB	AA	AA	AA	AA	AA	AA
AX-177912167	A06	2625420	AA	BB	AA	AA	AA	AA	AA	AA
AX-182129674	A06	2768312	AA	BB	AA	AA	AB	AA	AA	AA
AX-177912977	A06	2796354	AA	BB	AA	AA	AB	AA	AA	AA
AX-177833257	A06	2896587	AA	BB	AA	AA	AB	AA	AA	AA
AX-86227953	A06	2943150	AA	BB	AA	AA	AB	AA	AA	AA
AX-95505922	A06	2958827	AA	BB	AA	AA	AB	AA	AA	AA
AX-86214316	A06	2987221	AA	BB	AA	AA	AB	AA	AA	AA
AX-95502124	A06	3090575	AA	BB	AA	AA	AB	AA	AA	AA
AX-182144608	A06	3216471	AA	BB	AA	AA	AB	AA	AA	AA
AX-182087544	A06	3231009	AA	BB	AA	AA	AA	AA	AA	AA
AX-95638616	A06	21362889	AA	BB	AA	AA	AB	AA	AB	AA
AX-95656835	A06	21363682	AA	BB	AA	AA	AB	AA	AB	AA
AX-95639147	A06	21528698	AA	BB	AA	AA	AA	AA	AA	AA
AX-105307005	A06	21528844	AA	BB	AA	AA	AB	AA	AB	AA
AX-95509499	A06	21602441	AA	BB	AA	AA	AA	AA	AA	AA
AX-177830624	A06	21686790	AA	BB	AA	AA	AA	AA	AA	AA
AX-95662748	A06	21963704	AA	BB	AA	AA	AA	AA	AA	AA
AX-95635321	A06	22588158	AA	BB	AA	AA	AA	AA	AA	AA
AX-95636682	A06	22598628	AA	BB	AA	AA	AA	AA	AA	AA
AX-182167962	A06	22685981	AA	BB	AA	AA	AB	AA	AB	AA
AX-177833891	A06	22994275	AA	BB	AA	AA	AB	AA	AB	AA
AX-95508474	A06	23095245	AA	BB	AA	AA	AB	AA	AB	AA
AX-95662586	A06	23129284	AA	BB	AA	AA	AB	AA	AB	AA
AX-95503227	A06	24322070	AA	BB	AA	AA	AA	AA	AA	AA
AX-182126510	A06	24366029	AA	BB	AA	AA	AA	AA	AA	AA
AX-95508194	A07	175504	AA	BB	AA	AA	AB	AA	AB	AA
AX-95503488	A07	503202	AA	BB	AA	AA	AA	AA	AA	AA
AX-177829310	A07	885906	AA	BB	AA	AA	AA	AA	AA	AA
AX-95508069	A07	1110150	AA	BB	AA	AA	AB	AA	AB	AA
AX-177831174	A07	1145826	AA	BB	AA	AA	AB	AA	AB	AA
AX-95505071	A07	1182739	AA	BB	AA	AA	AA	AA	AA	AA
AX-182141687	A07	1241046	AA	BB	AA	AA	AB	AA	AB	AA
AX-177828915	A07	1271475	AA	BB	AA	AA	AA	AA	AA	AA
AX-182160949	A07	1689913	AA	BB	AA	AA	AA	AA	AA	AA
AX-177913005	A07	1736730	AA	BB	AA	AA	AA	AA	AA	AA
AX-177828662	A07	1977367	AA	BB	AA	AA	AA	AA	AA	AA
AX-182151099	A07	2627058	AA	BB	AA	AA	AB	AA	AB	AA
AX-86216992	A07	2643908	AA	BB	AA	AA	AA	AA	AA	AA
AX-95680546	A07	3314765	AA	BB	AA	AA	AB	AA	AB	AA
AX-177832832	A07	3325864	AA	BB	AA	AA	AA	AA	AA	AA
AX-95507986	A07	4162142	AA	BB	AA	AA	AA	AA	AA	AA
AX-182141284	A07	4283656	AA	BB	AA	AA	AB	AA	AB	AA
AX-182164478	A07	4504880	AA	BB	AA	AA	AB	AA	AB	AA
AX-95637239	A07	4914807	AA	BB	AA	AA	AB	AA	AB	AA
AX-95640180	A07	4995139	AA	BB	AA	AA	AB	AA	AB	AA
AX-182141083	A07	5268725	AA	BB	AA	AA	AB	AA	AB	AA
AX-177833512	A07	5471075	AA	BB	AA	AA	AB	AA	AB	AA
AX-95680447	A07	5495357	AA	BB	AA	AA	AA	AA	AA	AA
AX-177827909	A07	5524144	AA	BB	AA	AA	AA	AA	AA	AA
AX-177829162	A07	5584152	AA	BB	AA	AA	AB	AA	AB	AA
AX-182129626	A07	5635533	AA	BB	AA	AA	AB	AA	AB	AA
AX-177827651	A07	6012999	AA	BB	AA	AA	AA	AA	AA	AA
AX-182087850	A07	6015130	AA	BB	AA	AA	AB	AA	AB	AA
AX-95509286	A07	6240941	AA	BB	AA	AA	AA	AA	AA	AA
AX-177835542	A07	6253879	AA	BB	AA	AA	AA	AA	AA	AA
AX-95637282	A07	6362345	AA	BB	AA	AA	AA	AA	AA	AA
AX-95638829	A07	6430162	AA	BB	AA	AA	AA	AA	AA	AA
AX-95680941	A07	6600164	AA	BB	AA	AA	AB	AA	AB	AA
AX-182130952	A07	8137302	AA	BB	AA	AA	AA	AA	AA	AA
AX-182159796	A07	8485629	AA	BB	AA	AA	AB	AA	AB	AA
AX-95509571	A07	8577828	AA	BB	AA	AA	AB	AA	AB	AA
AX-95507014	A07	8891587	AA	BB	AA	AA	AB	AA	AB	AA
AX-177831127	A07	8992455	AA	BB	AA	AA	AA	AA	AB	AA
AX-182124963	A07	9061386	AA	BB	AA	AA	AA	AA	AB	AA
AX-177830677	A07	9213985	AA	BB	AA	AA	AA	AA	AB	AA
AX-182134600	A07	9251073	AA	BB	AA	AA	AA	AA	AB	AA
AX-182176252	A07	9266322	AA	BB	AA	AA	AA	AA	AB	AA
AX-177831722	A07	11205439	AA	BB	AA	AA	AA	AA	AA	AA
AX-95680711	A07	12197008	AA	BB	AA	AA	AA	AA	AB	AA
AX-177835903	A07	12323385	AA	BB	AA	AA	AA	AA	AA	AA
AX-177834983	A07	12709112	AA	BB	AA	AA	AA	AA	AB	AA
AX-182162683	A07	12907714	AA	BB	AA	AA	AB	AA	AB	AA
AX-177834209	A07	13114093	AA	BB	AA	AA	AA	AA	AA	AA
AX-182142733	A07	13130371	AA	BB	AA	AA	AA	AA	AA	AA
AX-182151810	A07	13354994	AA	BB	AA	AA	AA	AA	AA	AA
AX-95506072	A07	13428544	AA	BB	AA	AA	AA	AA	AA	AA
AX-95656692	A07	14103320	AA	BB	AA	AA	AB	AA	AB	AA
AX-177831389	A07	14170180	AA	BB	AA	AA	AB	AA	AB	AA
AX-105247713	A07	14515145	AA	BB	AA	AA	AB	AA	AB	AA
AX-86233841	A07	14806126	AA	BB	AA	AA	AB	AA	AB	AA
AX-95665475	A07	14966329	AA	BB	AA	AA	AA	AA	AA	AA
AX-177912694	A07	15251664	AA	BB	AA	AA	AB	AA	AB	AA
AX-95509585	A07	15403624	AA	BB	AA	AA	AA	AA	AA	AA
AX-86221502	A07	15433526	AA	BB	AA	AA	AA	AA	AA	AA
AX-95665052	A07	16092620	AA	BB	AA	AA	AA	AA	AA	AA
AX-95635600	A07	16155487	AA	BB	AA	AA	AA	AA	AA	AA
AX-177913464	A07	16162855	AA	BB	AA	AA	AA	AA	AA	AA
AX-105307481	A08	131384	AA	BB	AA	AA	AB	AA	AA	AA
AX-95637926	A08	293851	AA	BB	AA	AA	AA	AA	AA	AA
AX-95662886	A08	313890	AA	BB	AA	AA	AA	AA	AA	AA
AX-95663434	A08	598224	AA	BB	AA	AA	AA	AA	AA	AA
AX-177911109	A08	636677	AA	BB	AA	AA	AA	AA	AA	AA
AX-95505873	A08	720617	AA	BB	AA	AA	AA	AA	AA	AA
AX-95506362	A08	1012939	AA	BB	AA	AA	AA	AA	AA	AA
AX-105306760	A08	1130017	AA	BB	AA	AA	AA	AA	AA	AA
AX-182087828	A08	2268802	AA	BB	AA	AA	AA	AA	AA	AA
AX-95507732	A08	2545051	AA	BB	AA	AA	AA	AA	AA	AA
AX-95638263	A08	2566406	AA	BB	AA	AA	AA	AA	AA	AA
AX-95666296	A08	2607550	AA	BB	AA	AA	AA	AA	AA	AA
AX-95638696	A08	2748018	AA	BB	AA	AA	AA	AA	AA	AA
AX-95663615	A08	2762301	AA	BB	AA	AA	AA	AA	AA	AA
AX-182156667	A08	3386572	AA	BB	AA	AA	AA	AA	AA	AA
AX-177831398	A08	3807625	AA	BB	AA	AA	AA	AA	AA	AA
AX-95665317	A08	3956547	AA	BB	AA	AA	AA	AA	AA	AA
AX-95664623	A08	3956757	AA	BB	AA	AA	AA	AA	AA	AA
AX-95637035	A08	4247662	AA	BB	AA	AA	AA	AA	AA	AA
AX-182143144	A08	4259908	AA	BB	AA	AA	AA	AA	AA	AA
AX-177829325	A08	4459465	AA	BB	AA	AA	AA	AA	AA	AA
AX-95637716	A08	4471376	AA	BB	AA	AA	AA	AA	AA	AA
AX-182087452	A08	4639572	AA	BB	AA	AA	AA	AA	AA	AA
AX-182087391	A08	4881712	AA	BB	AA	AA	AA	AA	AA	AA
AX-95638516	A08	4895784	AA	BB	AA	AA	AA	AA	AA	AA
AX-95638743	A08	4946191	AA	BB	AA	AA	AA	AA	AA	AA
AX-95636098	A08	5232301	AA	BB	AA	AA	AA	AA	AA	AA
AX-95665617	A08	5233746	AA	BB	AA	AA	AA	AA	AA	AA
AX-182129734	A08	5661853	AA	BB	AA	AA	AA	AA	AA	AA
AX-182176153	A08	5924132	AA	BB	AA	AA	AA	AA	AA	AA
AX-182136685	A08	6121722	AA	BB	AA	AA	AA	AA	AA	AA
AX-182164816	A08	6786885	AA	BB	AA	AA	AA	AA	AA	AA
AX-95639022	A08	6810213	AA	BB	AA	AA	AA	AA	AA	AA
AX-177912814	A08	6836384	AA	BB	AA	AA	AA	AA	AA	AA
AX-182139210	A08	7204346	AA	BB	AA	AA	AA	AA	AA	AA
AX-95664814	A08	7221120	AA	BB	AA	AA	AA	AA	AA	AA
AX-95636918	A08	7272596	AA	BB	AA	AA	AA	AA	AA	AA
AX-95662824	A08	7286844	AA	BB	AA	AA	AA	AA	AA	AA
AX-95636279	A08	7489479	AA	BB	AA	AA	AA	AA	AA	AA
AX-182133403	A08	7562820	AA	BB	AA	AA	AA	AA	AA	AA
AX-95663027	A08	7647014	AA	BB	AA	AA	AA	AA	AA	AA
AX-95636512	A08	7774655	AA	BB	AA	AA	AA	AA	AA	AA
AX-95663092	A08	8490087	AA	BB	AB	AA	AA	AA	AA	AA
AX-95506569	A08	10338218	AA	BB	AA	AA	AA	AA	AA	AA
AX-95637396	A08	10557348	AA	BB	AA	AA	AA	AA	AA	AA
AX-95666266	A08	10579999	AA	BB	AA	AA	AA	AA	AA	AA
AX-95666488	A08	10587676	AA	BB	AA	AA	AA	AA	AA	AA
AX-95664685	A08	10682692	AA	BB	AA	AA	AA	AA	AA	AA
AX-95639554	A08	10716400	AA	BB	AA	AA	AA	AA	AA	AA
AX-95636909	A08	10872039	AA	BB	AA	AA	AA	AA	AA	AA
AX-95637922	A08	11166362	AA	BB	AA	AA	AA	AA	AA	AA
AX-95664469	A08	11688286	AA	BB	AA	AA	AB	AA	AB	AA
AX-95638155	A08	11815271	AA	BB	AA	AA	AB	AA	AB	AA
AX-95636543	A08	11827449	AA	BB	AA	AA	AB	AA	AB	AA
AX-95638560	A08	11831251	AA	BB	AA	AA	AB	AA	AB	AA
AX-95636783	A08	13830656	AA	BB	AA	AA	AA	AA	AA	AA
AX-95665155	A08	14393035	AA	BB	AA	AA	AA	AA	AA	AA
AX-95637797	A08	16969405	AA	BB	AA	AA	AB	AA	AB	AA
AX-177913295	A08	17011125	AA	BB	AA	AA	AB	AA	AB	AA
AX-95664641	A08	17156901	AA	BB	AA	AA	AB	AA	AB	AA
AX-95635263	A08	17222666	AA	BB	AA	AA	AA	AA	AA	AA
AX-177830595	A08	17270213	AA	BB	AA	AA	AB	AA	AB	AA
AX-95681075	A08	17298816	AA	BB	AA	AA	AB	AA	AB	AA
AX-95638744	A08	17306277	AA	BB	AA	AA	AB	AA	AB	AA
AX-95636119	A08	18009832	AA	BB	AA	AA	AA	AA	AA	AA
AX-95664885	A08	18068968	AA	BB	AA	AA	AA	AA	AB	AA
AX-95501309	A08	18081290	AA	BB	AA	AA	AA	AA	AB	AA
AX-95637573	A09	408228	AA	BB	AA	AA	AB	AA	AB	AA
AX-182155511	A09	677779	AA	BB	AA	AA	AA	AA	AA	AA
AX-177835940	A09	4740361	AA	BB	AA	AA	AA	AA	AA	AA
AX-95663104	A09	5008448	AA	BB	AA	AA	AA	AA	AA	AA
AX-95506795	A09	5036357	AA	BB	AA	AA	AA	AA	AA	AA
AX-177912109	A09	5553806	AA	BB	AA	AA	AA	AA	AA	AA
AX-182143838	A09	5789403	AA	BB	AA	AA	AA	AA	AA	AA
AX-177833288	A09	6974166	AA	BB	AA	AA	AA	AA	AA	AA
AX-95639501	A09	7019047	AA	BB	AA	AA	AA	AA	AA	AA
AX-177913227	A09	7182503	AA	BB	AA	AA	AA	AA	AA	AA
AX-95639930	A09	8149008	AA	BB	AA	AA	AA	AA	AA	AA
AX-177912474	A09	9224656	AA	BB	AA	AA	AA	AA	AB	AA
AX-95637594	A09	9771822	AA	BB	AA	AA	AA	AA	AA	AA
AX-182137274	A09	10187157	AA	BB	AA	AA	AA	AA	AA	AA
AX-182135704	A09	10251698	AA	BB	AA	AA	AA	AA	AA	AA
AX-95666284	A09	13189409	AA	BB	AA	AA	AA	AA	AB	AA
AX-177831599	A09	13211756	AA	BB	AA	AA	AA	AA	AB	AA
AX-95502207	A09	13494956	AA	BB	AA	AA	AA	AA	AB	AA
AX-177829985	A09	14026503	AA	BB	AA	AA	AB	AA	AB	AA
AX-105307852	A09	14330215	AA	BB	AA	AA	AA	AA	AB	AA
AX-182134062	A09	14554562	AA	BB	AA	AA	AA	AA	AB	AA
AX-182125885	A09	15090252	AA	BB	AA	AA	AA	AA	AB	AA
AX-182127479	A09	15687636	AA	BB	AA	AA	AA	AA	AB	AA
AX-182141797	A09	16311090	AA	BB	AA	AA	AA	AA	AB	AA
AX-182126791	A09	21747821	AA	BB	AA	AA	AB	AA	AB	AA
AX-95636332	A09	21894367	AA	BB	AA	AA	AB	AA	AB	AA
AX-177829538	A09	23394648	AA	BB	AA	AA	AA	AA	AA	AA
AX-182164924	A09	23692880	AA	BB	AA	AA	AA	AA	AA	AA
AX-182171901	A09	26005735	AA	BB	AA	AA	AA	AA	AA	AA
AX-95506678	A09	26064133	AA	BB	AA	AA	AA	AA	AA	AA
AX-95683209	A09	26880504	AA	BB	AA	AA	AB	AA	AA	AA
AX-179307551	A09	26971640	AA	BB	AA	AA	AB	AA	AB	AA
AX-182176902	A09	27285464	AA	BB	AA	AA	AB	AA	AB	AA
AX-182142581	A09	27342290	AA	BB	AA	AA	AB	AA	AB	AA
AX-95508410	A09	27923669	AA	BB	AA	AA	AA	AA	AA	AA
AX-95664754	A09	27937960	AA	BB	AA	AA	AA	AA	AA	AA
AX-182149021	A09	28638676	AA	BB	AA	AA	AA	AA	AB	AA
AX-182138523	A09	29453276	AA	BB	AA	AA	AA	AA	AB	AA
AX-182128443	A09	29570841	AA	BB	AA	AA	AA	AA	AB	AA
AX-95509047	A09	29887631	AA	BB	AA	AA	AB	AA	AA	AA
AX-182087663	A09	30615218	AA	BB	AA	AA	AB	AA	AB	AA
AX-95664332	A09	32205577	AA	BB	AA	AA	AB	AA	AA	AA
AX-95640114	A09	32206451	AA	BB	AA	AA	AB	AA	AA	AA
AX-182087815	A09	32661635	AA	BB	AA	AA	AB	AA	AA	AA
AX-177631536	A09	32724480	AA	BB	AA	AA	AB	AA	AA	AA
AX-182087553	A10	264884	AA	BB	AA	AA	AB	AA	AB	AA
AX-177911847	A10	475698	AA	BB	AA	AA	AB	AA	AB	AA
AX-182144456	A10	885133	AA	BB	AA	AA	AA	AA	AA	AA
AX-182087833	A10	1164599	AA	BB	AA	AA	AA	AA	AA	AA
AX-177834500	A10	1222282	AA	BB	AA	AA	AA	AA	AA	AA
AX-182136056	A10	1409636	AA	BB	AA	AA	AB	AA	AB	AA
AX-177828383	A10	1477375	AA	BB	AA	AA	AA	AA	AA	AA
AX-95635108	A10	1493884	AA	BB	AA	AA	AA	AA	AA	AA
AX-95683085	A10	1640663	AA	BB	AA	AA	AA	AA	AA	AA
AX-177828527	A10	1780461	AA	BB	AA	AA	AA	AA	AA	AA
AX-95638203	A10	1980375	AA	BB	AA	AA	AA	AA	AA	AA
AX-95663628	A10	2018501	AA	BB	AA	AA	AA	AA	AA	AA
AX-95639304	A10	2542629	AA	BB	AA	AA	AA	AA	AA	AA
AX-95636094	A10	3131493	AA	BB	AA	AA	AB	AA	AB	AA
AX-177631410	A10	3969446	AA	BB	AA	AA	AB	AA	AB	AA
AX-182128647	A10	3969666	AA	BB	AA	AA	AB	AA	AB	AA
AX-182125193	A10	4433221	AA	BB	AA	AA	AB	AA	AB	AA
AX-182129563	A10	4598854	AA	BB	AA	AA	AB	AA	AB	AA
AX-182087879	A10	4693476	AA	BB	AA	AA	AB	AA	AB	AA
AX-182146281	A10	4769301	AA	BB	AA	AA	AB	AA	AB	AA
AX-177913166	A10	4854320	AA	BB	AA	AA	AB	AA	AB	AA
AX-182176788	A10	4895932	AA	BB	AA	AA	AB	AA	AB	AA
AX-95662812	A10	4921117	AA	BB	AA	AA	AB	AA	AB	AA
AX-182176588	A10	5328883	AA	BB	AA	AA	AB	AA	AB	AA
AX-182126783	A10	5829657	AA	BB	AA	AA	AB	AA	AB	AA
AX-177910868	A10	6113454	AA	BB	AA	AA	AB	AA	AB	AA
AX-182087825	A10	6626871	AA	BB	AA	AA	AB	AA	AB	AA
AX-177835134	A10	6716373	AA	BB	AA	AA	AB	AA	AB	AA
AX-177910008	A10	6782839	AA	BB	AA	AA	AB	AA	AB	AA
AX-86236275	A10	6783122	AA	BB	AA	AA	AB	AA	AB	AA
AX-95663077	A10	7112954	AA	BB	AA	AA	AA	AA	AA	AA
AX-177834152	A10	7194726	AA	BB	AA	AA	AA	AA	AA	AA
AX-182153933	A10	7650364	AA	BB	AA	AA	AB	AA	AB	AA
AX-182177651	A10	7732040	AA	BB	AA	AA	AB	AA	AB	AA
AX-95663274	A10	8140388	AA	BB	AA	AA	AB	AA	AB	AA
AX-95503283	A10	8368740	AA	BB	AA	AA	AB	AA	AB	AA
AX-177909934	A10	8667789	AA	BB	AA	AA	AA	AA	AA	AA
AX-95507791	A10	8786764	AA	BB	AA	AA	AA	AA	AA	AA
AX-177835870	A10	9066114	AA	BB	AA	AA	AA	AA	AA	AA
AX-86236767	A10	9102563	AA	BB	AA	AA	AA	AA	AA	AA
AX-95509270	A10	9251499	AA	BB	AA	AA	AA	AA	AA	AA
AX-95506641	A10	9324093	AA	BB	AA	AA	AA	AA	AA	AA
AX-95507416	A10	10108254	AA	BB	AA	AA	AB	AA	AB	AA
AX-95664924	A10	10133294	AA	BB	AA	AA	AB	AA	AB	AA
AX-95501618	A10	10365953	AA	BB	AA	AA	AA	AA	AA	AA
AX-177912988	A10	10444372	AA	BB	AA	AA	AA	AA	AB	AA
AX-182137149	A10	10580421	AA	BB	AA	AA	AB	AA	AB	AA
AX-177911946	A10	11292850	AA	BB	AA	AA	AA	AA	AB	AA
AX-86225190	A10	11776373	AA	BB	AA	AA	AB	AA	AB	AA
AX-177834566	A10	11818824	AA	BB	AA	AA	AB	AA	AB	AA
AX-182128819	A10	11866128	AA	BB	AA	AA	AB	AA	AA	AA
AX-177631217	A10	11880013	AA	BB	AA	AA	AA	AA	AA	AA
AX-95656158	A10	11897919	AA	BB	AA	AA	AB	AA	AA	AA
AX-95502529	A10	11906008	AA	BB	AA	AA	AA	AA	AA	AA
AX-177835804	A10	11938340	AA	BB	AA	AA	AB	AA	AA	AA
AX-95501638	A10	12089526	AA	BB	AA	AA	AB	AA	AA	AA
AX-177912101	A10	12305811	AA	BB	AA	AA	AB	AA	AB	AA
AX-95638619	A10	12727294	AA	BB	AA	AA	AB	AA	AA	AA
AX-177913376	A10	12809742	AA	BB	AA	AA	AB	AA	AA	AA
AX-95503261	A10	12909448	AA	BB	AA	AA	AB	AA	AA	AA
AX-86224817	A10	13354247	AA	BB	AA	AA	AB	AA	AA	AA
AX-177912969	A10	13531436	AA	BB	AA	AA	AB	AA	AA	AA
AX-95638630	A10	13564961	AA	BB	AA	AA	AB	AA	AB	AA
AX-95508357	C01	322398	AA	BB	AA	AA	AA	AA	AA	AA
AX-105338809	C01	351147	AA	BB	AA	AA	AA	AA	AA	AA
AX-182125603	C01	6397869	AA	BB	AA	AA	AB	AA	AB	AA
AX-182130808	C01	6461412	AA	BB	AA	AA	AB	AA	AB	AA
AX-105338135	C01	9755073	AA	BB	AA	AA	AA	AA	AA	AA
AX-95663543	C01	9755412	AA	BB	AA	AA	AA	AA	AA	AA
AX-86222427	C01	9906618	AA	BB	AA	AA	AA	AA	AA	AA
AX-182128314	C01	10989571	AA	BB	AA	AA	AA	AA	AA	AA
AX-86234356	C01	11120370	AA	BB	AA	AA	AA	AA	AA	AA
AX-95665145	C01	11162115	AA	BB	AA	AA	AA	AA	AA	AA
AX-95655872	C01	11305146	AA	BB	AA	AA	AA	AA	AA	AA
AX-95638115	C01	11367853	AA	BB	AA	AA	AA	AA	AA	AA
AX-105307786	C01	11473509	AA	BB	AA	AA	AA	AA	AA	AA
AX-177831023	C01	11534922	AA	BB	AA	AA	AA	AA	AA	AA
AX-95664777	C01	11640935	AA	BB	AA	AA	AA	AA	AA	AA
AX-95506988	C01	12373422	AA	BB	AA	AA	AA	AA	AA	AA
AX-95635245	C01	12374255	AA	BB	AA	AA	AA	AA	AA	AA
AX-95656325	C01	12491314	AA	BB	AA	AA	AA	AA	AA	AA
AX-182163033	C01	12497202	AA	BB	AA	AA	AA	AA	AA	AA
AX-182174201	C01	14196243	AA	BB	AA	AA	AA	AA	AA	AA
AX-179307564	C01	17014817	AA	BB	AA	AA	AB	AA	AB	AA
AX-95665193	C01	17945950	AA	BB	AA	AA	AA	AA	AA	AA
AX-182146023	C01	18039600	AA	BB	AA	AA	AA	AA	AA	AA
AX-95663340	C01	18074407	AA	BB	AA	AA	AA	AA	AA	AA
AX-95680763	C01	18142471	AA	BB	AA	AA	AA	AA	AA	AA
AX-95635229	C01	18182670	AA	BB	AA	AA	AA	AA	AA	AA
AX-182148523	C01	18266572	AA	BB	AA	AA	AA	AA	AA	AA
AX-95635835	C01	18504659	AA	BB	AA	AA	AA	AA	AA	AA
AX-182087743	C01	18592926	AA	BB	AA	AA	AA	AA	AA	AA
AX-180714792	C01	19033779	AA	BB	AA	AA	AA	AA	AA	AA
AX-182129736	C01	19285512	AA	BB	AA	AA	AA	AA	AA	AA
AX-182132967	C01	19350218	AA	BB	AA	AA	AA	AA	AA	AA
AX-95508531	C01	19492762	AA	BB	AA	AA	AA	AA	AA	AA
AX-95635834	C01	20791593	AA	BB	AA	AA	AA	AA	AA	AA
AX-95662666	C01	20805417	AA	BB	AA	AA	AA	AA	AA	AA
AX-95664444	C01	20834968	AA	BB	AA	AA	AA	AA	AA	AA
AX-95664160	C01	20857315	AA	BB	AA	AA	AA	AA	AA	AA
AX-95637450	C01	20938062	AA	BB	AA	AA	AA	AA	AA	AA
AX-95636371	C01	20953683	AA	BB	AA	AA	AA	AA	AA	AA
AX-95662755	C01	20981856	AA	BB	AA	AA	AA	AA	AA	AA
AX-177633052	C01	21106227	AA	BB	AA	AA	AA	AA	AA	AA
AX-95683098	C01	21165853	AA	BB	AA	AA	AA	AA	AA	AA
AX-95636580	C01	21186362	AA	BB	AA	AA	AA	AA	AA	AA
AX-182137512	C01	21321683	AA	BB	AA	AA	AA	AA	AA	AA
AX-95665228	C01	21713574	AA	BB	AA	AA	AA	AA	AA	AA
AX-182157456	C01	21829352	AA	BB	AA	AA	AA	AA	AA	AA
AX-118239506	C01	21849343	AA	BB	AA	AA	AA	AA	AA	AA
AX-182150087	C01	22022557	AA	BB	AA	AA	AA	AA	AA	AA
AX-182087768	C01	24106797	AA	BB	AA	AA	AA	AA	AA	AA
AX-182165952	C01	24316639	AA	BB	AA	AA	AA	AA	AA	AA
AX-105306458	C01	24328636	AA	BB	AA	AA	AA	AA	AA	AA
AX-105306120	C01	24434970	AA	BB	AA	AA	AA	AA	AA	AA
AX-182132761	C01	24455955	AA	BB	AA	AA	AA	AA	AA	AA
AX-105308039	C01	24493002	AA	BB	AA	AA	AA	AA	AA	AA
AX-105307271	C01	24576742	AA	BB	AA	AB	AA	AA	AA	AA
AX-182087856	C01	24631340	AA	BB	AA	AA	AA	AA	AA	AA
AX-105307322	C01	24672835	AA	BB	AA	AA	AA	AA	AA	AA
AX-95638581	C01	24835026	AA	BB	AA	AA	AA	AA	AA	AA
AX-182130704	C01	25080630	AA	BB	AA	AA	AA	AA	AA	AA
AX-182173108	C01	25123121	AA	BB	AA	AA	AA	AA	AA	AA
AX-182128956	C01	25163590	AA	BB	AA	AA	AA	AA	AA	AA
AX-105306635	C01	25344399	AA	BB	AA	AA	AA	AA	AA	AA
AX-95663021	C01	25410531	AA	BB	AA	AA	AA	AA	AA	AA
AX-182154983	C01	25431720	AA	BB	AA	AA	AA	AA	AA	AA
AX-95505735	C01	25562825	AA	BB	AA	AA	AA	AA	AA	AA
AX-182164838	C01	25694065	AA	BB	AA	AA	AA	AA	AA	AA
AX-105305770	C01	25824024	AA	BB	AA	AA	AA	AA	AA	AA
AX-105336914	C01	26477885	AA	BB	AA	AA	AB	AA	AB	AA
AX-179307619	C01	26478063	AA	BB	AA	AA	AB	AA	AB	AA
AX-177912423	C01	26635183	AA	BB	AA	AA	AB	AA	AB	AA
AX-95635941	C01	28122762	AA	BB	AA	AA	AB	AA	AB	AA
AX-95662948	C01	29042243	AA	BB	AA	AA	AB	AA	AB	AA
AX-95666643	C01	29098680	AA	BB	AA	AA	AB	AA	AB	AA
AX-95637543	C01	29219491	AA	BB	AA	AA	AB	AA	AB	AA
AX-95639227	C01	29224702	AA	BB	AA	AA	AB	AA	AB	AA
AX-105335674	C01	29275506	AA	BB	AA	AA	AB	AA	AB	AA
AX-95680811	C01	29753399	AA	BB	AA	AA	AB	AA	AB	AA
AX-105338502	C01	30553786	AA	BB	AA	AA	AB	AA	AB	AA
AX-95665850	C01	30635880	AA	BB	AA	AA	AB	AA	AB	AA
AX-95636827	C01	30676983	AA	BB	AA	AA	AB	AA	AB	AA
AX-95663078	C01	30753379	AA	BB	AA	AA	AB	AA	AB	AA
AX-95637509	C01	30756434	AA	BB	AA	AA	AB	AA	AB	AA
AX-95663019	C01	30791918	AA	BB	AA	AA	AB	AA	AB	AA
AX-95665246	C01	30927952	AA	BB	AA	AA	AB	AA	AB	AA
AX-95638158	C01	31190515	AA	BB	AA	AA	AA	AA	AA	AA
AX-95639156	C01	31210184	AA	BB	AA	AA	AB	AA	AB	AA
AX-95663823	C01	31250061	AA	BB	AA	AA	AB	AA	AB	AA
AX-95638800	C01	31274350	AA	BB	AA	AA	AB	AA	AB	AA
AX-95506683	C01	32143598	AA	BB	AA	AA	AB	AA	AB	AA
AX-177913443	C01	32350038	AA	BB	AA	AA	AB	AA	AB	AA
AX-95665667	C01	32440713	AA	BB	AA	AA	AB	AA	AB	AA
AX-105335657	C01	33411681	AA	BB	AA	AA	AA	AA	AA	AA
AX-95635301	C01	33437769	AA	BB	AA	AA	AA	AA	AA	AA
AX-95639893	C01	35053522	AA	BB	AA	AA	AB	AA	AB	AA
AX-105337544	C01	35114000	AA	BB	AA	AA	AB	AA	AB	AA
AX-86219687	C01	35693303	AA	BB	AA	AA	AA	AA	AA	AA
AX-86227952	C01	35770298	AA	BB	AA	AA	AB	AA	AA	AA
AX-95637024	C01	36017377	AA	BB	AA	AA	AB	AA	AB	AA
AX-105307764	C01	36020501	AA	BB	AA	AA	AB	AA	AB	AA
AX-95508815	C02	10843399	AA	BB	AA	AA	AA	AA	AA	AA
AX-105339856	C03	3021667	AA	BB	AA	AA	AB	AA	AB	AA
AX-105335409	C03	3023049	AA	BB	AA	AA	AB	AA	AB	AA
AX-105336828	C03	3184218	AA	BB	AA	AA	AA	AA	AA	AA
AX-182087798	C03	3217123	AA	BB	AA	AA	AB	AA	AB	AA
AX-95656790	C03	3386209	AA	BB	AA	AA	AA	AA	AA	AA
AX-105335148	C03	3455556	AA	BB	AA	AA	AA	AA	AA	AA
AX-105339227	C03	3473028	AA	BB	AA	AA	AA	AA	AA	AA
AX-86224890	C03	3652211	AA	BB	AA	AA	AA	AA	AA	AA
AX-95663442	C03	3828803	AA	BB	AA	AA	AA	AA	AA	AA
AX-95665064	C03	3925832	AA	BB	AA	AA	AA	AA	AA	AA
AX-181026148	C03	4003032	AA	BB	AA	AA	AA	AA	AA	AA
AX-177833363	C03	4776140	AA	BB	AA	AA	AA	AA	AA	AA
AX-86235723	C03	4941845	AA	BB	AA	AA	AA	AA	AA	AA
AX-105338923	C03	4977418	AA	BB	AA	AA	AA	AA	AA	AA
AX-105306419	C03	5144257	AA	BB	AA	AA	AA	AA	AA	AA
AX-105309003	C03	5154007	AA	BB	AA	AA	AA	AA	AA	AA
AX-182168705	C03	5171159	AA	BB	AA	AA	AA	AA	AA	AA
AX-105308656	C03	5374624	AA	BB	AA	AA	AA	AA	AA	AA
AX-159527373	C03	5466045	AA	BB	AA	AA	AA	AA	AA	AA
AX-105308274	C03	5963574	AA	BB	AA	AA	AB	AA	AB	AA
AX-105337631	C03	6055827	AA	BB	AA	AA	AB	AA	AB	AA
AX-86236848	C03	6082659	AA	BB	AA	AA	AB	AA	AB	AA
AX-105337179	C03	6135074	AA	BB	AA	AA	AB	AA	AB	AA
AX-105336666	C03	6852055	AA	BB	AA	AA	AB	AA	AB	AA
AX-177829493	C03	7095934	AA	BB	AA	AA	AB	AA	AB	AA
AX-95666471	C03	7158265	AA	BB	AA	AA	AB	AA	AB	AA
AX-182178334	C03	7703674	AA	BB	AA	AA	AB	AA	AB	AA
AX-95505345	C03	7712014	AA	BB	AA	AA	AB	AA	AB	AA
AX-177912543	C03	8037693	AA	BB	AA	AA	AA	AA	AA	AA
AX-105307778	C03	8090568	AA	BB	AA	AA	AA	AA	AA	AA
AX-105338064	C03	8326557	AA	BB	AA	AA	AA	AA	AA	AA
AX-95636517	C03	8562038	AA	BB	AA	AA	AA	AA	AA	AA
AX-95636893	C03	9150013	AA	BB	AA	AA	AA	AA	AA	AA
AX-95664126	C03	10120434	AA	BB	AA	AA	AB	AA	AB	AA
AX-95637184	C03	10792683	AA	BB	AA	AA	AA	AA	AA	AA
AX-105337186	C03	10948713	AA	BB	AA	AA	AB	AA	AB	AA
AX-95664329	C03	11057004	AA	BB	AA	AA	AB	AA	AB	AA
AX-118221391	C03	11134942	AA	BB	AA	AA	AB	AA	AB	AA
AX-95664903	C03	11205203	AA	BB	AA	AA	AB	AA	AB	AA
AX-95638552	C03	11523926	AA	BB	AA	AA	AB	AA	AB	AA
AX-177911869	C03	12412462	AA	BB	AA	AA	AB	AA	AB	AA
AX-95505738	C03	12688188	AA	BB	AA	AA	AB	AA	AB	AA
AX-95664337	C03	12709484	AA	BB	AA	AA	AB	AA	AB	AA
AX-95666300	C03	12814643	AA	BB	AA	AA	AB	AA	AB	AA
AX-105337779	C03	12887588	AA	BB	AA	AA	AB	AA	AB	AA
AX-105309650	C03	13052132	AA	BB	AA	AA	AB	AA	AB	AA
AX-105338363	C03	13072275	AA	BB	AA	AA	AB	AA	AB	AA
AX-182161115	C03	13095211	AA	BB	AA	AA	AB	AA	AB	AA
AX-95656179	C03	13736382	AA	BB	AA	AA	AB	AA	AB	AA
AX-177912685	C03	13800097	AA	BB	AA	AA	AB	AA	AB	AA
AX-95638882	C03	13877227	AA	BB	AA	AA	AB	AA	AB	AA
AX-95503512	C03	13992928	AA	BB	AA	AA	AB	AA	AB	AA
AX-95664781	C03	14887987	AA	BB	AA	AA	AB	AA	AB	AA
AX-182087263	C03	14941340	AA	BB	AA	AA	AB	AA	AB	AA
AX-182087540	C03	15009669	AA	BB	AA	AA	AB	AA	AB	AA
AX-95681014	C03	15183000	AA	BB	AA	AA	AB	AA	AB	AA
AX-105335733	C03	15308733	AA	BB	AA	AA	AB	AA	AB	AA
AX-95501478	C03	15745458	AA	BB	AA	AA	AB	AA	AB	AA
AX-105338839	C03	17589503	AA	BB	AA	AA	AA	AA	AA	AA
AX-182124800	C03	17696041	AA	BB	AA	AA	AA	AA	AA	AA
AX-86237331	C03	17967396	AA	BB	AA	AA	AA	AA	AB	AA
AX-105338138	C03	18450519	AA	BB	AA	AA	AA	AA	AA	AA
AX-182133545	C03	19681593	AA	BB	AA	AA	AA	AA	AB	AA
AX-105306259	C03	20725778	AA	BB	AA	AA	AA	AA	AB	AA
AX-105308121	C03	20809524	AA	BB	AA	AA	AA	AA	AA	AA
AX-105305699	C03	20851748	AA	BB	AA	AA	AA	AA	AB	AA
AX-105309990	C03	21340762	AA	BB	AA	AA	AA	AA	AB	AA
AX-95506295	C03	21372248	AA	BB	AA	AA	AA	AA	AB	AA
AX-182087427	C03	23299516	AA	BB	AA	AA	AA	AA	AB	AA
AX-95664279	C03	34963380	AA	BB	AA	AA	AA	AA	AA	AA
AX-105305996	C03	35057430	AA	BB	AA	AA	AA	AA	AA	AA
AX-105310264	C03	35064196	AA	BB	AA	AA	AA	AA	AA	AA
AX-95507822	C03	35101478	AA	BB	AA	AA	AA	AB	AA	AA
AX-105310266	C03	35121018	AA	BB	AA	AA	AA	AA	AA	AA
AX-182149837	C03	35318795	AA	BB	AA	AA	AA	AA	AA	AA
AX-105306945	C03	35335923	AA	BB	AA	AA	AA	AA	AA	AA
AX-105337568	C03	35366143	AA	BB	AA	AA	AA	AA	AA	AA
AX-105337570	C03	35472973	AA	BB	AA	AA	AA	AA	AA	AA
AX-95635484	C03	36277443	AA	BB	AA	AA	AA	AA	AA	AA
AX-95636943	C03	37850363	AA	BB	AA	AA	AA	AA	AA	AA
AX-95639437	C03	40628503	AA	BB	AA	AA	AA	AA	AA	AA
AX-95507545	C03	41016845	AA	BB	AA	AA	AB	AA	AB	AA
AX-179306894	C03	46752871	AA	BB	AA	AA	AB	AA	AB	AA
AX-105339108	C03	46819866	AA	BB	AA	AA	AB	AA	AB	AA
AX-95665709	C03	47353094	AA	BB	AA	AA	AB	AA	AB	AA
AX-105337016	C03	47368678	AA	BB	AA	AA	AB	AA	AB	AA
AX-105338724	C03	47920601	AA	BB	AA	AA	AA	AA	AA	AA
AX-95636600	C03	47955887	AA	BB	AA	AA	AA	AA	AA	AA
AX-95636829	C03	50058583	AA	BB	AA	AA	AA	AA	AA	AA
AX-105307880	C03	56705139	AA	BB	AA	AA	AA	AA	AA	AA
AX-182176391	C03	58165910	AA	BB	AA	AA	AA	AA	AA	AA
AX-95637726	C03	58261079	AA	BB	AA	AA	AA	AA	AA	AA
AX-105307365	C03	58296535	AA	BB	AA	AA	AA	AA	AA	AA
AX-95635094	C03	58350078	AA	BB	AA	AA	AA	AA	AA	AA
AX-105338095	C03	58351351	AA	BB	AA	AA	AA	AA	AA	AA
AX-95638978	C03	58374358	AA	BB	AA	AA	AA	AA	AA	AA
AX-177913297	C03	58502873	AA	BB	AA	AA	AA	AA	AA	AA
AX-95655556	C03	58971219	AA	BB	AA	AA	AA	AA	AA	AA
AX-177912200	C03	59225839	AA	BB	AA	AA	AA	AA	AA	AA
AX-105335749	C03	59367526	AA	BB	AA	AA	AA	AA	AA	AA
AX-105337260	C03	59428823	AA	BB	AA	AA	AA	AA	AA	AA
AX-105309588	C03	59490066	AA	BB	AA	AA	AA	AA	AA	AA
AX-105336718	C03	59584425	AA	BB	AA	AA	AA	AA	AA	AA
AX-95639107	C03	59669364	AA	BB	AA	AA	AA	AA	AA	AA
AX-95666420	C03	59690219	AA	BB	AA	AA	AA	AA	AA	AA
AX-95639196	C03	59712198	AA	BB	AA	AA	AA	AA	AA	AA
AX-105306952	C03	59740512	AA	BB	AA	AA	AA	AA	AA	AA
AX-105307276	C03	60418377	AA	BB	AA	AA	AA	AA	AA	AA
AX-95508979	C04	39704	AA	BB	AA	AA	AA	AA	AB	AA
AX-86218439	C04	1269544	AA	BB	AA	AA	AB	AA	AB	AA
AX-105305753	C04	3070004	AA	BB	AA	AA	AA	AA	AB	AA
AX-95502102	C04	4153943	AA	BB	AA	AA	AA	AA	AA	AA
AX-105337908	C04	4437657	AA	BB	AA	AA	AA	AA	AA	AA
AX-179307110	C04	4482450	AA	BB	AA	AA	AA	AA	AA	AA
AX-95509010	C04	4937168	AA	BB	AA	AA	AA	AA	AB	AA
AX-95665342	C04	5168417	AA	BB	AA	AA	AA	AA	AB	AA
AX-95502307	C04	5336588	AA	BB	AA	AA	AA	AA	AA	AA
AX-105337239	C04	5444152	AA	BB	AA	AA	AA	AA	AA	AA
AX-105337452	C04	5452217	AA	BB	AA	AA	AA	AA	AA	AA
AX-182127120	C04	5701014	AA	BB	AA	AA	AB	AA	AB	AA
AX-179307120	C04	5704481	AA	BB	AA	AA	AA	AA	AA	AA
AX-177913140	C04	5803417	AA	BB	AA	AA	AA	AA	AA	AA
AX-177835183	C04	5898969	AA	BB	AA	AA	AA	AA	AB	AA
AX-177830861	C04	6505860	AA	BB	AA	AA	AA	AA	AA	AA
AX-105338108	C04	6511920	AA	BB	AA	AA	AA	AA	AA	AA
AX-95506064	C04	7272757	AA	BB	AA	AA	AA	AA	AA	AA
AX-182158216	C04	8055990	AA	BB	AA	AA	AA	AA	AB	AA
AX-95637429	C04	8076467	AA	BB	AA	AA	AA	AA	AB	AA
AX-179307574	C04	8099326	AA	BB	AA	AA	AA	AA	AB	AA
AX-182140993	C04	8168059	AA	BB	AA	AA	AA	AA	AA	AA
AX-105307059	C04	8204291	AA	BB	AA	AA	AA	AA	AA	AA
AX-177911705	C04	9882343	AA	BB	AA	AA	AA	AA	AB	AA
AX-179580449	C04	9905026	AA	BB	AA	AA	AA	AA	AB	AA
AX-95681131	C04	9905860	AA	BB	AA	AA	AA	AA	AB	AA
AX-95508160	C04	9981175	AA	BB	AA	AA	AA	AA	AB	AA
AX-179307666	C04	11595969	AA	BB	AA	AA	AA	AA	AA	AA
AX-105336544	C04	11599101	AA	BB	AA	AA	AA	AA	AA	AA
AX-95666149	C04	11605937	AA	BB	AA	AA	AA	AA	AA	AA
AX-105339543	C04	11654324	AA	BB	AA	AA	AA	AA	AA	AA
AX-177830231	C04	11710510	AA	BB	AA	AA	AA	AA	AA	AA
AX-95656152	C04	11764060	AA	BB	AA	AA	AA	AA	AA	AA
AX-95663604	C04	11961204	AA	BB	AA	AA	AA	AA	AA	AA
AX-95507114	C04	11962293	AA	BB	AA	AA	AB	AA	AA	AA
AX-179307265	C04	12087505	AA	BB	AA	AA	AB	AA	AA	AA
AX-182167958	C04	12214550	AA	BB	AA	AA	AB	AA	AA	AA
AX-95680728	C04	12233972	AA	BB	AA	AA	AB	AA	AA	AA
AX-179307038	C04	12303465	AA	BB	AA	AA	AB	AA	AA	AA
AX-182169752	C04	12347226	AA	BB	AA	AA	AB	AA	AA	AA
AX-177913441	C04	12544517	AA	BB	AA	AA	AB	AA	AB	AA
AX-95635671	C04	14127195	AA	BB	AA	AA	AB	AA	AA	AA
AX-95666208	C04	14165803	AA	BB	AA	AA	AB	AA	AB	AA
AX-95508816	C04	14832475	AA	BB	AA	AA	AA	AA	AB	AA
AX-95655771	C04	14934925	AA	BB	AA	AA	AA	AA	AB	AA
AX-105307261	C04	14935182	AA	BB	AA	AA	AA	AA	AB	AA
AX-182159051	C04	15801550	AA	BB	AA	AA	AA	AA	AB	AA
AX-182156943	C04	16024686	AA	BB	AA	AA	AA	AA	AB	AA
AX-182172463	C04	16137050	AA	BB	AA	AA	AA	AA	AB	AA
AX-182148828	C04	16278631	AA	BB	AA	AA	AA	AA	AB	AA
AX-177834663	C04	16318763	AA	BB	AA	AA	AA	AA	AB	AA
AX-182145382	C04	16348193	AA	BB	AA	AA	AA	AA	AB	AA
AX-182178356	C04	16499687	AA	BB	AA	AA	AA	AA	AB	AA
AX-182170632	C04	16586691	AA	BB	AA	AA	AA	AA	AB	AA
AX-182129826	C04	16654593	AA	BB	AA	AA	AA	AA	AB	AA
AX-95509364	C04	16690816	AA	BB	AA	AA	AA	AA	AB	AA
AX-182144246	C04	16714887	AA	BB	AA	AA	AA	AA	AB	AA
AX-182174585	C04	17039901	AA	BB	AA	AA	AA	AA	AB	AA
AX-182150176	C04	17041937	AA	BB	AA	AA	AA	AA	AB	AA
AX-182142724	C04	17070336	AA	BB	AA	AA	AA	AA	AB	AA
AX-182152153	C04	17145373	AA	BB	AA	AA	AA	AA	AB	AA
AX-182139461	C04	17669456	AA	BB	AA	AA	AA	AA	AB	AA
AX-182158491	C04	17863565	AA	BB	AA	AA	AA	AA	AB	AA
AX-182136990	C04	18268662	AA	BB	AA	AA	AA	AA	BB	AA
AX-182157556	C04	18387974	AA	BB	AA	AA	AA	AA	AB	AA
AX-182144475	C04	18513829	AA	BB	AA	AA	AA	AA	AB	AA
AX-182177305	C04	18571789	AA	BB	AA	AA	AA	AA	AB	AA
AX-105307083	C04	18761752	AA	BB	AA	AA	AA	AA	AB	AA
AX-95683024	C04	19013763	AA	BB	AA	AA	AA	AA	AB	AA
AX-182169181	C04	19073203	AA	BB	AA	AA	AA	AA	AB	AA
AX-182087851	C04	19099478	AA	BB	AA	AA	AA	AA	AB	AA
AX-182169384	C04	19112111	AA	BB	AA	AA	AA	AA	AB	AA
AX-182140048	C04	19291340	AA	BB	AA	AA	AA	AA	AB	AA
AX-182178184	C04	19339251	AA	BB	AA	AA	AA	AA	AB	AA
AX-182176113	C04	19370050	AA	BB	AA	AA	AA	AA	AB	AA
AX-105309498	C04	19406311	AA	BB	AA	AA	AA	AA	AB	AA
AX-182139983	C04	19656994	AA	BB	AA	AA	AA	AA	AB	AA
AX-105309682	C04	19800302	AA	BB	AA	AA	AA	AA	AB	AA
AX-182138460	C04	19981555	AA	BB	AA	AA	AA	AA	AB	AA
AX-182148180	C04	20059973	AA	BB	AA	AA	AA	AA	AB	AA
AX-105306212	C04	20128324	AA	BB	AA	AA	AA	AA	AB	AA
AX-105309107	C04	20156954	AA	BB	AA	AA	AA	AA	AB	AA
AX-182175279	C04	20232466	AA	BB	AA	AA	AA	AA	AB	AA
AX-182136084	C04	20294726	AA	BB	AA	AA	AA	AA	AB	AA
AX-105308374	C04	20420175	AA	BB	AA	AA	AA	AA	AB	AA
AX-105309878	C04	20449532	AA	BB	AA	AA	AA	AA	AB	AA
AX-182087417	C04	20823952	AA	BB	AA	AA	AB	AA	AB	AA
AX-177912131	C04	21000887	AA	BB	AA	AA	AB	AA	AB	AA
AX-105306290	C04	21097480	AA	BB	AA	AA	AB	AA	AB	AA
AX-105310079	C04	21143074	AA	BB	AA	AA	AB	AA	AB	AA
AX-95636074	C04	21218986	AA	BB	AA	AA	AB	AA	AB	AA
AX-95637481	C04	21246589	AA	BB	AA	AA	AB	AA	AB	AA
AX-95635871	C04	21285721	AA	BB	AA	AA	AB	AA	AB	AA
AX-95666010	C04	21340583	AA	BB	AA	AA	AB	AA	AB	AA
AX-177830073	C04	21368344	AA	BB	AA	AA	AB	AA	AB	AA
AX-182128022	C04	21426462	AA	BB	AA	AA	AB	AA	AB	AA
AX-177832148	C04	21591699	AA	BB	AA	AA	AB	AA	AB	AA
AX-95638979	C04	21641978	AA	BB	AA	AA	AB	AA	AB	AA
AX-95665100	C04	21676452	AA	BB	AA	AA	AB	AA	AB	AA
AX-95509149	C04	22570146	AA	BB	AA	AA	AA	AA	AB	AA
AX-86221464	C04	22696570	AA	BB	AA	AA	AA	AA	AB	AA
AX-105307180	C04	22721957	AA	BB	AA	AA	AA	AA	AB	AA
AX-95663686	C04	22749624	AA	BB	AA	AA	AA	AA	AB	AA
AX-86233917	C04	22805019	AA	BB	AA	AA	AA	AA	AB	AA
AX-105306546	C04	28331849	AA	BB	AA	AA	AA	AA	AA	AA
AX-105310229	C04	28370232	AA	BB	AA	AA	AA	AA	AA	AA
AX-105309974	C04	28488276	AA	BB	AA	AA	AA	AA	AA	AA
AX-182128608	C04	28519359	AA	BB	AA	AA	AA	AA	AA	AA
AX-182136121	C04	29031845	AA	BB	AA	AA	AB	AA	AA	AA
AX-95507800	C04	29146486	AA	BB	AA	AA	AB	AA	AA	AA
AX-182132307	C04	29198277	AA	BB	AA	AA	AB	AA	AA	AA
AX-182168101	C04	29214301	AA	BB	AA	AA	AB	AA	AA	AA
AX-182176201	C04	29322892	AA	BB	AA	AA	AB	AA	AA	AA
AX-105339096	C04	29479069	AA	BB	AA	AA	AB	AA	AA	AA
AX-177831165	C04	29543792	AA	BB	AA	AA	AB	AA	AA	AA
AX-177911134	C04	29725416	AA	BB	AA	AA	AB	AA	AA	AA
AX-177835849	C04	29768409	AA	BB	AA	AA	AB	AA	AA	AA
AX-95663465	C04	31765773	AA	BB	AA	AA	AB	AA	AA	AA
AX-177829721	C04	35343993	AA	BB	AA	AA	AA	AA	AB	AA
AX-105309453	C04	36135171	AA	BB	AA	AA	AB	AA	AB	AA
AX-95504862	C04	39249760	AA	BB	AA	AA	AB	AA	AB	AA
AX-95503780	C04	40310578	AA	BB	AA	AA	AA	AA	AA	AA
AX-182137411	C04	41916842	AA	BB	AA	AA	AA	AA	AB	AA
AX-105337902	C04	42072615	AA	BB	AA	AA	AA	AA	AB	AA
AX-105337946	C04	45714881	AA	BB	AA	AA	AB	AA	AA	AA
AX-105338684	C04	45730221	AA	BB	AA	AA	AB	AA	AA	AA
AX-182176539	C04	47793277	AA	BB	AA	AA	AB	AA	AA	AA
AX-95663759	C05	7972	AA	BB	AA	AA	AB	AA	AB	AA
AX-105307468	C05	44219	AA	BB	AA	AA	AB	AA	AB	AA
AX-95656673	C05	44414	AA	BB	AA	AA	AB	AA	AB	AA
AX-177829658	C05	142911	AA	BB	AA	AA	AA	AA	AA	AA
AX-95506013	C05	300896	AA	BB	AA	AA	AB	AA	AB	AA
AX-182155316	C05	1002544	AA	BB	AA	AA	AB	AA	AB	AA
AX-95509256	C05	1070282	AA	BB	AA	AA	AB	AA	AB	AA
AX-105339170	C05	1743434	AA	BB	AA	AA	AB	AA	AB	AA
AX-105305801	C05	2229547	AA	BB	AA	AA	AA	AA	AA	AA
AX-105339700	C05	2309448	AA	BB	AA	AA	AA	AA	AA	AA
AX-95635564	C05	2481530	AA	BB	AA	AA	AA	AA	AA	AA
AX-177829047	C05	2677325	AA	BB	AA	AA	AA	AA	AA	AA
AX-95680453	C05	3036639	AA	BB	AA	AA	AA	AA	AA	AA
AX-105305882	C05	4224410	AA	BB	AA	AA	AB	AA	AB	AA
AX-95503530	C05	4320026	AA	BB	AA	AA	AA	AA	AA	AA
AX-95505666	C05	4370802	AA	BB	AA	AA	AA	AA	AA	AA
AX-95505521	C05	4391643	AA	BB	AA	AA	AA	AA	AA	AA
AX-118213111	C05	4840841	AA	BB	AA	AA	AB	AA	AB	AA
AX-177912091	C05	7094105	AA	BB	AA	AA	AA	AA	AA	AA
AX-95508658	C05	7834824	AA	BB	AA	AA	AB	AA	AA	AA
AX-177912708	C05	8368405	AA	BB	AA	AA	AB	AA	AB	AA
AX-95663028	C05	8678264	AA	BB	AA	AA	AA	AA	AB	AA
AX-95638190	C05	8705076	AA	BB	AA	AA	AA	AA	AB	AA
AX-105307685	C05	10613220	AA	BB	AA	AA	AA	AA	AB	AA
AX-182087665	C05	10627714	AA	BB	AA	AA	AA	AA	AB	AA
AX-95504543	C05	10932466	AA	BB	AA	AA	AA	AA	AA	AA
AX-105335613	C05	10985431	AA	BB	AA	AA	AB	AA	AB	AA
AX-105310469	C05	11040281	AA	BB	AA	AA	AB	AA	AB	AA
AX-95636721	C05	11085044	AA	BB	AA	AA	AB	AA	AB	AA
AX-95666633	C05	11098361	AA	BB	AA	AA	AB	AA	AB	AA
AX-177827563	C05	11173036	AA	BB	AA	AA	AB	AA	AB	AA
AX-105338169	C05	11179623	AA	BB	AA	AA	AB	AA	AB	AA
AX-182125812	C05	11372758	AA	BB	AA	AA	AB	AA	AB	AA
AX-177830672	C05	11375739	AA	BB	AA	AA	AB	AA	AB	AA
AX-105336039	C05	11480018	AA	BB	AA	AA	AB	AA	AB	AA
AX-95635761	C05	11504753	AA	BB	AA	AA	AB	AA	AB	AA
AX-105308546	C05	11508717	AA	BB	AA	AA	AB	AA	AB	AA
AX-105305773	C05	11567054	AA	BB	AA	AA	AB	AA	AB	AA
AX-95662814	C05	11618495	AA	BB	AA	AA	AB	AA	AB	AA
AX-182176500	C05	11950940	AA	BB	AA	AA	AA	AA	AB	AA
AX-182157268	C05	12134011	AA	BB	AA	AA	AA	AA	AB	AA
AX-177828788	C05	12155664	AA	BB	AA	AA	AA	AA	AB	AA
AX-177827780	C05	12216290	AA	BB	AA	AA	AA	AA	AB	AA
AX-182175886	C05	12594855	AA	BB	AA	AA	AA	AA	AA	AA
AX-95664495	C05	12618505	AA	BB	AA	AA	AA	AA	AA	AA
AX-95663866	C05	12620938	AA	BB	AA	AA	AA	AA	AA	AA
AX-105306456	C05	15647561	AA	BB	AA	AA	AA	AA	AA	AA
AX-95636519	C05	15699554	AA	BB	AA	AA	AA	AA	AA	AA
AX-95637908	C05	20167788	AA	BB	AA	AA	AB	AA	AB	AA
AX-182146845	C05	24717908	AA	BB	AA	AA	AB	AA	AB	AA
AX-182087771	C05	25030020	AA	BB	AA	AA	AB	AA	AB	AA
AX-182159124	C05	35646133	AA	BB	AA	AA	AB	AA	AB	AA
AX-95663018	C05	35752184	AA	BB	AA	AA	AB	AA	AB	AA
AX-105335396	C05	36365387	AA	BB	AA	AA	AB	AA	AB	AA
AX-105307320	C05	37525115	AA	BB	AA	AA	AA	AA	AA	AA
AX-177835948	C05	37805713	AA	BB	AA	AA	AB	AA	AA	AA
AX-86232776	C05	38567903	AA	BB	AA	AA	AA	AA	AB	AA
AX-105338122	C05	40729721	AA	BB	AA	AA	AA	AA	AA	AA
AX-95504799	C05	40783703	AA	BB	AA	AA	AB	AA	AA	AA
AX-105335433	C05	40792925	AA	BB	AA	AA	AB	AA	AA	AA
AX-95504709	C06	779281	AA	BB	AA	AA	AA	AA	AA	AA
AX-105308899	C06	2590057	AA	BB	AA	AA	AB	AA	AB	AA
AX-182130285	C06	2972121	AA	BB	AA	AA	AB	AA	AB	AA
AX-95665608	C06	3017877	AA	BB	AA	AB	AB	AA	AB	AA
AX-177912963	C06	3066006	AA	BB	AA	AA	AB	AA	AB	AA
AX-177633485	C06	3104228	AA	BB	AA	AA	AB	AA	AB	AA
AX-95639524	C06	3125994	AA	BB	AA	AA	AB	AA	AB	AA
AX-105335475	C06	3222220	AA	BB	AA	AA	AB	AA	AB	AA
AX-182130852	C06	3243248	AA	BB	AA	AA	AB	AA	AB	AA
AX-182172732	C06	3476611	AA	BB	AA	AA	AB	AA	AB	AA
AX-182145929	C06	3477459	AA	BB	AA	AA	AB	AA	AB	AA
AX-95508800	C06	3496683	AA	BB	AA	AA	AB	AA	AB	AA
AX-105306766	C06	4205654	AA	BB	AA	AA	AA	AA	AA	AA
AX-182087593	C06	4538992	AA	BB	AA	AA	AA	AA	AA	AA
AX-95501632	C06	4784048	AA	BB	AA	AA	AB	AA	AB	AA
AX-105337009	C06	4986117	AA	BB	AA	AA	AA	AA	AA	AA
AX-95507260	C06	5003113	AA	BB	AA	AA	AA	AA	AA	AA
AX-95680943	C06	5118105	AA	BB	AA	AA	AA	AA	AA	AA
AX-105310296	C06	7267212	AA	BB	AA	AA	AB	AA	AB	AA
AX-95638833	C06	14081295	AA	BB	AA	AA	AA	AA	AA	AA
AX-95635082	C06	14334615	AA	BB	AA	AA	AA	AA	AA	AA
AX-177911023	C06	15656961	AA	BB	AA	AA	AB	AA	AB	AA
AX-95502523	C06	17982268	AA	BB	AA	AA	AB	AA	AB	AA
AX-182134617	C06	21049946	AA	BB	AA	AA	AB	AA	AB	AA
AX-177912102	C06	21078997	AA	BB	AA	AA	AB	AA	AB	AA
AX-86228176	C06	21174688	AA	BB	AA	AA	AA	AA	AA	AA
AX-105306347	C06	21785918	AA	BB	AA	AA	AB	AA	AB	AA
AX-182126012	C06	21800312	AA	BB	AA	AA	AB	AA	AB	AA
AX-86216759	C06	21920027	AA	BB	AA	AA	AB	AA	AB	AA
AX-182087713	C06	21936594	AA	BB	AA	AA	AA	AA	AA	AA
AX-105335649	C06	22432168	AA	BB	AA	AA	AB	AA	AB	AA
AX-177911910	C06	22450202	AA	BB	AA	AA	AB	AA	AB	AA
AX-177832688	C06	22476039	AA	BB	AA	AA	AB	AA	AB	AA
AX-105307319	C06	22566612	AA	BB	AA	AA	AA	AA	AA	AA
AX-105310123	C06	22635632	AA	BB	AA	AA	AA	AA	AA	AA
AX-86215830	C06	30202409	AA	BB	AA	AA	AB	AA	AB	AA
AX-86230835	C06	30204371	AA	BB	AA	AA	AB	AA	AB	AA
AX-182087795	C06	31059928	AA	BB	AA	AA	AB	AA	AB	AA
AX-86216117	C06	31666518	AA	BB	AA	AA	AB	AA	AB	AA
AX-159454506	C06	32123612	AA	BB	AA	AA	AA	AA	AA	AA
AX-179306759	C07	8592212	AA	BB	AA	AA	AB	AA	AB	AA
AX-105315194	C07	10126189	AA	BB	AA	AA	AA	AA	AA	AA
AX-105336780	C07	10292296	AA	BB	AA	AA	AA	AA	AA	AA
AX-105310205	C07	10301523	AA	BB	AA	AA	AA	AA	AA	AA
AX-182149608	C07	10793406	AA	BB	AA	AA	AA	AA	AA	AA
AX-177912155	C07	10872310	AA	BB	AA	AA	AA	AA	AA	AA
AX-95635264	C07	18085670	AA	BB	AA	AA	AB	AA	AB	AA
AX-105307600	C07	18151257	AA	BB	AA	AA	AB	AA	AB	AA
AX-179307461	C07	18759393	AA	BB	AA	AA	AB	AA	AB	AA
AX-177910685	C07	18761585	AA	BB	AA	AA	AB	AA	AB	AA
AX-182176591	C07	18867337	AA	BB	AA	AA	AB	AA	AB	AA
AX-105336819	C07	20741654	AA	BB	AA	AA	AB	AA	AB	AA
AX-95664750	C07	21163300	AA	BB	AA	AA	AB	AA	AB	AA
AX-95666446	C07	31801361	AA	BB	AA	AA	AB	AA	AB	AA
AX-177913352	C07	32140706	AA	BB	AA	AA	AB	AA	AB	AA
AX-95502159	C07	32565505	AA	BB	AA	AA	AB	AA	AB	AA
AX-105310156	C07	32869613	AA	BB	AA	AA	AA	AA	AA	AA
AX-105306722	C07	33190602	AA	BB	AA	AA	AA	AA	AA	AA
AX-95638215	C07	33194949	AA	BB	AA	AA	AA	AA	AA	AA
AX-95503939	C07	34814007	AA	BB	AA	AA	AA	AA	AA	AA
AX-177912575	C07	34982216	AA	BB	AA	AA	AA	AA	AA	AA
AX-179307340	C07	34993959	AA	BB	AA	AA	AA	AA	AA	AA
AX-95505061	C07	35583100	AA	BB	AA	AA	AA	AA	AA	AA
AX-105337722	C07	35639866	AA	BB	AA	AA	AA	AA	AA	AA
AX-105335173	C07	36232962	AA	BB	AA	AA	AA	AA	AA	AA
AX-182087592	C07	36660980	AA	BB	AA	AA	AA	AA	AB	AA
AX-95638208	C07	36711452	AA	BB	AA	AA	AA	AA	AB	AA
AX-105306651	C07	36812146	AA	BB	AA	AA	AA	AA	AA	AA
AX-177912695	C07	36967661	AA	BB	AA	AA	AA	AA	AB	AA
AX-105306391	C07	37080575	AA	BB	AA	AA	AA	AA	AB	AA
AX-105309075	C07	37364245	AA	BB	AA	AA	AA	AA	AB	AA
AX-86222110	C07	37585472	AA	BB	AA	AA	AA	AA	AB	AA
AX-105336360	C07	37618526	AA	BB	AA	AA	AA	AA	AB	AA
AX-95501620	C07	37703374	AA	BB	AA	AA	AA	AA	AA	AA
AX-95503761	C07	37717489	AA	BB	AA	AA	AA	AA	AA	AA
AX-177833531	C07	38003821	AA	BB	AA	AA	AA	AA	AA	AA
AX-177830634	C07	38070340	AA	BB	AA	AA	AA	AA	AA	AA
AX-95662927	C07	38112835	AA	BB	AA	AA	AA	AA	AA	AA
AX-95664509	C07	38188531	AA	BB	AA	AA	AA	AA	AA	AA
AX-95508360	C07	38387412	AA	BB	AA	AA	AA	AA	AA	AA
AX-182087671	C07	38399972	AA	BB	AA	AA	AA	AA	AA	AA
AX-177630828	C07	38660636	AA	BB	AA	AA	AA	AA	AA	AA
AX-95637747	C07	39015114	AA	BB	AA	AA	AA	AA	AA	AA
AX-95664095	C07	39017601	AA	BB	AA	AA	AA	AA	AA	AA
AX-105309584	C07	39058197	AA	BB	AA	AA	AA	AA	AA	AA
AX-105336611	C07	39063758	AA	BB	AA	AA	AA	AA	AA	AA
AX-105308880	C07	39543959	AA	BB	AA	AA	AA	AA	AA	AA
AX-105309604	C07	39658738	AA	BB	AA	AA	AA	AA	AA	AA
AX-105337308	C07	39700455	AA	BB	AA	AA	AA	AA	AA	AA
AX-95665857	C07	39759338	AA	BB	AA	AA	AA	AA	AA	AA
AX-95663132	C07	39782707	AA	BB	AA	AA	AA	AA	AA	AA
AX-177829045	C07	39898096	AA	BB	AA	AA	AA	AA	AA	AA
AX-95635399	C07	40009998	AA	BB	AA	AA	AA	AA	AA	AA
AX-95664249	C07	40031110	AA	BB	AA	AA	AA	AA	AA	AA
AX-105308668	C07	40118175	AA	BB	AA	AA	AA	AA	AA	AA
AX-95501976	C07	40152546	AA	BB	AA	AA	AA	AA	AA	AA
AX-177912104	C07	40339683	AA	BB	AA	AB	AA	AA	AA	AA
AX-95662695	C07	40347138	AA	BB	AA	AA	AA	AA	AA	AA
AX-105336626	C07	41088427	AA	BB	AA	AA	AA	AA	AA	AA
AX-95501253	C07	41564825	AA	BB	AA	AA	AB	AA	AA	AA
AX-95665127	C07	41680137	AA	BB	AA	AA	AA	AA	AA	AA
AX-95509030	C07	41693854	AA	BB	AA	AA	AA	AA	AA	AA
AX-182154686	C07	41821420	AA	BB	AA	AA	AB	AA	AA	AA
AX-95502298	C07	41891675	AA	BB	AA	AA	AB	AA	AA	AA
AX-105336383	C07	41892772	AA	BB	AA	AA	AB	AA	AA	AA
AX-95505530	C07	42283684	AA	BB	AA	AA	AB	AA	AA	AA
AX-95502804	C07	42465075	AA	BB	AA	AA	AB	AA	AA	AA
AX-105338376	C07	42827778	AA	BB	AA	AA	AB	AA	AA	AA
AX-105306678	C07	43977476	AA	BB	AA	AA	AA	AA	AA	AA
AX-95508572	C07	44240271	AA	BB	AA	AA	AA	AA	AA	AA
AX-177911551	C07	44432943	AA	BB	AA	AA	AA	AA	AA	AA
AX-105335694	C07	44476159	AA	BB	AA	AA	AA	AA	AA	AA
AX-105335504	C08	1345885	AA	BB	AA	AA	AB	AA	AA	AA
AX-95508228	C08	1351689	AA	BB	AA	AA	AB	AA	AA	AA
AX-177911151	C08	1394056	AA	BB	AA	AA	AB	AA	AA	AA
AX-95638427	C08	1576516	AA	BB	AA	AA	AB	AA	AA	AA
AX-105337723	C08	1714903	AA	BB	AA	AA	AB	AA	AA	AA
AX-95503402	C08	3550265	AA	BB	AA	AA	AA	AA	AA	AA
AX-182087751	C08	3822828	AA	BB	AA	AA	AA	AA	AA	AA
AX-179307049	C08	3824428	AA	BB	AA	AA	AA	AA	AA	AA
AX-182087776	C08	5260834	AA	BB	AA	AA	AA	AA	AA	AA
AX-95639505	C08	12023411	AA	BB	AA	AA	AA	AA	AA	AA
AX-182137205	C08	12053653	AA	BB	AA	AA	AA	AA	AA	AA
AX-105306001	C08	12219009	AA	BB	AA	AA	AA	AA	AA	AA
AX-105338014	C08	12298334	AA	BB	AA	AA	AA	AA	AA	AA
AX-95664022	C08	12300030	AA	BB	AA	AA	AA	AA	AA	AA
AX-95637422	C08	12347711	AA	BB	AA	AA	AA	AA	AA	AA
AX-95636218	C08	12368139	AA	BB	AA	AA	AA	AA	AA	AA
AX-95664835	C08	12431800	AA	BB	AA	AA	AA	AA	AA	AA
AX-95635706	C08	12596541	AA	BB	AA	AA	AA	AA	AA	AA
AX-95637059	C08	13592687	AA	BB	AA	AA	AA	AA	AA	AA
AX-182159610	C08	13727899	AA	BB	AA	AA	AA	AA	AA	AA
AX-95662699	C08	13783916	AA	BB	AA	AA	AA	AA	AA	AA
AX-95636292	C08	14248963	AA	BB	AA	AA	AA	AA	AA	AA
AX-105338912	C08	14281993	AA	BB	AA	AA	AA	AA	AA	AA
AX-105300378	C08	16330444	AA	BB	AA	AA	AB	AA	AB	AA
AX-105307732	C08	19679932	AA	BB	AA	AA	AA	AA	AA	AA
AX-86214650	C08	20727633	AA	BB	AA	AA	AB	AA	AB	AA
AX-179307394	C08	25343800	AA	BB	AA	AA	AB	AA	AB	AA
AX-95502849	C08	25379127	AA	BB	AA	AA	AB	AA	AB	AA
AX-105336000	C08	26788512	AA	BB	AA	AA	AB	AA	AA	AA
AX-105339406	C08	26972996	AA	BB	AA	AA	AA	AA	AA	AA
AX-95639322	C08	26985648	AA	BB	AA	AA	AA	AA	AA	AA
AX-95509001	C08	27018599	AA	BB	AA	AA	AA	AA	AA	AA
AX-95507060	C08	28409368	AA	BB	AA	AA	AA	AA	AB	AA
AX-105335934	C08	28849770	AA	BB	AA	AA	AA	AA	AA	AA
AX-105338646	C08	28987899	AA	BB	AA	AA	AB	AA	AB	AA
AX-95509007	C08	28989246	AA	BB	AA	AA	AB	AA	AB	AA
AX-95503338	C08	37159595	AA	BB	AA	AA	AA	AA	AB	AA
AX-95656697	C09	4720200	AA	BB	AA	AA	AA	AA	AA	AA
AX-105338160	C09	9026507	AA	BB	AA	AA	AA	AA	AA	AA
AX-95508670	C09	13416437	AA	BB	AA	AA	AA	AA	AA	AA
AX-105307689	C09	14175591	AA	BB	AA	AA	AA	AA	AA	AA
AX-105338040	C09	14187553	AA	BB	AA	AA	AA	AA	AA	AA
AX-105305836	C09	14355430	AA	BB	AA	AA	AA	AA	AA	AA
AX-177911011	C09	14809341	AA	BB	AA	AA	AB	AA	AA	AA
AX-95502293	C09	15655284	AA	BB	AA	AA	AB	AA	AA	AA
AX-181820622	C09	16874207	AA	BB	AA	AA	AB	AA	AA	AA
AX-179307697	C09	16920323	AA	BB	AA	AA	AB	AA	AA	AA
AX-179307276	C09	16998063	AA	BB	AA	AA	AB	AA	AA	AA
AX-182151748	C09	17026231	AA	BB	AA	AA	AB	AA	AA	AA
AX-95506573	C09	17373233	AA	BB	AA	AA	AB	AA	AB	AA
AX-182175179	C09	32670742	AA	BB	AA	AA	AB	AA	AB	AA
AX-177911609	C09	34862942	AA	BB	AA	AA	AB	AA	AB	AA
AX-86236963	C09	37494562	AA	BB	AA	AA	AA	AA	AA	AA
AX-182158558	C09	37696015	AA	BB	AA	AA	AA	AA	AA	AA
AX-95656163	C09	39840406	AA	BB	AA	AA	AA	AA	AA	AA
AX-95663555	C09	43428088	AA	BB	AA	AA	AA	AA	AA	AA
AX-95503774	C09	47554830	AA	BB	AA	AA	AA	AA	AA	AA
AX-95508950	C09	47575144	AA	BB	AA	AA	AA	AA	AA	AA
AX-105336810	C09	47694436	AA	BB	AA	AA	AA	AA	AA	AA
AX-177910786	C09	47796362	AA	BB	AA	AA	AA	AA	AA	AA
AX-179307571	C09	47972456	AA	BB	AA	AA	AA	AA	AA	AA
AX-182158942	C09	47994444	AA	BB	AA	AA	AA	AA	AA	AA
AX-95506761	C09	48197405	AA	BB	AA	AA	AA	AA	AA	AA

## Sheet: group5_0933AxY3380
probeset_id	Chromosome	position	0933A	Y3380	M30-1	M30-2	M30-3	M30-6	M30-10	M30-11
AX-95502621	A01	198823	AA	BB	AA	AA	AA	AA	AA	AA
AX-177912260	A01	212754	AA	BB	AA	AA	AA	AA	AA	AA
AX-95504803	A01	282228	AA	BB	AA	AA	AB	AA	AA	AA
AX-177912483	A01	360009	AA	BB	AA	AA	AA	AA	AA	AA
AX-95665553	A01	398469	AA	BB	AA	AA	AA	AA	AA	AA
AX-95508626	A01	695488	AA	BB	AA	AA	AA	AA	AA	AA
AX-177913118	A01	717053	AA	BB	AA	AA	AA	AA	AA	AA
AX-95501321	A01	730624	AA	BB	AA	AA	AA	AA	AA	AA
AX-177912066	A01	1051673	AA	BB	AA	AA	AA	AA	AA	AA
AX-177911246	A01	1230279	AA	BB	AA	AA	AA	AA	AA	AA
AX-95508659	A01	1400752	AA	BB	AA	AA	AA	AA	AA	AA
AX-95502020	A01	1525039	AA	BB	AA	AA	AA	AA	AA	AA
AX-95664667	A01	1561788	AA	BB	AA	AA	AA	AA	AA	AA
AX-177911911	A01	1858666	AA	BB	AA	AB	AA	AA	AA	AA
AX-95639027	A01	2370007	AA	BB	AA	AA	AA	AA	AA	AA
AX-182173272	A01	2579347	AA	BB	AA	AA	AA	AA	AA	AA
AX-182135939	A01	2604767	AA	BB	AA	AA	AA	AA	AA	AA
AX-177834813	A01	3044599	AA	BB	AA	AA	AA	AA	AA	AA
AX-95509058	A01	3312635	AA	BB	AA	AA	AA	AA	AA	AA
AX-95665798	A01	3997738	AA	BB	AA	AB	AA	AA	AA	AA
AX-177912594	A01	4020809	AA	BB	AA	AB	AA	AA	AA	AA
AX-95683221	A01	4227188	AA	BB	AA	AB	AA	AA	AA	AA
AX-95509470	A01	4261277	AA	BB	AA	AB	AA	AA	AA	AA
AX-177834603	A01	4655885	AA	BB	AA	AB	AA	AA	AA	AA
AX-182152504	A01	5561893	AA	BB	AA	AB	AA	AA	AA	AA
AX-177830765	A01	5665964	AA	BB	AA	AB	AA	AA	AA	AA
AX-95509539	A01	5995366	AA	BB	AA	AB	AA	AA	AA	AA
AX-177828523	A01	6024571	AA	BB	AA	AB	AA	AA	AA	AA
AX-95501418	A01	6237991	AA	BB	AA	AA	AA	AA	AA	AA
AX-95680770	A01	6282214	AA	BB	AA	AB	AA	AA	AA	AA
AX-182155374	A01	6382318	AA	BB	AA	AB	AA	AA	AA	AA
AX-95501944	A01	6794703	AA	BB	AA	AA	AA	AA	AA	AA
AX-182149877	A01	6916160	AA	BB	AA	AA	AA	AA	AA	AA
AX-182126643	A01	6951719	AA	BB	AA	AA	AA	AA	AA	AA
AX-182124925	A01	7614125	AA	BB	AA	AA	AA	AA	AA	AA
AX-182161712	A01	7835721	AA	BB	AA	AB	AA	AA	AA	AA
AX-95664675	A01	8155867	AA	BB	AA	AA	AA	AA	AA	AA
AX-95508912	A01	8186347	AA	BB	AA	AB	AA	AA	AA	AA
AX-177833890	A01	9046595	AA	BB	AA	AA	AA	AA	AA	AA
AX-95639068	A01	9094081	AA	BB	AA	AA	AA	AA	AA	AA
AX-182087803	A01	9389222	AA	BB	AA	AB	AA	AA	AA	AA
AX-177909892	A01	10290337	AA	BB	AA	AB	AA	AA	AA	AA
AX-182126477	A01	10605609	AA	BB	AA	AA	AA	AA	AA	AA
AX-95508642	A01	10876397	AA	BB	AA	AA	AA	AA	AA	AA
AX-95636790	A01	14240261	AA	BB	AA	AA	AA	AA	AA	AA
AX-182125872	A01	14293677	AA	BB	AA	AA	AA	AA	AA	AA
AX-182129695	A01	14365463	AA	BB	AA	AA	AA	AA	AA	AA
AX-182147900	A01	14533701	AA	BB	AA	AA	AA	AA	AA	AA
AX-177631354	A01	14848522	AA	BB	AA	AA	AA	AA	AA	AA
AX-95635800	A01	15846546	AA	BB	AA	AA	AA	AA	AA	AA
AX-86228626	A01	16794271	AA	BB	AA	AA	AA	AA	AA	AA
AX-177835514	A01	18579415	AA	BB	AA	AA	AA	AA	AA	AA
AX-86219931	A01	19438918	AA	BB	AA	AB	AA	AA	AA	AA
AX-95502081	A01	19513183	AA	BB	AA	AB	AA	AA	AA	AA
AX-86232973	A01	19724991	AA	BB	AA	AB	AA	AA	AA	AA
AX-177912181	A01	19825340	AA	BB	AA	AB	AA	AA	AA	AA
AX-95666343	A02	362860	AA	BB	AA	AA	AA	AA	AA	AA
AX-95508354	A02	695308	AA	BB	AA	AA	AA	AA	AA	AA
AX-182140420	A02	993808	AA	BB	AA	AB	AA	AA	AA	AA
AX-95638378	A02	1007316	AA	BB	AA	AA	AA	AA	AA	AA
AX-86224746	A02	1182064	AA	BB	AA	AA	AA	AA	AA	AA
AX-95683131	A02	1611886	AA	BB	AA	AB	AA	AA	AA	AA
AX-95639328	A02	9075881	AA	BB	AA	AA	AA	AA	AA	AA
AX-95664012	A02	9445873	AA	BB	AA	AA	AA	AA	AA	AA
AX-177831482	A02	9728637	AA	BB	AA	AB	AA	AA	AA	AA
AX-179580096	A02	9783806	AA	BB	AA	AB	AA	AA	AA	AA
AX-182134274	A02	10817962	AA	BB	AA	AB	AA	AA	AA	AA
AX-182128414	A02	10998968	AA	BB	AA	AA	AA	AA	AA	AA
AX-86216715	A02	11750712	AA	BB	AA	AA	AA	AA	AA	AA
AX-177829785	A02	12249503	AA	BB	AA	AB	AA	AA	AA	AA
AX-95655237	A02	12872269	AA	BB	AA	AA	AA	AA	AA	AA
AX-177912880	A02	12981776	AA	BB	AA	AA	AA	AA	AA	AA
AX-177912058	A02	18255015	AA	BB	AA	AA	AA	AA	AB	AA
AX-182134755	A02	18348727	AA	BB	AA	AA	AA	AA	AA	AA
AX-177912681	A02	18698579	AA	BB	AA	AA	AA	AA	AA	AA
AX-95506377	A02	18834371	AA	BB	AA	AA	AA	AA	AA	AA
AX-182176043	A03	987017	AA	BB	AA	AA	AA	AA	AA	AA
AX-95680790	A03	988087	AA	BB	AA	AA	AA	AA	AA	AA
AX-95504541	A03	1132330	AA	BB	AA	AB	AA	AA	AA	AA
AX-95639015	A03	1879700	AA	BB	AA	AA	AA	AA	AA	AA
AX-182155028	A03	1923343	AA	BB	AA	AA	AA	AA	AA	AA
AX-182087154	A03	2764420	AA	BB	AA	AA	AA	AA	AA	AA
AX-95506788	A03	3349809	AA	BB	AA	AB	AA	AA	AA	AA
AX-95664127	A03	3513216	AA	BB	AA	AA	AA	AA	AA	AA
AX-177831884	A03	3513409	AA	BB	AA	AA	AA	AA	AA	AA
AX-95664767	A03	3755339	AA	BB	AA	AB	AA	AA	AA	AA
AX-95507916	A03	3885180	AA	BB	AA	AA	AA	AA	AA	AA
AX-95637128	A03	4158468	AA	BB	AA	AB	AA	AA	AA	AA
AX-177835539	A03	4171673	AA	BB	AA	AB	AA	AA	AA	AA
AX-177829972	A03	4312981	AA	BB	AA	AB	AA	AA	AA	AA
AX-177911190	A03	4511921	AA	BB	AA	AB	AA	AA	AA	AA
AX-95503270	A03	5119830	AA	BB	AA	AA	AA	AA	AA	AA
AX-95503728	A03	5150067	AA	BB	AA	AB	AA	AA	AA	AA
AX-95639207	A03	5215835	AA	BB	AA	AB	AA	AA	AA	AA
AX-95509309	A03	5754736	AA	BB	AA	AA	AA	AA	AA	AA
AX-182174150	A03	5956088	AA	BB	AA	AA	AA	AA	AA	AA
AX-182150244	A03	6198036	AA	BB	AA	AB	AA	AA	AA	AA
AX-95655675	A03	6265677	AA	BB	AA	AA	AA	AA	AA	AA
AX-182158258	A03	6372728	AA	BB	AA	AA	AA	AA	AA	AA
AX-182159096	A03	6610774	AA	BB	AA	AB	AA	AA	AA	AA
AX-95506005	A03	6727279	AA	BB	AA	AB	AA	AA	AA	AA
AX-95508470	A03	6765570	AA	BB	AA	AA	AA	AA	AA	AA
AX-95508143	A03	7158596	AA	BB	AA	AA	AA	AA	AA	AA
AX-182132838	A03	7166944	AA	BB	AA	AA	AA	AA	AA	AA
AX-177834122	A03	7220018	AA	BB	AA	AB	AA	AA	AA	AA
AX-177911902	A03	7311327	AA	BB	AA	AA	AA	AA	AA	AA
AX-177910117	A03	7489059	AA	BB	AA	AA	AA	AA	AA	AA
AX-177911805	A03	7616979	AA	BB	AA	AA	AA	AA	AA	AA
AX-95503851	A03	7963059	AA	BB	AA	AB	AA	AA	AA	AA
AX-95638334	A03	8137479	AA	BB	AA	AB	AA	AA	AA	AA
AX-182144796	A03	8627367	AA	BB	AA	AA	AA	AA	AA	AA
AX-177912415	A03	8754199	AA	BB	AA	AA	AA	AA	AA	AA
AX-95665084	A03	8876213	AA	BB	AA	AA	AA	AA	AA	AA
AX-182087809	A03	8930569	AA	BB	AA	AA	AA	AA	AA	AA
AX-182126137	A03	8931729	AA	BB	AA	AA	AA	AA	AA	AA
AX-177830988	A03	9067103	AA	BB	AA	AA	AA	AA	AA	AA
AX-95507218	A03	9085530	AA	BB	AA	AA	AA	AA	AA	AA
AX-182152411	A03	9309350	AA	BB	AA	AA	AA	AA	AA	AA
AX-179307297	A03	9331524	AA	BB	AA	AA	AA	AA	AA	AA
AX-177835269	A03	9525405	AA	BB	AA	AA	AA	AA	AA	AA
AX-182139142	A03	10002812	AA	BB	AA	AA	AA	AA	AA	AA
AX-182138238	A03	10551863	AA	BB	AA	AA	AA	AA	AA	AA
AX-95683034	A03	10663044	AA	BB	AA	AA	AA	AA	AA	AA
AX-177829529	A03	10677109	AA	BB	AA	AA	AA	AA	AA	AA
AX-95505818	A03	10758038	AA	BB	AA	AA	AA	AA	AA	AA
AX-95635223	A03	11367399	AA	BB	AA	AA	AA	AA	AA	AA
AX-95639417	A03	11570113	AA	BB	AA	AA	AA	AA	AA	AA
AX-95636051	A03	12148318	AA	BB	AA	AA	AA	AA	AA	AA
AX-95638137	A03	12188326	AA	BB	AA	AA	AA	AA	AA	AA
AX-95509674	A03	12311209	AA	BB	AA	AA	AA	AA	AA	AA
AX-177832892	A03	12727748	AA	BB	AA	AA	AA	AA	AA	AA
AX-182087757	A03	13098781	AA	BB	AA	AA	AA	AA	AA	AA
AX-182151615	A03	14325181	AA	BB	AA	AB	AA	AA	AA	AA
AX-95639144	A03	14987907	AA	BB	AA	AA	AA	AA	AA	AA
AX-182152278	A03	15427226	AA	BB	AA	AA	AA	AA	AA	AA
AX-95509154	A03	15430383	AA	BB	AA	AA	AA	AA	AA	AA
AX-95509572	A03	15498700	AA	BB	AA	AA	AA	AA	AA	AA
AX-95501925	A03	17020177	AA	BB	AA	AB	AA	AA	AA	AA
AX-177833904	A03	17720501	AA	BB	AA	AB	AA	AA	AA	AA
AX-182134574	A03	17784426	AA	BB	AA	AA	AA	AA	AA	AA
AX-95508201	A03	17870301	AA	BB	AA	AA	AA	AA	AA	AA
AX-182087416	A03	18139695	AA	BB	AA	AA	AA	AA	AA	AA
AX-95663824	A03	18299416	AA	BB	AA	AB	AA	AA	AA	AA
AX-95503663	A03	18420321	AA	BB	AA	AB	AA	AA	AA	AA
AX-95505098	A03	18485019	AA	BB	AA	AB	AA	AA	AA	AA
AX-182176888	A03	18944654	AA	BB	AA	AA	AA	AA	AA	AA
AX-95665277	A03	19014167	AA	BB	AA	AB	AA	AA	AA	AA
AX-95503070	A03	19029743	AA	BB	AA	AB	AA	AA	AA	AA
AX-95655506	A03	19098609	AA	BB	AA	AB	AA	AA	AA	AA
AX-95509028	A03	20920417	AA	BB	AA	AA	AA	AA	AA	AA
AX-177631293	A03	20976730	AA	BB	AA	AA	AA	AA	AA	AA
AX-177913112	A03	21074893	AA	BB	AA	AB	AA	AA	AA	AA
AX-182176880	A03	21388093	AA	BB	AA	AA	AA	AA	AA	AA
AX-177912630	A03	21755980	AA	BB	AA	AB	AA	AA	AA	AA
AX-182157561	A03	21828780	AA	BB	AA	AB	AA	AA	AA	AA
AX-95638446	A03	22475915	AA	BB	AA	AB	AA	AA	AA	AA
AX-177633599	A03	22900381	AA	BB	AA	AB	AA	AA	AA	AA
AX-177829727	A03	23878885	AA	BB	AA	AA	AA	AA	AA	AA
AX-95502605	A03	23956800	AA	BB	AA	AA	AA	AA	AA	AA
AX-179573646	A03	24165209	AA	BB	AA	AA	AA	AA	AA	AA
AX-95506430	A03	24220642	AA	BB	AA	AA	AA	AA	AA	AA
AX-182177872	A03	24475318	AA	BB	AA	AA	AA	AA	AA	AA
AX-95680406	A03	24700288	AA	BB	AA	AA	AA	AA	AA	AA
AX-95680418	A03	24819345	AA	BB	AA	AA	AA	AA	AA	AA
AX-177828344	A03	24825439	AA	BB	AA	AA	AA	AA	AA	AA
AX-95509657	A03	25176863	AA	BB	AA	AB	AA	AA	AA	AA
AX-182087709	A03	25455931	AA	BB	AA	AB	AA	AA	AA	AA
AX-95502992	A03	25517505	AA	BB	AA	AB	AA	AA	AA	AA
AX-177913185	A03	25612901	AA	BB	AA	AB	AA	AA	AA	AA
AX-177827553	A03	25694462	AA	BB	AA	AB	AA	AA	AA	AA
AX-95638114	A03	25782888	AA	BB	AA	AA	AA	AA	AA	AA
AX-179307012	A03	25787710	AA	BB	AA	AA	AA	AA	AA	AA
AX-177828121	A03	25971199	AA	BB	AA	AA	AA	AA	AA	AA
AX-177834674	A03	25971980	AA	BB	AA	AA	AA	AA	AA	AA
AX-95637533	A03	26004976	AA	BB	AA	AA	AA	AA	AA	AA
AX-95636105	A03	26015888	AA	BB	AA	AA	AA	AA	AA	AA
AX-95663285	A03	26184852	AA	BB	AA	AA	AA	AA	AA	AA
AX-177912249	A03	26365755	AA	BB	AA	AA	AA	AA	AA	AA
AX-95638071	A03	26588844	AA	BB	AA	AA	AA	AA	AA	AA
AX-179307112	A03	26687873	AA	BB	AA	AA	AA	AA	AA	AA
AX-182169602	A03	26709706	AA	BB	AA	AA	AA	AA	AA	AA
AX-95666014	A03	26756822	AA	BB	AA	AA	AA	AA	AA	AA
AX-182159038	A03	26779637	AA	BB	AA	AA	AA	AA	AA	AA
AX-95666543	A03	27429561	AA	BB	AA	AA	AA	AA	AA	AA
AX-95664818	A03	27894765	AA	BB	AA	AA	AA	AA	AA	AA
AX-95504324	A03	28308848	AA	BB	AA	AA	AA	AA	AA	AA
AX-177832453	A03	29098027	AA	BB	AA	AA	AA	AA	AA	AA
AX-95683164	A03	29734315	AA	BB	AA	AA	AA	AA	AA	AA
AX-95655183	A04	796835	AA	BB	AA	AB	AA	AA	AA	AA
AX-182154440	A04	812051	AA	BB	AA	AA	AA	AA	AA	AA
AX-177912976	A04	966614	AA	BB	AA	AB	AA	AA	AA	AA
AX-95662645	A04	1037957	AA	BB	AA	AB	AA	AA	AA	AA
AX-95638180	A04	1223392	AA	BB	AA	AA	AA	AA	AA	AA
AX-177834552	A04	8742173	AA	BB	AA	AA	AA	AA	AA	AA
AX-95509263	A04	8826779	AA	BB	AA	AB	AA	AA	AA	AA
AX-95666520	A04	10515356	AA	BB	AA	AA	AA	AA	AA	AA
AX-95501490	A04	11708799	AA	BB	AA	AB	AA	AA	AA	AA
AX-95665677	A04	11898450	AA	BB	AA	AB	AA	AA	AA	AA
AX-95506730	A04	12021822	AA	BB	AA	AA	AA	AA	AA	AA
AX-95663397	A04	12041691	AA	BB	AA	AB	AA	AA	AA	AA
AX-95637896	A04	12213828	AA	BB	AA	AA	AA	AA	AA	AA
AX-95664616	A04	13028972	AA	BB	AA	AA	AA	AA	AA	AA
AX-95635197	A04	13137660	AA	BB	AA	AA	AA	AA	AA	AA
AX-95639543	A04	13224285	AA	BB	AA	AA	AA	AA	AA	AA
AX-95507605	A04	13252707	AA	BB	AA	AA	AA	AA	AA	AA
AX-95503260	A04	14767434	AA	BB	AA	AB	AA	AA	AA	AA
AX-95508581	A04	14881039	AA	BB	AA	AB	AA	AA	AA	AA
AX-95508840	A04	15145097	AA	BB	AA	AB	AA	AA	AA	AA
AX-95505772	A04	15333203	AA	BB	AA	AA	AA	AA	AA	AA
AX-95663087	A04	15436750	AA	BB	AA	AA	AA	AA	AA	AA
AX-95509015	A04	15449482	AA	BB	AA	AA	AA	AA	AA	AA
AX-177831207	A04	15494654	AA	BB	AA	AA	AA	AA	AA	AA
AX-179307746	A04	15748927	AA	BB	AA	AA	AA	AA	AA	AA
AX-179307544	A04	15791897	AA	BB	AA	AB	AA	AA	AA	AA
AX-95638781	A04	15809998	AA	BB	AA	AB	AA	AA	AA	AA
AX-177829855	A04	16084490	AA	BB	AA	AA	AA	AA	AA	AA
AX-95656159	A04	16495267	AA	BB	AA	AA	AA	AA	AA	AA
AX-95683087	A04	16580390	AA	BB	AA	AB	AA	AA	AA	AA
AX-95638872	A04	16733534	AA	BB	AA	AA	AA	AA	AA	AA
AX-95504503	A04	16765402	AA	BB	AA	AB	AA	AA	AA	AA
AX-105306148	A04	17069454	AA	BB	AA	AA	AA	AA	AA	AA
AX-182087687	A04	17193728	AA	BB	AA	AA	AA	AA	AA	AA
AX-95635617	A04	17340116	AA	BB	AA	AA	AA	AA	AA	AA
AX-95666142	A04	17360235	AA	BB	AA	AA	AA	AA	AA	AA
AX-86232245	A04	17632597	AA	BB	AA	AB	AA	AA	AA	AA
AX-179307667	A04	17793931	AA	BB	AA	AA	AA	AA	AA	AA
AX-177831112	A04	18709025	AA	BB	AA	AB	AA	AA	AA	AA
AX-177828275	A05	76673	AA	BB	AA	AA	AA	AA	AA	AA
AX-95505768	A05	871689	AA	BB	AA	AA	AA	AA	AA	AA
AX-182125476	A05	1091785	AA	BB	AA	AA	AA	AA	AA	AA
AX-95656061	A05	1474158	AA	BB	AA	AA	AA	AA	AA	AA
AX-182173242	A05	1904275	AA	BB	AA	AA	AA	AA	AA	AA
AX-95509323	A05	3621932	AA	BB	AA	AA	AA	AA	AA	AA
AX-95502175	A05	3762765	AA	BB	AA	AA	AA	AA	AA	AA
AX-95504919	A05	3853825	AA	BB	AA	AA	AA	AA	AA	AA
AX-177912492	A05	5563282	AA	BB	AA	AA	AA	AA	AA	AA
AX-179306787	A05	5606124	AA	BB	AA	AA	AA	AA	AA	AA
AX-95507692	A05	5766873	AA	BB	AA	AA	AA	AA	AA	AA
AX-95636362	A05	6207592	AA	BB	AA	AA	AA	AA	AA	AA
AX-182165966	A05	6228433	AA	BB	AA	AA	AA	AA	AA	AA
AX-182087583	A05	7147826	AA	BB	AA	AA	AA	AA	AA	AA
AX-95502521	A05	7222412	AA	BB	AA	AA	AA	AA	AA	AA
AX-95638549	A05	8199006	AA	BB	AA	AA	AA	AA	AA	AA
AX-177913179	A05	10346637	AA	BB	AA	AA	AA	AA	AA	AA
AX-95639012	A05	11637881	AA	BB	AA	AB	AA	AA	AA	AA
AX-182126362	A05	12299594	AA	BB	AA	AB	AA	AA	AA	AA
AX-95636848	A05	12714624	AA	BB	AA	AA	AA	AA	AA	AA
AX-95635627	A05	13401680	AA	BB	AA	AB	AA	AA	AA	AA
AX-95638897	A05	13601568	AA	BB	AA	AB	AA	AA	AA	AA
AX-182151404	A05	13980412	AA	BB	AA	AB	AA	AA	AA	AA
AX-95508886	A05	13984126	AA	BB	AA	AA	AA	AA	AA	AA
AX-95680998	A05	14285552	AA	BB	AA	AB	AA	AA	AA	AA
AX-95662570	A05	14800219	AA	BB	AA	AB	AA	AA	AA	AA
AX-182143010	A05	15546430	AA	BB	AA	AA	AA	AA	AA	AA
AX-95638633	A05	16463463	AA	BB	AA	AB	AA	AA	AA	AA
AX-179307288	A05	17203691	AA	BB	AA	AB	AA	AA	AA	AA
AX-95507104	A05	17234988	AA	BB	AA	AB	AA	AA	AA	AA
AX-95665676	A05	17302241	AA	BB	AA	AB	AA	AA	AA	AA
AX-182087654	A05	18142243	AA	BB	AA	AA	AA	AA	AA	AA
AX-177830309	A05	18381633	AA	BB	AA	AB	AA	AA	AA	AA
AX-95637202	A05	18570049	AA	BB	AA	AA	AA	AA	AA	AA
AX-182125213	A05	19000644	AA	BB	AA	AA	AA	AA	AA	AA
AX-177831935	A05	19645315	AA	BB	AA	AA	AA	AA	AA	AA
AX-179307554	A05	19669585	AA	BB	AA	AA	AA	AA	AA	AA
AX-177911837	A05	20160427	AA	BB	AA	AA	AA	AA	AA	AA
AX-95506580	A05	21899702	AA	BB	AA	AB	AA	AA	AA	AA
AX-179306778	A05	22151069	AA	BB	AA	AA	AA	AA	AA	AA
AX-182168918	A06	291654	AA	BB	AA	AB	AA	AA	AA	AA
AX-182154808	A06	1350492	AA	BB	AA	AB	AA	AA	AA	AA
AX-95663205	A06	1469265	AA	BB	AA	AB	AA	AA	AA	AA
AX-95505861	A06	2149249	AA	BB	AA	AB	AA	AA	AA	AA
AX-177828453	A06	2360914	AA	BB	AA	AB	AA	AA	AA	AA
AX-95665455	A06	2420107	AA	BB	AA	AB	AA	AA	AA	AA
AX-179306941	A06	2448813	AA	BB	AA	AB	AA	AA	AA	AA
AX-95506806	A06	2576163	AA	BB	AA	AB	AA	AA	AA	AA
AX-177912167	A06	2625420	AA	BB	AA	AB	AA	AA	AA	AA
AX-182129674	A06	2768312	AA	BB	AA	AB	AA	AA	AA	AA
AX-177912977	A06	2796354	AA	BB	AA	AB	AA	AA	AA	AA
AX-177833257	A06	2896587	AA	BB	AA	AB	AA	AA	AA	AA
AX-86227953	A06	2943150	AA	BB	AA	AA	AA	AA	AA	AA
AX-95505922	A06	2958827	AA	BB	AA	AB	AA	AA	AA	AA
AX-86214316	A06	2987221	AA	BB	AA	AA	AA	AA	AA	AA
AX-95502124	A06	3090575	AA	BB	AA	AA	AA	AA	AA	AA
AX-182144608	A06	3216471	AA	BB	AA	AB	AA	AA	AA	AA
AX-182087544	A06	3231009	AA	BB	AA	AB	AA	AA	AA	AA
AX-177829694	A06	3350988	AA	BB	AA	AB	AA	AA	AA	AA
AX-177834345	A06	3882238	AA	BB	AA	AB	AA	AA	AA	AA
AX-95506605	A06	4335822	AA	BB	AA	AA	AA	AA	AA	AA
AX-95664038	A06	4839177	AA	BB	AA	AB	AA	AA	AA	AA
AX-177831466	A06	4902731	AA	BB	AA	AB	AA	AA	AA	AA
AX-95508761	A06	5119717	AA	BB	AA	AA	AA	AA	AA	AA
AX-177831709	A06	5138085	AA	BB	AA	AA	AA	AA	AA	AA
AX-95639254	A06	5202216	AA	BB	AA	AA	AA	AA	AA	AA
AX-177911074	A06	16301134	AA	BB	AA	AB	AA	AA	AA	AA
AX-95501237	A06	16498857	AA	BB	AA	AB	AA	AA	AA	AA
AX-95503003	A06	16884829	AA	BB	AA	AB	AA	AA	AA	AA
AX-95502404	A06	16905017	AA	BB	AB	AB	AA	AA	AA	AA
AX-179307685	A06	17382425	AA	BB	AA	AA	AA	AA	AA	AA
AX-95666632	A06	17519583	AA	BB	AA	AB	AA	AA	AA	AA
AX-177632682	A06	18150056	AA	BB	AA	AB	AA	AA	AA	AA
AX-95639346	A06	18399507	AA	BB	AA	AB	AA	AA	AA	AA
AX-182130707	A06	18691732	AA	BB	AA	AA	AA	AA	AA	AA
AX-177911526	A06	18809439	AA	BB	AA	AA	AA	AA	AA	AA
AX-95664740	A06	18956668	AA	BB	AA	AA	AA	AA	AA	AA
AX-95635172	A06	19227047	AA	BB	AA	AB	AA	AA	AA	AA
AX-182132799	A06	19638691	AA	BB	AA	AB	AA	AA	AA	AA
AX-177833861	A06	19778737	AA	BB	AA	AB	AA	AA	AA	AA
AX-95506347	A06	19998593	AA	BB	AA	AB	AA	AA	AA	AA
AX-95681358	A06	20174821	AA	BB	AA	AB	AA	AA	AA	AA
AX-95503104	A06	20212148	AA	BB	AA	AB	AA	AA	AA	AA
AX-182087698	A06	20288533	AA	BB	AA	AB	AA	AA	AA	AA
AX-177831104	A06	20554110	AA	BB	AA	AB	AA	AA	AA	AA
AX-95638616	A06	21362889	AA	BB	AA	AA	AA	AA	AA	AA
AX-95656835	A06	21363682	AA	BB	AB	AA	AA	AA	AA	AA
AX-95638445	A06	22270684	AA	BB	AA	AA	AA	AA	AA	AA
AX-95637715	A06	22273922	AA	BB	AA	AA	AA	AA	AA	AA
AX-95666641	A06	22315235	AA	BB	AA	AA	AA	AA	AA	AA
AX-182167962	A06	22685981	AA	BB	AA	AA	AA	AA	AA	AA
AX-177833891	A06	22994275	AA	BB	AA	AA	AA	AA	AA	AA
AX-95508474	A06	23095245	AA	BB	AA	AA	AB	AA	AA	AA
AX-95662586	A06	23129284	AA	BB	AA	AA	AA	AA	AA	AA
AX-95666558	A06	23406115	AA	BB	AA	AA	AA	AA	AA	AA
AX-95664973	A06	23498968	AA	BB	AA	AB	AA	AA	AA	AA
AX-95501447	A06	23649814	AA	BB	AA	AB	AA	AA	AA	AA
AX-95508194	A07	175504	AA	BB	AA	AA	AA	AA	AA	AA
AX-95503488	A07	503202	AA	BB	AA	AA	AA	AA	AA	AA
AX-177831174	A07	1145826	AA	BB	AA	AB	AA	AA	AA	AA
AX-177828662	A07	1977367	AA	BB	AA	AA	AA	AA	AA	AA
AX-95507986	A07	4162142	AA	BB	AA	AA	AA	AA	AA	AA
AX-182141284	A07	4283656	AA	BB	AA	AA	AA	AA	AA	AA
AX-182164478	A07	4504880	AA	BB	AA	AA	AA	AA	AA	AA
AX-95640180	A07	4995139	AA	BB	AA	AA	AA	AA	AA	AA
AX-182141083	A07	5268725	AA	BB	AA	AA	AA	AA	AA	AA
AX-177833512	A07	5471075	AA	BB	AA	AA	AA	AA	AA	AA
AX-95680447	A07	5495357	AA	BB	AA	AA	AA	AA	AA	AA
AX-177827909	A07	5524144	AA	BB	AA	AA	AA	AA	AA	AA
AX-177829162	A07	5584152	AA	BB	AA	AA	AA	AA	AA	AA
AX-182129626	A07	5635533	AA	BB	AA	AA	AA	AA	AA	AA
AX-177827651	A07	6012999	AA	BB	AA	AA	AA	AA	AA	AA
AX-182087850	A07	6015130	AA	BB	AA	AA	AA	AA	AA	AA
AX-95509286	A07	6240941	AA	BB	AA	AA	AA	AA	AA	AA
AX-177835542	A07	6253879	AA	BB	AA	AA	AA	AA	AA	AA
AX-95637282	A07	6362345	AA	BB	AA	AA	AA	AA	AA	AA
AX-95638829	A07	6430162	AA	BB	AA	AA	AA	AA	AA	AA
AX-95680941	A07	6600164	AA	BB	AA	AA	AA	AA	AA	AA
AX-182159796	A07	8485629	AA	BB	AA	AB	AA	AA	AA	AA
AX-95509571	A07	8577828	AA	BB	AA	AB	AA	AA	AA	AA
AX-95502443	A07	8651919	AA	BB	AA	AB	AA	AA	AA	AA
AX-177833177	A07	8693707	AA	BB	AA	AB	AA	AA	AA	AA
AX-95509493	A07	8699936	AA	BB	AA	AB	AA	AA	AA	AA
AX-95637583	A07	8734224	AA	BB	AA	AA	AA	AA	AA	AA
AX-95507014	A07	8891587	AA	BB	AA	AB	AA	AA	AA	AA
AX-177831127	A07	8992455	AA	BB	AA	AB	AA	AA	AA	AA
AX-182124963	A07	9061386	AA	BB	AA	AB	AA	AA	AA	AA
AX-177830677	A07	9213985	AA	BB	AA	AB	AA	AA	AA	AA
AX-182134600	A07	9251073	AA	BB	AA	AB	AA	AA	AA	AA
AX-182176252	A07	9266322	AA	BB	AA	AB	AA	AA	AA	AA
AX-177831722	A07	11205439	AA	BB	AA	AA	AA	AA	AA	AA
AX-177835903	A07	12323385	AA	BB	AA	AA	AA	AA	AA	AA
AX-95656692	A07	14103320	AA	BB	AA	AB	AA	AA	AA	AA
AX-177831389	A07	14170180	AA	BB	AA	AB	AA	AA	AA	AA
AX-105247713	A07	14515145	AA	BB	AA	AB	AA	AA	AA	AA
AX-95509504	A07	14572791	AA	BB	AA	AB	AA	AA	AA	AA
AX-86233841	A07	14806126	AA	BB	AA	AA	AA	AA	AA	AA
AX-95680341	A07	15040098	AA	BB	AA	AA	AA	AA	AA	AA
AX-177912694	A07	15251664	AA	BB	AA	AA	AA	AA	AA	AA
AX-95509585	A07	15403624	AA	BB	AA	AA	AA	AA	AA	AA
AX-86221502	A07	15433526	AA	BB	AA	AA	AA	AA	AA	AA
AX-177834118	A07	17293529	AA	BB	AA	AB	AA	AA	AA	AA
AX-177910149	A07	17647395	AA	BB	AA	AB	AA	AA	AA	AA
AX-95639331	A07	17665775	AA	BB	AA	AB	AA	AA	AA	AA
AX-182087661	A07	17699611	AA	BB	AA	AB	AA	AA	AA	AA
AX-179306985	A07	17864883	AA	BB	AA	AB	AA	AA	AA	AA
AX-95505420	A07	17916141	AA	BB	AA	AB	AA	AA	AA	AA
AX-177911308	A07	18082869	AA	BB	AA	AA	AA	AA	AA	AA
AX-95504832	A07	19016499	AA	BB	AA	AB	AA	AA	AA	AA
AX-182163976	A07	19282163	AA	BB	AA	AA	AA	AA	AA	AA
AX-95665018	A07	19717370	AA	BB	AA	AA	AA	AA	AA	AA
AX-95509053	A07	21797232	AA	BB	AA	AA	AA	AA	AA	AA
AX-177911733	A07	22372120	AA	BB	AA	AA	AA	AA	AA	AA
AX-95665790	A07	22540188	AA	BB	AA	AA	AA	AA	AA	AA
AX-105309294	A07	22624670	AA	BB	AA	AA	AA	AA	AA	AA
AX-182164417	A07	22927653	AA	BB	AA	AB	AA	AA	AA	AA
AX-177835059	A07	23013692	AA	BB	AA	AA	AA	AA	AA	AA
AX-95637926	A08	293851	AA	BB	AA	AA	AA	AA	AA	AA
AX-95662886	A08	313890	AA	BB	AA	AA	AA	AA	AA	AA
AX-95663434	A08	598224	AA	BB	AA	AA	AA	AA	AA	AA
AX-177911109	A08	636677	AA	BB	AA	AA	AA	AA	AA	AA
AX-95505873	A08	720617	AA	BB	AA	AA	AA	AA	AA	AA
AX-182134868	A08	741913	AA	BB	AA	AA	AA	AA	AA	AA
AX-95665919	A08	943638	AA	BB	AA	AA	AA	AA	AA	AA
AX-95637836	A08	964586	AA	BB	AA	AA	AA	AA	AA	AA
AX-95635333	A08	993141	AA	BB	AA	AA	AA	AA	AA	AA
AX-95506362	A08	1012939	AA	BB	AA	AA	AA	AA	AA	AA
AX-105306760	A08	1130017	AA	BB	AA	AA	AA	AA	AA	AA
AX-95639038	A08	1979050	AA	BB	AA	AA	AA	AA	AA	AA
AX-182087828	A08	2268802	AA	BB	AA	AA	AA	AA	AA	AA
AX-95507732	A08	2545051	AA	BB	AA	AA	AA	AA	AA	AA
AX-95638263	A08	2566406	AA	BB	AA	AA	AA	AA	AA	AA
AX-95666296	A08	2607550	AA	BB	AA	AA	AA	AA	AA	AA
AX-95638696	A08	2748018	AA	BB	AA	AA	AA	AA	AA	AA
AX-95663615	A08	2762301	AA	BB	AA	AA	AA	AA	AA	AA
AX-182156667	A08	3386572	AA	BB	AA	AA	AA	AA	AA	AA
AX-177831398	A08	3807625	AA	BB	AA	AA	AA	AA	AA	AA
AX-95665317	A08	3956547	AA	BB	AA	AA	AA	AA	AA	AA
AX-95664623	A08	3956757	AA	BB	AA	AA	AA	AA	AA	AA
AX-95637035	A08	4247662	AA	BB	AA	AA	AA	AA	AA	AA
AX-182143144	A08	4259908	AA	BB	AA	AA	AA	AA	AA	AA
AX-177829325	A08	4459465	AA	BB	AA	AA	AA	AA	AA	AA
AX-95637716	A08	4471376	AA	BB	AA	AA	AA	AA	AA	AA
AX-182087452	A08	4639572	AA	BB	AA	AA	AA	AA	AA	AA
AX-182087391	A08	4881712	AA	BB	AA	AA	AA	AA	AA	AA
AX-95638516	A08	4895784	AA	BB	AA	AA	AA	AA	AA	AA
AX-95638743	A08	4946191	AA	BB	AA	AA	AA	AA	AA	AA
AX-95636098	A08	5232301	AA	BB	AA	AA	AA	AA	AA	AA
AX-95665617	A08	5233746	AA	BB	AA	AA	AA	AA	AA	AA
AX-182176153	A08	5924132	AA	BB	AA	AA	AA	AA	AA	AA
AX-182148813	A08	6080168	AA	BB	AA	AA	AA	AA	AA	AA
AX-182136685	A08	6121722	AA	BB	AA	AA	AA	AA	AA	AA
AX-182164816	A08	6786885	AA	BB	AA	AA	AA	AA	AA	AA
AX-95639022	A08	6810213	AA	BB	AA	AA	AA	AA	AA	AA
AX-177912814	A08	6836384	AA	BB	AA	AA	AA	AA	AA	AA
AX-182139210	A08	7204346	AA	BB	AA	AA	AA	AA	AA	AA
AX-95664814	A08	7221120	AA	BB	AA	AA	AA	AA	AA	AA
AX-95636918	A08	7272596	AA	BB	AA	AA	AA	AA	AA	AA
AX-95662824	A08	7286844	AA	BB	AA	AA	AA	AA	AA	AA
AX-95636279	A08	7489479	AA	BB	AA	AA	AA	AA	AA	AA
AX-182133403	A08	7562820	AA	BB	AA	AA	AA	AA	AA	AA
AX-95663027	A08	7647014	AA	BB	AA	AA	AA	AA	AA	AA
AX-95636512	A08	7774655	AA	BB	AA	AA	AA	AA	AA	AA
AX-95663092	A08	8490087	AA	BB	AA	AA	AA	AA	AA	AA
AX-177833665	A08	14539085	AA	BB	AA	AB	AA	AA	AA	AA
AX-177831191	A08	15071970	AA	BB	AA	AA	AA	AA	AA	AA
AX-95502119	A08	16389535	AA	BB	AA	AB	AA	AA	AA	AA
AX-95637797	A08	16969405	AA	BB	AA	AB	AA	AA	AA	AA
AX-177913295	A08	17011125	AA	BB	AA	AB	AA	AA	AA	AA
AX-177834493	A08	17123369	AA	BB	AA	AA	AA	AA	AA	AA
AX-177830595	A08	17270213	AA	BB	AA	AA	AA	AA	AA	AA
AX-95681075	A08	17298816	AA	BB	AA	AA	AA	AA	AA	AA
AX-95638744	A08	17306277	AA	BB	AA	AA	AA	AA	AA	AA
AX-95636119	A08	18009832	AA	BB	AA	AA	AA	AA	AA	AA
AX-95664885	A08	18068968	AA	BB	AA	AA	AA	AA	AA	AA
AX-95501309	A08	18081290	AA	BB	AA	AA	AA	AA	AA	AA
AX-95506944	A09	171845	AA	BB	AA	AB	AA	AA	AA	AA
AX-177632723	A09	861964	AA	BB	AA	AB	AA	AA	AA	AA
AX-95639741	A09	1733591	AA	BB	AA	AA	AA	AA	AA	AA
AX-179306992	A09	2292222	AA	BB	AA	AB	AA	AA	AA	AA
AX-177912292	A09	2973839	AA	BB	AA	AA	AA	AA	AA	AA
AX-177835940	A09	4740361	AA	BB	AA	AA	AA	AA	AA	AA
AX-95506795	A09	5036357	AA	BB	AA	AB	AA	AA	AA	AA
AX-177834216	A09	5037525	AA	BB	AA	AB	AA	AA	AA	AA
AX-182143838	A09	5789403	AA	BB	AA	AB	AA	AA	AA	AA
AX-177912474	A09	9224656	AA	BB	AA	AB	AA	AA	AA	AA
AX-177834625	A09	9757615	AA	BB	AA	AB	AA	AA	AA	AA
AX-95666284	A09	13189409	AA	BB	AA	AB	AA	AA	AA	AA
AX-177831599	A09	13211756	AA	BB	AA	AB	AA	AA	AA	AA
AX-95502207	A09	13494956	AA	BB	AA	AB	AA	AA	AA	AA
AX-182141797	A09	16311090	AA	BB	AA	AB	AA	AA	AA	AA
AX-182126791	A09	21747821	AA	BB	AA	AA	AA	AA	AA	AA
AX-95636332	A09	21894367	AA	BB	AA	AB	AA	AA	AA	AA
AX-95509594	A09	22206616	AA	BB	AA	AB	AA	AA	AA	AA
AX-177834931	A09	22233930	AA	BB	AA	AB	AA	AA	AA	AA
AX-177829538	A09	23394648	AA	BB	AA	AB	AA	AA	AA	AA
AX-182164924	A09	23692880	AA	BB	AA	AB	AA	AA	AA	AA
AX-95505756	A09	23755035	AA	BB	AA	AA	AA	AA	AA	AA
AX-182135590	A09	24085619	AA	BB	AA	AA	AA	AA	AA	AA
AX-182137931	A09	24130754	AA	BB	AA	AA	AA	AA	AA	AA
AX-182176362	A09	24826711	AA	BB	AA	AA	AA	AA	AA	AA
AX-182171901	A09	26005735	AA	BB	AA	AB	AA	AA	AA	AA
AX-95506678	A09	26064133	AA	BB	AA	AB	AA	AA	AA	AA
AX-179307551	A09	26971640	AA	BB	AA	AA	AA	AA	AA	AA
AX-95508410	A09	27923669	AA	BB	AA	AA	AA	AA	AA	AA
AX-95509047	A09	29887631	AA	BB	AA	AB	AA	AA	AA	AA
AX-182126554	A09	30361588	AA	BB	AA	AA	AA	AA	AA	AA
AX-95638772	A09	30447461	AA	BB	AA	AA	AA	AA	AA	AA
AX-182087663	A09	30615218	AA	BB	AA	AA	AA	AA	AA	AA
AX-95664332	A09	32205577	AA	BB	AA	AB	AA	AA	AA	AA
AX-95640114	A09	32206451	AA	BB	AA	AB	AA	AA	AA	AA
AX-177833427	A09	32438352	AA	BB	AA	AA	AA	AA	AA	AA
AX-182087553	A10	264884	AA	BB	AA	AA	AA	AA	AA	AA
AX-177911847	A10	475698	AA	BB	AA	AA	AA	AA	AA	AA
AX-182144456	A10	885133	AA	BB	AA	AB	AA	AA	AA	AA
AX-182136056	A10	1409636	AA	BB	AA	AA	AA	AA	AA	AA
AX-177828383	A10	1477375	AA	BB	AA	AA	AA	AA	AA	AA
AX-95635108	A10	1493884	AA	BB	AA	AA	AA	AA	AA	AA
AX-95683085	A10	1640663	AA	BB	AA	AA	AA	AA	AA	AA
AX-177828527	A10	1780461	AA	BB	AA	AA	AA	AA	AA	AA
AX-95638203	A10	1980375	AA	BB	AA	AA	AA	AA	AA	AA
AX-95663628	A10	2018501	AA	BB	AA	AA	AA	AA	AA	AA
AX-95639304	A10	2542629	AA	BB	AA	AA	AA	AA	AA	AA
AX-95663274	A10	8140388	AA	BB	AA	AA	AA	AA	AA	AA
AX-95503283	A10	8368740	AA	BB	AA	AA	AA	AA	AA	AA
AX-95638724	A10	9182745	AA	BB	AA	AA	AA	AA	AA	AA
AX-86225190	A10	11776373	AA	BB	AA	AB	AA	AA	AA	AA
AX-177835804	A10	11938340	AA	BB	AA	AA	AA	AA	AA	AA
AX-177912101	A10	12305811	AA	BB	AA	AA	AA	AA	AA	AA
AX-95638619	A10	12727294	AA	BB	AA	AB	AA	AA	AA	AA
AX-95508555	A10	12902002	AA	BB	AA	AA	AA	AA	AA	AA
AX-95504934	A10	13247713	AA	BB	AA	AB	AA	AA	AA	AA
AX-177912969	A10	13531436	AA	BB	AA	AA	AA	AA	AA	AA
AX-95638630	A10	13564961	AA	BB	AA	AA	AA	AA	AA	AA
AX-95508101	A10	14761871	AA	BB	AA	AA	AA	AA	AA	AA
AX-95504676	A10	15306736	AA	BB	AA	AB	AA	AA	AA	AA
AX-177831565	A10	15458382	AA	BB	AA	AB	AA	AA	AA	AA
AX-177829273	A10	15489055	AA	BB	AA	AB	AA	AA	AA	AA
AX-95664178	A10	15534062	AA	BB	AA	AA	AA	AA	AA	AA
AX-86235068	A10	15545533	AA	BB	AA	AB	AA	AA	AA	AA
AX-95662894	A10	15593735	AA	BB	AA	AB	AA	AA	AA	AA
AX-95509068	A10	15756213	AA	BB	AA	AA	AA	AA	AA	AA
AX-95666648	A10	15927654	AA	BB	AA	AB	AA	AA	AA	AA
AX-177911667	A10	16025485	AA	BB	AA	AB	AA	AA	AA	AA
AX-179307609	A10	16046742	AA	BB	AA	AB	AA	AA	AA	AA
AX-95637504	A10	16164216	AA	BB	AA	AB	AA	AA	AA	AA
AX-95503191	A10	16430737	AA	BB	AA	AB	AA	AA	AA	AA
AX-177913171	A10	17271592	AA	BB	AA	AB	AA	AA	AA	AA
AX-95509498	C01	990251	AA	BB	AA	AA	AA	AA	AA	AA
AX-177828223	C01	1075229	AA	BB	AA	AA	AA	AA	AA	AA
AX-95636278	C01	1873890	AA	BB	AA	AA	AA	AA	AA	AA
AX-95666581	C01	3145480	AA	BB	AA	AA	AA	AA	AA	AA
AX-95637707	C01	3204813	AA	BB	AA	AA	AA	AA	AA	AA
AX-105310053	C01	3473084	AA	BB	AA	AA	AA	AA	AA	AA
AX-105308021	C01	3527815	AA	BB	AA	AB	AA	AA	AA	AA
AX-105307335	C01	3540284	AA	BB	AA	AA	AA	AA	AA	AA
AX-105335237	C01	3631449	AA	BB	AA	AA	AA	AA	AA	AA
AX-95680468	C01	3685268	AA	BB	AA	AB	AA	AA	AA	AA
AX-177911086	C01	3719679	AA	BB	AA	AA	AA	AA	AA	AA
AX-95637248	C01	3759620	AA	BB	AA	AA	AA	AA	AA	AA
AX-105335655	C01	3778606	AA	BB	AA	AB	AA	AA	AA	AA
AX-179306900	C01	5810949	AA	BB	AA	AA	AA	AA	AA	AA
AX-95501660	C01	5837113	AA	BB	AA	AA	AA	AA	AA	AA
AX-95680623	C01	5903240	AA	BB	AA	AA	AA	AA	AA	AA
AX-95507883	C01	5950597	AA	BB	AA	AA	AA	AA	AA	AA
AX-182125603	C01	6397869	AA	BB	AA	AA	AA	AA	AA	AA
AX-182130808	C01	6461412	AA	BB	AA	AA	AA	AA	AA	AA
AX-182128314	C01	10989571	AA	BB	AA	AB	AA	AA	AA	AA
AX-95665145	C01	11162115	AA	BB	AA	AB	AA	AA	AA	AA
AX-95664370	C01	11329696	AA	BB	AA	AA	AA	AA	AA	AA
AX-95638115	C01	11367853	AA	BB	AA	AB	AA	AA	AA	AA
AX-177831023	C01	11534922	AA	BB	AA	AB	AA	AA	AA	AA
AX-95664777	C01	11640935	AA	BB	AA	AB	AA	AA	AA	AA
AX-95506988	C01	12373422	AA	BB	AA	AA	AA	AA	AA	AA
AX-95635245	C01	12374255	AA	BB	AA	AA	AA	AA	AA	AA
AX-95656325	C01	12491314	AA	BB	AA	AB	AA	AA	AA	AA
AX-182163033	C01	12497202	AA	BB	AA	AB	AA	AA	AA	AA
AX-105339920	C01	13067313	AA	BB	AA	AB	AA	AA	AA	AA
AX-179307564	C01	17014817	AA	BB	AA	AB	AA	AA	AA	AA
AX-105308694	C01	17137898	AA	BB	AA	AA	AA	AA	AA	AA
AX-95665193	C01	17945950	AA	BB	AA	AA	AA	AA	AA	AA
AX-182146023	C01	18039600	AA	BB	AA	AA	AA	AA	AA	AA
AX-95663340	C01	18074407	AA	BB	AA	AA	AA	AA	AA	AA
AX-95680763	C01	18142471	AA	BB	AA	AA	AA	AA	AA	AA
AX-95635229	C01	18182670	AA	BB	AA	AA	AA	AA	AA	AA
AX-182148523	C01	18266572	AA	BB	AA	AA	AA	AA	AA	AA
AX-95635835	C01	18504659	AA	BB	AA	AA	AA	AA	AA	AA
AX-182087743	C01	18592926	AA	BB	AA	AA	AA	AA	AA	AA
AX-95636550	C01	18811263	AA	BB	AA	AA	AA	AA	AA	AA
AX-180714792	C01	19033779	AA	BB	AA	AA	AA	AA	AA	AA
AX-182151225	C01	19097181	AA	BB	AA	AA	AA	AA	AA	AA
AX-105309954	C01	19277935	AA	BB	AA	AA	AA	AA	AA	AA
AX-182129736	C01	19285512	AA	BB	AA	AA	AA	AA	AA	AA
AX-182132967	C01	19350218	AA	BB	AA	AA	AA	AA	AA	AA
AX-182136147	C01	19456120	AA	BB	AA	AA	AA	AA	AA	AA
AX-95508531	C01	19492762	AA	BB	AA	AA	AA	AA	AA	AA
AX-95663396	C01	19681271	AA	BB	AA	AA	AA	AA	AA	AA
AX-182140776	C01	19720304	AA	BB	AA	AA	AA	AA	AA	AA
AX-182144663	C01	19896981	AA	BB	AA	AA	AA	AA	AA	AA
AX-95680411	C01	19977801	AA	BB	AA	AA	AA	AA	AA	AA
AX-182087728	C01	20008019	AA	BB	AA	AA	AA	AA	AA	AA
AX-182087753	C01	20088590	AA	BB	AA	AA	AA	AA	AA	AA
AX-95635834	C01	20791593	AA	BB	AA	AA	AA	AA	AA	AA
AX-95662666	C01	20805417	AA	BB	AA	AA	AA	AA	AA	AA
AX-95664444	C01	20834968	AA	BB	AA	AA	AA	AA	AA	AA
AX-95664160	C01	20857315	AA	BB	AA	AA	AA	AA	AA	AA
AX-95637450	C01	20938062	AA	BB	AA	AA	AA	AA	AA	AA
AX-95636371	C01	20953683	AA	BB	AA	AA	AA	AA	AA	AA
AX-95662755	C01	20981856	AA	BB	AA	AA	AA	AA	AA	AA
AX-177633052	C01	21106227	AA	BB	AA	AA	AA	AA	AA	AA
AX-95683098	C01	21165853	AA	BB	AA	AA	AA	AA	AA	AA
AX-95636580	C01	21186362	AA	BB	AA	AA	AA	AA	AA	AA
AX-182137512	C01	21321683	AA	BB	AA	AA	AA	AA	AA	AA
AX-95665228	C01	21713574	AA	BB	AA	AA	AA	AA	AA	AA
AX-182157456	C01	21829352	AA	BB	AA	AA	AA	AA	AA	AA
AX-118239506	C01	21849343	AA	BB	AA	AA	AA	AA	AA	AA
AX-95665652	C01	21931924	AA	BB	AA	AA	AA	AA	AA	AA
AX-86228122	C01	22001115	AA	BB	AA	AA	AA	AA	AA	AA
AX-182150087	C01	22022557	AA	BB	AA	AA	AA	AA	AA	AA
AX-105306187	C01	22055537	AA	BB	AA	AA	AA	AA	AA	AA
AX-182087768	C01	24106797	AA	BB	AA	AA	AA	AA	AA	AA
AX-182165952	C01	24316639	AA	BB	AA	AA	AA	AA	AA	AA
AX-105306458	C01	24328636	AA	BB	AA	AA	AA	AA	AA	AA
AX-182132761	C01	24455955	AA	BB	AA	AA	AA	AA	AA	AA
AX-105308039	C01	24493002	AA	BB	AA	AA	AA	AA	AA	AA
AX-105307271	C01	24576742	AA	BB	AA	AA	AA	AA	AA	AA
AX-182087856	C01	24631340	AA	BB	AA	AA	AA	AA	AA	AA
AX-105307322	C01	24672835	AA	BB	AA	AA	AA	AA	AA	AA
AX-105306635	C01	25344399	AA	BB	AA	AA	AA	AA	AA	AA
AX-95663021	C01	25410531	AA	BB	AA	AA	AA	AA	AA	AA
AX-182154983	C01	25431720	AA	BB	AA	AA	AA	AA	AA	AA
AX-95505735	C01	25562825	AA	BB	AA	AA	AA	AA	AA	AA
AX-182164838	C01	25694065	AA	BB	AA	AA	AA	AA	AA	AA
AX-105305770	C01	25824024	AA	BB	AA	AA	AA	AA	AA	AA
AX-105336914	C01	26477885	AA	BB	AA	AA	AA	AA	AA	AA
AX-179307619	C01	26478063	AA	BB	AA	AA	AA	AA	AA	AA
AX-177912423	C01	26635183	AA	BB	AA	AA	AA	AA	AA	AA
AX-177912839	C01	30805961	AA	BB	AA	AB	AA	AA	AA	AA
AX-105335969	C01	30923732	AA	BB	AA	AB	AA	AA	AA	AA
AX-95665246	C01	30927952	AA	BB	AA	AB	AA	AA	AA	AA
AX-95638158	C01	31190515	AA	BB	AA	AB	AA	AA	AA	AA
AX-95639156	C01	31210184	AA	BB	AA	AB	AA	AA	AA	AA
AX-95663823	C01	31250061	AA	BB	AA	AB	AA	AA	AA	AA
AX-95638800	C01	31274350	AA	BB	AA	AB	AA	AA	AA	AA
AX-95637024	C01	36017377	AA	BB	AA	AB	AA	AA	AA	AA
AX-105307764	C01	36020501	AA	BB	AA	AB	AA	AA	AA	AA
AX-105307562	C02	8943054	AA	BB	AA	AA	AA	AA	AA	AA
AX-177633680	C02	9215885	AA	BB	AA	AA	AA	AA	AA	AA
AX-105338018	C02	9793620	AA	BB	AA	AA	AA	AA	AA	AA
AX-86226696	C02	10755091	AA	BB	AA	AB	AA	AA	AA	AA
AX-105310163	C02	10790943	AA	BB	AA	AA	AA	AA	AA	AA
AX-177834342	C02	10907065	AA	BB	AA	AA	AA	AA	AA	AA
AX-95504014	C02	11229268	AA	BB	AA	AA	AA	AA	AA	AA
AX-182177191	C02	12845559	AA	BB	AA	AB	AA	AA	AA	AA
AX-105307379	C02	16231199	AA	BB	AA	AB	AA	AA	AA	AA
AX-177909896	C02	16275369	AA	BB	AA	AA	AA	AA	AA	AA
AX-95682902	C02	16307142	AA	BB	AA	AA	AA	AA	AA	AA
AX-177910583	C02	16326624	AA	BB	AA	AA	AA	AA	AA	AA
AX-86216180	C02	16377201	AA	BB	AA	AA	AA	AA	AA	AA
AX-182176435	C02	16639688	AA	BB	AA	AA	AA	AA	AA	AA
AX-177912762	C02	16768023	AA	BB	AA	AA	AA	AA	AA	AA
AX-95665307	C02	17184997	AA	BB	AA	AA	AA	AA	AA	AA
AX-95662902	C02	17202267	AA	BB	AA	AA	AA	AA	AA	AA
AX-95638255	C02	17311164	AA	BB	AA	AA	AA	AA	AA	AA
AX-95663461	C02	17311178	AA	BB	AA	AA	AA	AA	AA	AA
AX-105309414	C02	17329880	AA	BB	AA	AA	AA	AA	AA	AA
AX-105308184	C02	17529053	AA	BB	AA	AA	AA	AA	AA	AA
AX-105336688	C02	18340878	AA	BB	AA	AA	AA	AA	AA	AA
AX-177829868	C02	18353730	AA	BB	AA	AA	AA	AA	AA	AA
AX-177829391	C02	19161100	AA	BB	AA	AA	AA	AA	AA	AA
AX-95664224	C02	19273394	AA	BB	AA	AA	AA	AA	AA	AA
AX-95637010	C02	19521725	AA	BB	AA	AA	AA	AA	AA	AA
AX-95636145	C02	19575402	AA	BB	AA	AA	AA	AA	AA	AA
AX-95664455	C02	19603018	AA	BB	AA	AA	AA	AA	AA	AA
AX-95507327	C02	19719570	AA	BB	AA	AA	AA	AA	AA	AA
AX-95663858	C02	19817882	AA	BB	AA	AA	AA	AA	AA	AA
AX-95664642	C02	19819363	AA	BB	AA	AA	AA	AA	AA	AA
AX-105307660	C02	19966828	AA	BB	AA	AA	AA	AA	AA	AA
AX-177832021	C02	20318561	AA	BB	AA	AA	AA	AA	AA	AA
AX-177835775	C02	21239305	AA	BB	AA	AA	AA	AA	AA	AA
AX-182136806	C02	21248508	AA	BB	AA	AA	AA	AA	AA	AA
AX-182158515	C02	22167569	AA	BB	AA	AA	AA	AA	AA	AA
AX-105305840	C02	22573548	AA	BB	AA	AA	AA	AA	AA	AA
AX-105306507	C02	23429713	AA	BB	AA	AA	AA	AA	AA	AA
AX-105309214	C02	24005500	AA	BB	AA	AA	AA	AA	AA	AA
AX-182136799	C02	24120437	AA	BB	AA	AA	AA	AA	AA	AA
AX-182175360	C02	24660680	AA	BB	AA	AA	AA	AA	AA	AA
AX-182161319	C02	24684119	AA	BB	AA	AA	AA	AA	AA	AA
AX-182169217	C02	24701132	AA	BB	AA	AA	AA	AA	AA	AA
AX-182176542	C02	25115610	AA	BB	AA	AA	AA	AA	AA	AA
AX-179579822	C02	25191137	AA	BB	AA	AA	AA	AA	AA	AA
AX-182162487	C02	25579257	AA	BB	AA	AA	AA	AA	AA	AA
AX-182145175	C02	25766382	AA	BB	AA	AA	AA	AA	AA	AA
AX-105336923	C02	25965965	AA	BB	AA	AA	AA	AA	AA	AA
AX-182175838	C02	26740317	AA	BB	AA	AB	AA	AA	AA	AA
AX-182134885	C02	26743240	AA	BB	AA	AA	AA	AA	AA	AA
AX-182158615	C02	26859780	AA	BB	AA	AA	AA	AA	AA	AA
AX-182147338	C02	26961612	AA	BB	AA	AA	AA	AA	AA	AA
AX-182154561	C02	27043739	AA	BB	AA	AA	AA	AA	AA	AA
AX-182128619	C02	27522012	AA	BB	AA	AA	AA	AA	AA	AA
AX-182126550	C02	27572861	AA	BB	AA	AA	AA	AA	AA	AA
AX-182151997	C02	27878373	AA	BB	AA	AA	AA	AA	AA	AA
AX-182129157	C02	27930749	AA	BB	AA	AA	AA	AA	AA	AA
AX-181117232	C02	27996091	AA	BB	AA	AA	AA	AA	AA	AA
AX-182132585	C02	28027582	AA	BB	AA	AA	AA	AA	AA	AA
AX-182130946	C02	28092646	AA	BB	AA	AA	AA	AA	AA	AA
AX-182159285	C02	28245484	AA	BB	AA	AA	AA	AA	AA	AA
AX-182142979	C02	28327940	AA	BB	AA	AA	AA	AA	AA	AA
AX-105306175	C02	28490003	AA	BB	AA	AA	AA	AA	AA	AA
AX-182177224	C02	28493949	AA	BB	AA	AA	AA	AA	AA	AA
AX-182139036	C02	28872169	AA	BB	AA	AA	AA	AA	AA	AA
AX-105307871	C02	29217984	AA	BB	AA	AA	AA	AA	AA	AA
AX-182125447	C02	29519291	AA	BB	AA	AA	AA	AA	AA	AA
AX-182145361	C02	29875932	AA	BB	AA	AA	AA	AA	AA	AA
AX-182169460	C02	30169367	AA	BB	AA	AA	AA	AA	AA	AA
AX-182178143	C02	30233446	AA	BB	AA	AA	AA	AA	AA	AA
AX-105307303	C02	30621930	AA	BB	AA	AA	AA	AA	AA	AA
AX-182134695	C02	30880261	AA	BB	AA	AA	AA	AA	AA	AA
AX-105306720	C02	31594720	AA	BB	AA	AA	AA	AA	AA	AA
AX-182154496	C02	31715698	AA	BB	AA	AA	AA	AA	AA	AA
AX-182155168	C02	31784889	AA	BB	AA	AA	AA	AA	AA	AA
AX-182128143	C02	32070573	AA	BB	AA	AA	AA	AA	AA	AA
AX-177827864	C02	32607017	AA	BB	AA	AA	AA	AA	AA	AA
AX-105308928	C02	32880079	AA	BB	AA	AA	AA	AA	AA	AA
AX-105336157	C02	32903160	AA	BB	AA	AA	AA	AA	AA	AA
AX-177912999	C02	43854620	AA	BB	AA	AA	AA	AA	AA	AA
AX-95666263	C02	44092169	AA	BB	AA	AA	AA	AA	AA	AA
AX-86235381	C03	2930536	AA	BB	AA	AA	AA	AA	AA	AA
AX-105338355	C03	3672461	AA	BB	AA	AB	AA	AA	AA	AA
AX-105231123	C03	3817714	AA	BB	AA	AB	AA	AA	AA	AA
AX-95665064	C03	3925832	AA	BB	AA	AA	AA	AA	AA	AA
AX-105338923	C03	4977418	AA	BB	AA	AA	AA	AA	AA	AA
AX-105339718	C03	5940033	AA	BB	AA	AA	AA	AA	AA	AA
AX-95502949	C03	6151604	AA	BB	AA	AA	AA	AA	AA	AA
AX-95501739	C03	6744232	AA	BB	AA	AA	AA	AA	AA	AA
AX-105336666	C03	6852055	AA	BB	AA	AB	AA	AA	AA	AA
AX-177829493	C03	7095934	AA	BB	AA	AB	AA	AA	AA	AA
AX-105306214	C03	7154166	AA	BB	AA	AB	AA	AA	AA	AA
AX-95666471	C03	7158265	AA	BB	AA	AB	AA	AA	AA	AA
AX-105336659	C03	7273434	AA	BB	AA	AB	AA	AA	AA	AA
AX-105339088	C03	7298659	AA	BB	AA	AB	AA	AA	AA	AA
AX-177831201	C03	7467067	AA	BB	AA	AB	AA	AA	AA	AA
AX-118224395	C03	7536648	AA	BB	AA	AB	AA	AA	AA	AA
AX-105307245	C03	7601248	AA	BB	AA	AB	AA	AA	AA	AA
AX-177910273	C03	7617585	AA	BB	AA	AB	AA	AA	AA	AA
AX-95680889	C03	7651083	AA	BB	AA	AB	AA	AA	AA	AA
AX-86236602	C03	7681660	AA	BB	AA	AB	AA	AA	AA	AA
AX-182178334	C03	7703674	AA	BB	AA	AA	AA	AA	AA	AA
AX-86226670	C03	7830928	AA	BB	AA	AA	AA	AA	AA	AA
AX-95501953	C03	8319429	AA	BB	AA	AA	AA	AA	AA	AA
AX-95636893	C03	9150013	AA	BB	AA	AA	AA	AA	AA	AA
AX-105310060	C03	10429878	AA	BB	AA	AA	AA	AA	AA	AA
AX-95664903	C03	11205203	AA	BB	AA	AB	AA	AA	AA	AA
AX-95638552	C03	11523926	AA	BB	AA	AB	AA	AA	AA	AA
AX-95662557	C03	12092758	AA	BB	AA	AB	AA	AA	AA	AA
AX-95503623	C03	13618917	AA	BB	AA	AA	AA	AA	AA	AA
AX-105339627	C03	13698978	AA	BB	AA	AA	AA	AA	AA	AA
AX-95656179	C03	13736382	AA	BB	AA	AB	AA	AA	AA	AA
AX-177912685	C03	13800097	AA	BB	AA	AB	AA	AA	AA	AA
AX-95503177	C03	14783479	AA	BB	AA	AA	AA	AA	AA	AA
AX-95681014	C03	15183000	AA	BB	AA	AB	AA	AA	AA	AA
AX-105335733	C03	15308733	AA	BB	AA	AB	AA	AA	AA	AA
AX-95665486	C03	15422553	AA	BB	AA	AA	AA	AA	AA	AA
AX-105337857	C03	16272273	AA	BB	AA	AA	AA	AA	AA	AA
AX-95680534	C03	16503063	AA	BB	AA	AB	AA	AA	AA	AA
AX-177910058	C03	16596017	AA	BB	AA	AA	AA	AA	AA	AA
AX-95664778	C03	16639819	AA	BB	AA	AA	AA	AA	AA	AA
AX-177909684	C03	16705819	AA	BB	AA	AB	AA	AA	AA	AA
AX-95638855	C03	16783871	AA	BB	AA	AB	AA	AA	AA	AA
AX-86228194	C03	17014528	AA	BB	AA	AB	AA	AA	AA	AA
AX-95505834	C03	17192097	AA	BB	AA	AA	AA	AA	AA	AA
AX-95664597	C03	17225463	AA	BB	AA	AA	AA	AA	AA	AA
AX-95665837	C03	17263564	AA	BB	AA	AA	AA	AA	AA	AA
AX-177913050	C03	17342654	AA	BB	AA	AB	AA	AA	AA	AA
AX-95505141	C03	17449052	AA	BB	AA	AB	AA	AA	AA	AA
AX-86221925	C03	17495656	AA	BB	AA	AB	AA	AA	AA	AA
AX-182169167	C03	17579417	AA	BB	AA	AB	AA	AA	AA	AA
AX-105338839	C03	17589503	AA	BB	AA	AB	AA	AA	AA	AA
AX-182124800	C03	17696041	AA	BB	AA	AB	AA	AA	AA	AA
AX-86237331	C03	17967396	AA	BB	AA	AB	AA	AA	AA	AA
AX-105338138	C03	18450519	AA	BB	AA	AB	AA	AA	AA	AA
AX-177833441	C03	18509623	AA	BB	AA	AB	AA	AA	AA	AA
AX-105337273	C03	18526881	AA	BB	AA	AB	AA	AA	AA	AA
AX-182133545	C03	19681593	AA	BB	AA	AA	AA	AA	AA	AA
AX-105336733	C03	20084867	AA	BB	AA	AA	AA	AA	AA	AA
AX-105306259	C03	20725778	AA	BB	AA	AB	AA	AA	AA	AA
AX-105308121	C03	20809524	AA	BB	AA	AB	AA	AA	AA	AA
AX-95504373	C03	20993901	AA	BB	AA	AB	AA	AA	AA	AA
AX-95635094	C03	58350078	AA	BB	AA	AA	AA	AA	AA	AA
AX-105338095	C03	58351351	AA	BB	AA	AA	AA	AA	AA	AA
AX-95638978	C03	58374358	AA	BB	AA	AA	AA	AA	AA	AA
AX-95655556	C03	58971219	AA	BB	AA	AA	AA	AA	AA	AA
AX-177912200	C03	59225839	AA	BB	AA	AA	AA	AA	AA	AA
AX-105335749	C03	59367526	AA	BB	AA	AA	AA	AA	AA	AA
AX-105337260	C03	59428823	AA	BB	AA	AA	AA	AA	AA	AA
AX-105309588	C03	59490066	AA	BB	AA	AA	AA	AA	AA	AA
AX-105336718	C03	59584425	AA	BB	AA	AA	AA	AA	AA	AA
AX-182087641	C03	59606901	AA	BB	AA	AA	AA	AA	AA	AA
AX-95639107	C03	59669364	AA	BB	AA	AB	AA	AA	AA	AA
AX-95666420	C03	59690219	AA	BB	AA	AB	AA	AA	AA	AA
AX-95639196	C03	59712198	AA	BB	AA	AB	AA	AA	AA	AA
AX-105306952	C03	59740512	AA	BB	AA	AB	AA	AA	AA	AA
AX-105307276	C03	60418377	AA	BB	AA	AA	AA	AA	AA	AA
AX-95508979	C04	39704	AA	BB	AA	AA	AA	AA	AA	AA
AX-86218439	C04	1269544	AA	BB	AA	AB	AA	AA	AA	AA
AX-95502102	C04	4153943	AA	BB	AA	AB	AA	AA	AA	AA
AX-95509010	C04	4937168	AA	BB	AA	AB	AA	AA	AA	AA
AX-95502307	C04	5336588	AA	BB	AA	AB	AA	AA	AA	AA
AX-105337239	C04	5444152	AA	BB	AA	AB	AA	AA	AA	AA
AX-105337452	C04	5452217	AA	BB	AA	AB	AA	AA	AA	AA
AX-182127120	C04	5701014	AA	BB	AA	AB	AA	AA	AA	AA
AX-177913140	C04	5803417	AA	BB	AA	AB	AA	AA	AA	AA
AX-95507695	C04	5915583	AA	BB	AA	AB	AA	AA	AA	AA
AX-95503483	C04	6031903	AA	BB	AA	AA	AA	AA	AA	AA
AX-177830861	C04	6505860	AA	BB	AA	AB	AA	AA	AA	AA
AX-105338108	C04	6511920	AA	BB	AA	AB	AA	AA	AA	AA
AX-182158216	C04	8055990	AA	BB	AA	AA	AA	AA	AA	AA
AX-95637429	C04	8076467	AA	BB	AA	AA	AA	AA	AA	AA
AX-179307574	C04	8099326	AA	BB	AA	AA	AA	AA	AA	AA
AX-95508179	C04	8306202	AA	BB	AA	AA	AA	AA	AA	AA
AX-177911705	C04	9882343	AA	BB	AA	AB	AA	AA	AA	AA
AX-179580449	C04	9905026	AA	BB	AA	AB	AA	AA	AA	AA
AX-95681131	C04	9905860	AA	BB	AA	AB	AA	AA	AA	AA
AX-95508160	C04	9981175	AA	BB	AA	AB	AA	AA	AA	AA
AX-179307666	C04	11595969	AA	BB	AA	AB	AA	AA	AA	AA
AX-105336544	C04	11599101	AA	BB	AA	AB	AA	AA	AA	AA
AX-95666149	C04	11605937	AA	BB	AA	AB	AA	AA	AA	AA
AX-105339543	C04	11654324	AA	BB	AA	AB	AA	AA	AA	AA
AX-177830231	C04	11710510	AA	BB	AA	AB	AA	AA	AA	AA
AX-95656152	C04	11764060	AA	BB	AA	AB	AA	AA	AA	AA
AX-95663604	C04	11961204	AA	BB	AA	AB	AA	AA	AA	AA
AX-95507114	C04	11962293	AA	BB	AA	AB	AA	AA	AA	AA
AX-179307265	C04	12087505	AA	BB	AA	AB	AA	AA	AA	AA
AX-182167958	C04	12214550	AA	BB	AA	AB	AA	AA	AA	AA
AX-95680728	C04	12233972	AA	BB	AA	AB	AA	AA	AA	AA
AX-179307038	C04	12303465	AA	BB	AA	AB	AA	AA	AA	AA
AX-182169752	C04	12347226	AA	BB	AA	AB	AA	AA	AA	AA
AX-177913441	C04	12544517	AA	BB	AA	AB	AA	AA	AA	AA
AX-95635671	C04	14127195	AA	BB	AA	AB	AA	AA	AA	AA
AX-95666208	C04	14165803	AA	BB	AA	AB	AA	AA	AA	AA
AX-95508816	C04	14832475	AA	BB	AA	AB	AA	AA	AA	AA
AX-95655771	C04	14934925	AA	BB	AA	AB	AA	AA	AA	AA
AX-105307261	C04	14935182	AA	BB	AA	AB	AA	AA	AA	AA
AX-182159051	C04	15801550	AA	BB	AA	AB	AA	AA	AA	AA
AX-182156943	C04	16024686	AA	BB	AA	AB	AA	AA	AA	AA
AX-182172463	C04	16137050	AA	BB	AA	AB	AA	AA	AA	AA
AX-182148828	C04	16278631	AA	BB	AA	AB	AA	AA	AA	AA
AX-177834663	C04	16318763	AA	BB	AA	AB	AA	AA	AA	AA
AX-182145382	C04	16348193	AA	BB	AA	AB	AA	AA	AA	AA
AX-182178356	C04	16499687	AA	BB	AA	AB	AA	AA	AA	AA
AX-182170632	C04	16586691	AA	BB	AA	AB	AA	AA	AA	AA
AX-182129826	C04	16654593	AA	BB	AA	AB	AA	AA	AA	AA
AX-95509364	C04	16690816	AA	BB	AA	AB	AA	AA	AA	AA
AX-182144246	C04	16714887	AA	BB	AA	AB	AA	AA	AA	AA
AX-182174585	C04	17039901	AA	BB	AA	AB	AA	AA	AA	AA
AX-182150176	C04	17041937	AA	BB	AA	AB	AA	AA	AA	AA
AX-182142724	C04	17070336	AA	BB	AA	AB	AA	AA	AA	AA
AX-182152153	C04	17145373	AA	BB	AA	AB	AA	AA	AA	AA
AX-182139461	C04	17669456	AA	BB	AA	AB	AA	AA	AA	AA
AX-182158491	C04	17863565	AA	BB	AA	AB	AA	AA	AA	AA
AX-182136990	C04	18268662	AA	BB	AA	BB	AA	AA	AA	AA
AX-182157556	C04	18387974	AA	BB	AA	AB	AA	AA	AA	AA
AX-182144475	C04	18513829	AA	BB	AA	AB	AA	AA	AA	AA
AX-182177305	C04	18571789	AA	BB	AA	AB	AA	AA	AA	AA
AX-105307083	C04	18761752	AA	BB	AA	AB	AA	AA	AA	AA
AX-95683024	C04	19013763	AA	BB	AA	AB	AA	AA	AA	AA
AX-182169181	C04	19073203	AA	BB	AA	AB	AA	AA	AA	AA
AX-182087851	C04	19099478	AA	BB	AA	AB	AA	AA	AA	AA
AX-182169384	C04	19112111	AA	BB	AA	AB	AA	AA	AA	AA
AX-182140048	C04	19291340	AA	BB	AA	AB	AA	AA	AA	AA
AX-182178184	C04	19339251	AA	BB	AA	AB	AA	AA	AA	AA
AX-182176113	C04	19370050	AA	BB	AA	AB	AA	AA	AA	AA
AX-105309498	C04	19406311	AA	BB	AA	AB	AA	AA	AA	AA
AX-182139983	C04	19656994	AA	BB	AA	AB	AA	AA	AA	AA
AX-105309682	C04	19800302	AA	BB	AA	AB	AA	AA	AA	AA
AX-182138460	C04	19981555	AA	BB	AA	AB	AA	AA	AA	AA
AX-182148180	C04	20059973	AA	BB	AA	AB	AA	AA	AA	AA
AX-105306212	C04	20128324	AA	BB	AA	AB	AA	AA	AA	AA
AX-105309107	C04	20156954	AA	BB	AA	AB	AA	AA	AA	AA
AX-182175279	C04	20232466	AA	BB	AA	AB	AA	AA	AA	AA
AX-182136084	C04	20294726	AA	BB	AA	AB	AA	AA	AA	AA
AX-105308374	C04	20420175	AA	BB	AA	AB	AA	AA	AA	AA
AX-105309878	C04	20449532	AA	BB	AA	AB	AA	AA	AA	AA
AX-182087417	C04	20823952	AA	BB	AA	AB	AA	AA	AA	AA
AX-177912131	C04	21000887	AA	BB	AA	AB	AA	AA	AA	AA
AX-105306290	C04	21097480	AA	BB	AA	AB	AA	AA	AA	AA
AX-105310079	C04	21143074	AA	BB	AA	AB	AA	AA	AA	AA
AX-95636074	C04	21218986	AA	BB	AA	AB	AA	AA	AA	AA
AX-95637481	C04	21246589	AA	BB	AA	AB	AA	AA	AA	AA
AX-95635871	C04	21285721	AA	BB	AA	AB	AA	AA	AA	AA
AX-95666010	C04	21340583	AA	BB	AA	AB	AA	AA	AA	AA
AX-182128022	C04	21426462	AA	BB	AA	AB	AA	AA	AA	AA
AX-177832148	C04	21591699	AA	BB	AA	AB	AA	AA	AA	AA
AX-95638979	C04	21641978	AA	BB	AA	AB	AA	AA	AA	AA
AX-95665100	C04	21676452	AA	BB	AA	AB	AA	AA	AA	AA
AX-95509149	C04	22570146	AA	BB	AA	AA	AA	AA	AA	AA
AX-86221464	C04	22696570	AA	BB	AA	AA	AA	AA	AA	AA
AX-105307180	C04	22721957	AA	BB	AA	AA	AA	AA	AA	AA
AX-95663686	C04	22749624	AA	BB	AA	AA	AA	AA	AA	AA
AX-86233917	C04	22805019	AA	BB	AA	AA	AA	AA	AA	AA
AX-105306546	C04	28331849	AA	BB	AA	AA	AA	AA	AA	AA
AX-105310229	C04	28370232	AA	BB	AA	AA	AA	AA	AA	AA
AX-105309974	C04	28488276	AA	BB	AA	AA	AA	AA	AA	AA
AX-182128608	C04	28519359	AA	BB	AA	AA	AA	AA	AA	AA
AX-182136121	C04	29031845	AA	BB	AA	AB	AA	AA	AA	AA
AX-95507800	C04	29146486	AA	BB	AA	AB	AA	AA	AA	AA
AX-182132307	C04	29198277	AA	BB	AA	AB	AA	AA	AA	AA
AX-182168101	C04	29214301	AA	BB	AA	AB	AA	AA	AA	AA
AX-182176201	C04	29322892	AA	BB	AA	AB	AA	AA	AA	AA
AX-105339096	C04	29479069	AA	BB	AA	AB	AA	AA	AA	AA
AX-177831165	C04	29543792	AA	BB	AA	AB	AA	AA	AA	AA
AX-177911134	C04	29725416	AA	BB	AA	AB	AA	AA	AA	AA
AX-177835849	C04	29768409	AA	BB	AA	AB	AA	AA	AA	AA
AX-95663465	C04	31765773	AA	BB	AA	AB	AA	AA	AA	AA
AX-177829721	C04	35343993	AA	BB	AA	AB	AA	AA	AA	AA
AX-105309453	C04	36135171	AA	BB	AA	AB	AA	AA	AA	AA
AX-95504862	C04	39249760	AA	BB	AA	AA	AA	AA	AA	AA
AX-95503780	C04	40310578	AA	BB	AA	AB	AA	AA	AA	AA
AX-105337902	C04	42072615	AA	BB	AA	AA	AA	AA	AA	AA
AX-105337946	C04	45714881	AA	BB	AA	AB	AA	AA	AA	AA
AX-105338684	C04	45730221	AA	BB	AA	AB	AA	AA	AA	AA
AX-95663759	C05	7972	AA	BB	AA	AB	AA	AA	AA	AA
AX-105307468	C05	44219	AA	BB	AA	AB	AA	AA	AA	AA
AX-95656673	C05	44414	AA	BB	AA	AB	AA	AA	AA	AA
AX-95506013	C05	300896	AA	BB	AA	AA	AA	AA	AA	AA
AX-177913000	C05	901236	AA	BB	AA	AB	AA	AA	AA	AA
AX-182155316	C05	1002544	AA	BB	AA	AA	AA	AA	AA	AA
AX-105338428	C05	1654223	AA	BB	AA	AA	AA	AA	AA	AA
AX-105339170	C05	1743434	AA	BB	AA	AA	AA	AA	AA	AA
AX-105336038	C05	1961805	AA	BB	AA	AA	AA	AA	AA	AA
AX-95638598	C05	1975320	AA	BB	AA	AA	AA	AA	AA	AA
AX-105347623	C05	2276918	AA	BB	AA	AA	AA	AA	AA	AA
AX-105339700	C05	2309448	AA	BB	AA	AA	AA	AA	AA	AA
AX-105307824	C05	2371835	AA	BB	AA	AA	AA	AA	AA	AA
AX-95680453	C05	3036639	AA	BB	AA	AB	AA	AA	AA	AA
AX-179579583	C05	3949617	AA	BB	AA	AB	AA	AA	AA	AA
AX-105305882	C05	4224410	AA	BB	AA	AB	AA	AA	AA	AA
AX-105336170	C05	4756083	AA	BB	AA	AB	AA	AA	AA	AA
AX-118213111	C05	4840841	AA	BB	AA	AB	AA	AA	AA	AA
AX-182132837	C05	4945701	AA	BB	AA	AB	AA	AA	AA	AA
AX-95635317	C05	5102567	AA	BB	AA	AB	AA	AA	AA	AA
AX-95506978	C05	5123303	AA	BB	AA	AB	AA	AA	AA	AA
AX-105307685	C05	10613220	AA	BB	AA	AB	AA	AA	AA	AA
AX-182087665	C05	10627714	AA	BB	AA	AB	AA	AA	AA	AA
AX-95504543	C05	10932466	AA	BB	AA	AB	AA	AA	AA	AA
AX-95636721	C05	11085044	AA	BB	AA	AB	AA	AA	AA	AA
AX-95666633	C05	11098361	AA	BB	AA	AB	AA	AA	AA	AA
AX-177827563	C05	11173036	AA	BB	AA	AB	AA	AA	AA	AA
AX-105338169	C05	11179623	AA	BB	AA	AB	AA	AA	AA	AA
AX-182125812	C05	11372758	AA	BB	AA	AB	AA	AA	AA	AA
AX-177830672	C05	11375739	AA	BB	AA	AB	AA	AA	AA	AA
AX-105336039	C05	11480018	AA	BB	AA	AB	AA	AA	AA	AA
AX-95635761	C05	11504753	AA	BB	AA	AB	AA	AA	AA	AA
AX-105308546	C05	11508717	AA	BB	AA	AB	AA	AA	AA	AA
AX-105305773	C05	11567054	AA	BB	AA	AB	AA	AA	AA	AA
AX-95662814	C05	11618495	AA	BB	AA	AB	AA	AA	AA	AA
AX-182176500	C05	11950940	AA	BB	AA	AB	AA	AA	AA	AA
AX-182157268	C05	12134011	AA	BB	AA	AB	AA	AA	AA	AA
AX-177828788	C05	12155664	AA	BB	AA	AB	AA	AA	AA	AA
AX-177827780	C05	12216290	AA	BB	AA	AB	AA	AA	AA	AA
AX-182175886	C05	12594855	AA	BB	AA	AB	AA	AA	AA	AA
AX-95664495	C05	12618505	AA	BB	AA	AB	AA	AA	AA	AA
AX-95663866	C05	12620938	AA	BB	AA	AB	AA	AA	AA	AA
AX-95637908	C05	20167788	AA	BB	AA	AB	AA	AA	AA	AA
AX-182146845	C05	24717908	AA	BB	AA	AB	AA	AA	AA	AA
AX-182087771	C05	25030020	AA	BB	AA	AB	AA	AA	AA	AA
AX-95664318	C05	37302149	AA	BB	AA	AA	AA	AA	AA	AA
AX-105306741	C05	37407154	AA	BB	AA	AA	AA	AA	AA	AA
AX-105307320	C05	37525115	AA	BB	AA	AA	AA	AA	AA	AA
AX-105307945	C05	37589719	AA	BB	AA	AB	AA	AA	AA	AA
AX-95636205	C05	37601029	AA	BB	AA	AB	AA	AA	AA	AA
AX-95666332	C05	37635906	AA	BB	AA	AB	AA	AA	AA	AA
AX-95636514	C05	37885664	AA	BB	AA	AB	AA	AA	AA	AA
AX-95663744	C05	37947040	AA	BB	AA	AB	AA	AA	AA	AA
AX-95635711	C05	37968565	AA	BB	AA	AB	AA	AA	AA	AA
AX-177633730	C05	38565230	AA	BB	AA	AA	AA	AA	AA	AA
AX-86232776	C05	38567903	AA	BB	AA	AA	AA	AA	AA	AA
AX-86215406	C06	2492577	AA	BB	AA	AB	AA	AA	AA	AA
AX-105308899	C06	2590057	AA	BB	AA	AB	AA	AA	AA	AA
AX-105308142	C06	2651631	AA	BB	AA	AB	AA	AA	AA	AA
AX-177831492	C06	2697791	AA	BB	AA	AB	AA	AA	AA	AA
AX-105337282	C06	2723904	AA	BB	AA	AB	AA	AA	AA	AA
AX-182130285	C06	2972121	AA	BB	AA	AA	AA	AA	AA	AA
AX-95665608	C06	3017877	AA	BB	AA	AA	AA	AA	AA	AA
AX-95504843	C06	3036254	AA	BB	AA	AA	AA	AA	AA	AA
AX-182127564	C06	5261843	AA	BB	AA	AB	AA	AA	AA	AA
AX-179307270	C06	7901366	AA	BB	AA	AB	AA	AA	AA	AA
AX-105335905	C06	7975290	AA	BB	AA	AB	AA	AA	AA	AA
AX-105338579	C06	7975388	AA	BB	AA	AB	AA	AA	AA	AA
AX-95635082	C06	14334615	AA	BB	AA	AA	AA	AA	AA	AA
AX-105339354	C06	14681541	AA	BB	AA	AA	AA	AA	AA	AA
AX-105310120	C06	14812656	AA	BB	AA	AA	AA	AA	AA	AA
AX-177911023	C06	15656961	AA	BB	AA	AA	AA	AA	AA	AA
AX-95638299	C06	15724425	AA	BB	AA	AA	AA	AA	AA	AA
AX-95665306	C06	15756278	AA	BB	AA	AA	AA	AA	AA	AA
AX-95664534	C06	15768599	AA	BB	AA	AA	AA	AA	AA	AA
AX-179307348	C06	15815465	AA	BB	AA	AA	AA	AA	AA	AA
AX-105307198	C06	17172286	AA	BB	AA	AA	AA	AA	AA	AA
AX-177910292	C06	17624961	AA	BB	AA	AA	AA	AA	AA	AA
AX-105306788	C06	17772500	AA	BB	AA	AA	AA	AA	AA	AA
AX-182160023	C06	17933852	AA	BB	AA	AA	AA	AA	AA	AA
AX-95502523	C06	17982268	AA	BB	AA	AA	AA	AA	AA	AA
AX-105338576	C06	18065607	AA	BB	AA	AA	AA	AA	AA	AA
AX-177828378	C06	18095160	AA	BB	AA	AA	AA	AA	AA	AA
AX-105336304	C06	18162191	AA	BB	AA	AA	AA	AA	AA	AA
AX-95664214	C06	18213118	AA	BB	AA	AA	AA	AA	AA	AA
AX-95505983	C06	18223107	AA	BB	AA	AA	AA	AA	AA	AA
AX-177913241	C06	18354904	AA	BB	AA	AA	AA	AA	AA	AA
AX-182154929	C06	18885557	AA	BB	AA	AA	AA	AA	AA	AA
AX-95507665	C06	18886622	AA	BB	AA	AA	AA	AA	AA	AA
AX-105315218	C06	18959652	AA	BB	AA	AA	AA	AA	AA	AA
AX-182134617	C06	21049946	AA	BB	AA	AB	AA	AA	AA	AA
AX-177912102	C06	21078997	AA	BB	AA	AB	AA	AA	AA	AA
AX-86216759	C06	21920027	AA	BB	AA	AB	AA	AA	AA	AA
AX-105335649	C06	22432168	AA	BB	AA	AA	AA	AA	AA	AA
AX-177911910	C06	22450202	AA	BB	AA	AA	AA	AA	AA	AA
AX-177832688	C06	22476039	AA	BB	AA	AA	AA	AA	AA	AA
AX-105307319	C06	22566612	AA	BB	AA	AA	AA	AA	AA	AA
AX-105310123	C06	22635632	AA	BB	AA	AA	AA	AA	AA	AA
AX-86216117	C06	31666518	AA	BB	AA	AB	AA	AA	AA	AA
AX-179306759	C07	8592212	AA	BB	AA	AA	AA	AA	AA	AA
AX-95635264	C07	18085670	AA	BB	AA	AB	AA	AA	AA	AA
AX-105307600	C07	18151257	AA	BB	AA	AB	AA	AA	AA	AA
AX-179307461	C07	18759393	AA	BB	AA	AB	AA	AA	AA	AA
AX-177910685	C07	18761585	AA	BB	AA	AB	AA	AA	AA	AA
AX-182176591	C07	18867337	AA	BB	AA	AB	AA	AA	AA	AA
AX-182087515	C07	20530580	AA	BB	AA	AA	AA	AA	AA	AA
AX-105336819	C07	20741654	AA	BB	AA	AB	AA	AA	AA	AA
AX-105336734	C07	21145726	AA	BB	AA	AB	AA	AA	AA	AA
AX-95664750	C07	21163300	AA	BB	AA	AB	AA	AA	AA	AA
AX-177912092	C07	21163592	AA	BB	AA	AB	AA	AA	AA	AA
AX-95507701	C07	23085638	AA	BB	AA	AB	AA	AA	AA	AA
AX-105309868	C07	23234230	AA	BB	AA	AB	AA	AA	AA	AA
AX-105339349	C07	23241936	AA	BB	AA	AA	AA	AA	AA	AA
AX-182146275	C07	23320743	AA	BB	AA	AB	AA	AA	AA	AA
AX-105338603	C07	23395310	AA	BB	AA	AA	AA	AA	AA	AA
AX-95502056	C07	32478815	AA	BB	AA	AB	AA	AA	AA	AA
AX-105310156	C07	32869613	AA	BB	AA	AA	AA	AA	AA	AA
AX-105306722	C07	33190602	AA	BB	AA	AA	AA	AA	AA	AA
AX-95638215	C07	33194949	AA	BB	AA	AA	AA	AA	AA	AA
AX-95505061	C07	35583100	AA	BB	AA	AB	AA	AA	AA	AA
AX-105337722	C07	35639866	AA	BB	AA	AB	AA	AA	AA	AA
AX-177833420	C08	2604827	AA	BB	AA	AA	AA	AA	AA	AA
AX-105309894	C08	29898980	AA	BB	AA	AA	AA	AA	AA	AA
AX-105306481	C08	30043480	AA	BB	AA	AA	AA	AA	AA	AA
AX-95666436	C08	30830172	AA	BB	AA	AA	AA	AA	AA	AA
AX-95508247	C08	31008745	AA	BB	AA	AA	AA	AA	AA	AA
AX-95663346	C08	31203970	AA	BB	AA	AB	AA	AA	AA	AA
AX-182125043	C08	33909747	AA	BB	AA	AA	AA	AA	AA	AA
AX-179307528	C08	34269780	AA	BB	AA	AB	AA	AA	AA	AA
AX-86230268	C08	34310830	AA	BB	AA	AB	AA	AA	AA	AA
AX-95636884	C08	34388082	AA	BB	AA	AA	AA	AA	AA	AA
AX-177911011	C09	14809341	AA	BB	AA	AB	AA	AA	AA	AA
AX-95506573	C09	17373233	AA	BB	AA	AB	AA	AA	AA	AA
AX-95681167	C09	24929817	AA	BB	AA	AB	AA	AA	AA	AA
AX-182169272	C09	32629416	AA	BB	AA	AA	AA	AA	AA	AA
AX-177912215	C09	32670669	AA	BB	AA	AA	AA	AA	AA	AA
AX-95664107	C09	32937888	AA	BB	AA	AA	AA	AA	AA	AA
AX-95666406	C09	33508927	AA	BB	AA	AA	AA	AA	AA	AA
AX-177911609	C09	34862942	AA	BB	AA	AA	AA	AA	AA	AA
AX-95504234	C09	35650407	AA	BB	AA	AA	AA	AA	AA	AA
AX-86236963	C09	37494562	AA	BB	AA	AA	AA	AA	AA	AA
AX-182158558	C09	37696015	AA	BB	AA	AA	AA	AA	AA	AA
AX-95656163	C09	39840406	AA	BB	AA	AA	AA	AA	AA	AA
AX-95503529	C09	45278548	AA	BB	AA	AA	AA	AA	AA	AA
AX-105336810	C09	47694436	AA	BB	AA	AA	AA	AA	AA	AA
AX-177910786	C09	47796362	AA	BB	AA	AB	AA	AA	AA	AA
AX-179307571	C09	47972456	AA	BB	AA	AB	AA	AA	AA	AA
AX-182158942	C09	47994444	AA	BB	AA	AB	AA	AA	AA	AA
AX-182134216	C09	48053781	AA	BB	AA	AB	AA	AA	AA	AA
AX-95506761	C09	48197405	AA	BB	AA	AB	AA	AA	AA	AA

## Sheet: group6_0933BxY3380
probeset_id	Chromosome	position	0933B	Y3380	M28-2	M28-6	M28-7	M28-9
AX-95502621	A01	198823	AA	BB	AA	AA	AA	AA
AX-177912260	A01	212754	AA	BB	AA	AA	AA	AA
AX-95504803	A01	282228	AA	BB	AA	AA	AA	AA
AX-177912483	A01	360009	AA	BB	AA	AA	AA	AA
AX-95665553	A01	398469	AA	BB	AA	AA	AA	AA
AX-95508626	A01	695488	AA	BB	AA	AA	AA	AA
AX-177913118	A01	717053	AA	BB	AA	AA	AA	AA
AX-95501321	A01	730624	AA	BB	AA	AA	AA	AA
AX-177912066	A01	1051673	AA	BB	AA	AA	AA	AA
AX-177911246	A01	1230279	AA	BB	AA	AA	AA	AA
AX-95508659	A01	1400752	AA	BB	AA	AA	AA	AA
AX-95502020	A01	1525039	AA	BB	AA	AA	AA	AA
AX-95664667	A01	1561788	AA	BB	AA	AA	AA	AA
AX-177911911	A01	1858666	AA	BB	AA	AA	AA	AA
AX-95639027	A01	2370007	AA	BB	AA	AA	AA	AA
AX-182173272	A01	2579347	AA	BB	AA	AA	AA	AA
AX-182135939	A01	2604767	AA	BB	AA	AA	AA	AA
AX-177834813	A01	3044599	AA	BB	AA	AA	AA	AA
AX-95509058	A01	3312635	AA	BB	AA	AA	AA	AA
AX-95665798	A01	3997738	AA	BB	AA	AA	AA	AA
AX-177912594	A01	4020809	AA	BB	AA	AA	AA	AA
AX-95683221	A01	4227188	AA	BB	AA	AA	AA	AA
AX-95509470	A01	4261277	AA	BB	AA	AA	AA	AA
AX-177834603	A01	4655885	AA	BB	AA	AA	AA	AA
AX-182152504	A01	5561893	AA	BB	AA	AA	AA	AA
AX-177830765	A01	5665964	AA	BB	AA	AA	AA	AA
AX-95509539	A01	5995366	AA	BB	AA	AA	AA	AA
AX-177828523	A01	6024571	AA	BB	AA	AA	AA	AA
AX-95501418	A01	6237991	AA	BB	AA	AA	AA	AA
AX-95680770	A01	6282214	AA	BB	AA	AA	AA	AA
AX-182155374	A01	6382318	AA	BB	AA	AA	AA	AA
AX-95501944	A01	6794703	AA	BB	AA	AA	AA	AA
AX-182149877	A01	6916160	AA	BB	AA	AA	AA	AA
AX-182126643	A01	6951719	AA	BB	AA	AA	AA	AA
AX-182124925	A01	7614125	AA	BB	AA	AA	AA	AA
AX-182161712	A01	7835721	AA	BB	AA	AA	AA	AA
AX-95664675	A01	8155867	AA	BB	AA	AA	AA	AA
AX-95508912	A01	8186347	AA	BB	AA	AA	AA	AA
AX-177833890	A01	9046595	AA	BB	AA	AA	AA	AA
AX-95639068	A01	9094081	AA	BB	AA	AA	AA	AA
AX-182087803	A01	9389222	AA	BB	AA	AA	AA	AA
AX-177909892	A01	10290337	AA	BB	AA	AA	AA	AA
AX-182126477	A01	10605609	AA	BB	AA	AA	AA	AA
AX-95508642	A01	10876397	AA	BB	AA	AA	AA	AA
AX-95636790	A01	14240261	AA	BB	AA	AA	AA	AA
AX-182125872	A01	14293677	AA	BB	AA	AA	AA	AA
AX-182129695	A01	14365463	AA	BB	AA	AA	AA	AA
AX-182147900	A01	14533701	AA	BB	AA	AA	AA	AA
AX-177631354	A01	14848522	AA	BB	AA	AA	AA	AA
AX-95635800	A01	15846546	AA	BB	AA	AA	AA	AA
AX-86228626	A01	16794271	AA	BB	AA	AA	AA	AA
AX-177835514	A01	18579415	AA	BB	AA	AA	AA	AA
AX-86219931	A01	19438918	AA	BB	AA	AA	AA	AA
AX-95502081	A01	19513183	AA	BB	AA	AA	AA	AA
AX-86232973	A01	19724991	AA	BB	AA	AA	AA	AA
AX-177912181	A01	19825340	AA	BB	AA	AA	AA	AA
AX-95666343	A02	362860	AA	BB	AA	AA	AA	AA
AX-95508354	A02	695308	AA	BB	AA	AA	AA	AA
AX-182140420	A02	993808	AA	BB	AA	AA	AA	AA
AX-95638378	A02	1007316	AA	BB	AA	AA	AA	AA
AX-86224746	A02	1182064	AA	BB	AA	AA	AA	AA
AX-95683131	A02	1611886	AA	BB	AA	AA	AA	AA
AX-95639328	A02	9075881	AA	BB	AA	AA	AA	AA
AX-95664012	A02	9445873	AA	BB	AA	AA	AA	AA
AX-177831482	A02	9728637	AA	BB	AA	AA	AA	AA
AX-179580096	A02	9783806	AA	BB	AA	AA	AA	AA
AX-182134274	A02	10817962	AA	BB	AA	AA	AA	AA
AX-182128414	A02	10998968	AA	BB	AA	AA	AA	AA
AX-86216715	A02	11750712	AA	BB	AA	AA	AA	AA
AX-177829785	A02	12249503	AA	BB	AA	AA	AA	AA
AX-95655237	A02	12872269	AA	BB	AA	AA	AA	AA
AX-177912880	A02	12981776	AA	BB	AA	AA	AA	AA
AX-177912058	A02	18255015	AA	BB	AA	AA	AA	AA
AX-182134755	A02	18348727	AA	BB	AA	AA	AA	AA
AX-177912681	A02	18698579	AA	BB	AA	AA	AA	AA
AX-95506377	A02	18834371	AA	BB	AA	AA	AA	AA
AX-182176043	A03	987017	AA	BB	AA	AA	AA	AA
AX-95680790	A03	988087	AA	BB	AA	AA	AA	AA
AX-95504541	A03	1132330	AA	BB	AA	AA	AA	AA
AX-95639015	A03	1879700	AA	BB	AA	AA	AA	AA
AX-182155028	A03	1923343	AA	BB	AA	AA	AA	AA
AX-182087154	A03	2764420	AA	BB	AA	AA	AA	AA
AX-95506788	A03	3349809	AA	BB	AA	AA	AA	AA
AX-95664127	A03	3513216	AA	BB	AA	AA	AA	AA
AX-177831884	A03	3513409	AA	BB	AA	AA	AA	AA
AX-95664767	A03	3755339	AA	BB	AA	AA	AA	AA
AX-95507916	A03	3885180	AA	BB	AA	AA	AA	AA
AX-95637128	A03	4158468	AA	BB	AA	AA	AA	AA
AX-177835539	A03	4171673	AA	BB	AA	AA	AA	AA
AX-177829972	A03	4312981	AA	BB	AA	AA	AA	AA
AX-177911190	A03	4511921	AA	BB	AA	AA	AA	AA
AX-95503270	A03	5119830	AA	BB	AA	AA	AA	AA
AX-95503728	A03	5150067	AA	BB	AA	AA	AA	AA
AX-95639207	A03	5215835	AA	BB	AA	AA	AA	AA
AX-95509309	A03	5754736	AA	BB	AA	AA	AA	AA
AX-182174150	A03	5956088	AA	BB	AA	AA	AA	AA
AX-182150244	A03	6198036	AA	BB	AA	AA	AA	AA
AX-95655675	A03	6265677	AA	BB	AA	AA	AA	AA
AX-182158258	A03	6372728	AA	BB	AA	AA	AA	AA
AX-182159096	A03	6610774	AA	BB	AA	AA	AA	AA
AX-95506005	A03	6727279	AA	BB	AA	AA	AA	AA
AX-95508470	A03	6765570	AA	BB	AA	AA	AA	AA
AX-95508143	A03	7158596	AA	BB	AA	AA	AA	AA
AX-182132838	A03	7166944	AA	BB	AA	AA	AA	AA
AX-177834122	A03	7220018	AA	BB	AA	AA	AA	AA
AX-177911902	A03	7311327	AA	BB	AA	AA	AA	AA
AX-177910117	A03	7489059	AA	BB	AA	AA	AA	AA
AX-177911805	A03	7616979	AA	BB	AA	AA	AA	AA
AX-95503851	A03	7963059	AA	BB	AA	AA	AA	AA
AX-95638334	A03	8137479	AA	BB	AA	AA	AA	AA
AX-182144796	A03	8627367	AA	BB	AA	AA	AA	AA
AX-177912415	A03	8754199	AA	BB	AA	AA	AA	AA
AX-95665084	A03	8876213	AA	BB	AA	AA	AA	AA
AX-182087809	A03	8930569	AA	BB	AA	AA	AA	AA
AX-182126137	A03	8931729	AA	BB	AA	AA	AA	AA
AX-177830988	A03	9067103	AA	BB	AA	AA	AA	AA
AX-95507218	A03	9085530	AA	BB	AA	AA	AA	AA
AX-182152411	A03	9309350	AA	BB	AA	AA	AA	AA
AX-179307297	A03	9331524	AA	BB	AA	AA	AA	AA
AX-177835269	A03	9525405	AA	BB	AA	AA	AA	AA
AX-182139142	A03	10002812	AA	BB	AA	AA	AA	AA
AX-182138238	A03	10551863	AA	BB	AA	AA	AA	AA
AX-95683034	A03	10663044	AA	BB	AA	AA	AA	AA
AX-177829529	A03	10677109	AA	BB	AA	AA	AA	AA
AX-95505818	A03	10758038	AA	BB	AA	AA	AA	AA
AX-95635223	A03	11367399	AA	BB	AA	AA	AA	AA
AX-95639417	A03	11570113	AA	BB	AA	AA	AA	AA
AX-95636051	A03	12148318	AA	BB	AA	AA	AA	AA
AX-95638137	A03	12188326	AA	BB	AA	AA	AA	AA
AX-95509674	A03	12311209	AA	BB	AA	AA	AA	AA
AX-177832892	A03	12727748	AA	BB	AA	AA	AA	AA
AX-182087757	A03	13098781	AA	BB	AA	AA	AA	AA
AX-182151615	A03	14325181	AA	BB	AA	AA	AA	AA
AX-95639144	A03	14987907	AA	BB	AA	AA	AA	AA
AX-182152278	A03	15427226	AA	BB	AA	AA	AA	AA
AX-95509154	A03	15430383	AA	BB	AA	AA	AA	AA
AX-95509572	A03	15498700	AA	BB	AA	AA	AA	AA
AX-95501925	A03	17020177	AA	BB	AA	AA	AA	AA
AX-177833904	A03	17720501	AA	BB	AA	AA	AA	AA
AX-182134574	A03	17784426	AA	BB	AA	AA	AA	AA
AX-95508201	A03	17870301	AA	BB	AA	AA	AA	AA
AX-182087416	A03	18139695	AA	BB	AA	AA	AA	AA
AX-95663824	A03	18299416	AA	BB	AA	AA	AA	AA
AX-95503663	A03	18420321	AA	BB	AA	AA	AA	AA
AX-95505098	A03	18485019	AA	BB	AA	AA	AA	AA
AX-182176888	A03	18944654	AA	BB	AA	AA	AA	AA
AX-95665277	A03	19014167	AA	BB	AA	AA	AA	AA
AX-95503070	A03	19029743	AA	BB	AA	AA	AA	AA
AX-95655506	A03	19098609	AA	BB	AA	AA	AA	AA
AX-95509028	A03	20920417	AA	BB	AA	AA	AA	AA
AX-177631293	A03	20976730	AA	BB	AA	AA	AA	AA
AX-177913112	A03	21074893	AA	BB	AA	AA	AA	AA
AX-182176880	A03	21388093	AA	BB	AA	AA	AA	AA
AX-177912630	A03	21755980	AA	BB	AA	AA	AA	AA
AX-182157561	A03	21828780	AA	BB	AA	AA	AA	AA
AX-95638446	A03	22475915	AA	BB	AA	AA	AA	AA
AX-177633599	A03	22900381	AA	BB	AA	AA	AA	AA
AX-177829727	A03	23878885	AA	BB	AA	AA	AA	AA
AX-95502605	A03	23956800	AA	BB	AA	AA	AA	AA
AX-179573646	A03	24165209	AA	BB	AA	AA	AA	AA
AX-95506430	A03	24220642	AA	BB	AA	AA	AA	AA
AX-182177872	A03	24475318	AA	BB	AA	AA	AA	AA
AX-95680406	A03	24700288	AA	BB	AA	AA	AA	AA
AX-95680418	A03	24819345	AA	BB	AA	AA	AA	AA
AX-177828344	A03	24825439	AA	BB	AA	AA	AA	AA
AX-95509657	A03	25176863	AA	BB	AA	AA	AA	AA
AX-182087709	A03	25455931	AA	BB	AA	AA	AA	AA
AX-95502992	A03	25517505	AA	BB	AA	AA	AA	AA
AX-177913185	A03	25612901	AA	BB	AA	AA	AA	AA
AX-177827553	A03	25694462	AA	BB	AA	AA	AA	AA
AX-95638114	A03	25782888	AA	BB	AA	AA	AA	AA
AX-179307012	A03	25787710	AA	BB	AA	AA	AA	AA
AX-177828121	A03	25971199	AA	BB	AA	AA	AA	AA
AX-177834674	A03	25971980	AA	BB	AA	AA	AA	AA
AX-95637533	A03	26004976	AA	BB	AA	AA	AA	AA
AX-95636105	A03	26015888	AA	BB	AA	AA	AA	AA
AX-95663285	A03	26184852	AA	BB	AA	AA	AA	AA
AX-177912249	A03	26365755	AA	BB	AA	AA	AA	AA
AX-95638071	A03	26588844	AA	BB	AA	AA	AA	AA
AX-179307112	A03	26687873	AA	BB	AA	AA	AA	AA
AX-182169602	A03	26709706	AA	BB	AA	AA	AA	AA
AX-95666014	A03	26756822	AA	BB	AA	AA	AA	AA
AX-182159038	A03	26779637	AA	BB	AA	AA	AA	AA
AX-95666543	A03	27429561	AA	BB	AA	AA	AA	AA
AX-95664818	A03	27894765	AA	BB	AA	AA	AA	AA
AX-95504324	A03	28308848	AA	BB	AA	AA	AA	AA
AX-177832453	A03	29098027	AA	BB	AA	AA	AA	AA
AX-95683164	A03	29734315	AA	BB	AA	AA	AA	AA
AX-95655183	A04	796835	AA	BB	AA	AA	AA	AA
AX-182154440	A04	812051	AA	BB	AA	AA	AA	AA
AX-177912976	A04	966614	AA	BB	AA	AA	AA	AA
AX-95662645	A04	1037957	AA	BB	AA	AA	AA	AA
AX-95638180	A04	1223392	AA	BB	AA	AA	AA	AA
AX-177834552	A04	8742173	AA	BB	AA	AA	AA	AA
AX-95509263	A04	8826779	AA	BB	AA	AA	AA	AA
AX-95666520	A04	10515356	AA	BB	AA	AA	AA	AA
AX-95501490	A04	11708799	AA	BB	AA	AA	AA	AA
AX-95665677	A04	11898450	AA	BB	AA	AA	AA	AA
AX-95506730	A04	12021822	AA	BB	AA	AA	AA	AA
AX-95663397	A04	12041691	AA	BB	AA	AA	AA	AA
AX-95637896	A04	12213828	AA	BB	AA	AA	AA	AA
AX-95664616	A04	13028972	AA	BB	AA	AA	AA	AA
AX-95635197	A04	13137660	AA	BB	AA	AA	AA	AA
AX-95639543	A04	13224285	AA	BB	AA	AA	AA	AA
AX-95507605	A04	13252707	AA	BB	AA	AA	AA	AA
AX-95503260	A04	14767434	AA	BB	AA	AA	AA	AA
AX-95508581	A04	14881039	AA	BB	AA	AA	AA	AA
AX-95508840	A04	15145097	AA	BB	AA	AA	AA	AA
AX-95505772	A04	15333203	AA	BB	AA	AA	AA	AA
AX-95663087	A04	15436750	AA	BB	AA	AA	AA	AA
AX-95509015	A04	15449482	AA	BB	AA	AA	AA	AA
AX-177831207	A04	15494654	AA	BB	AA	AA	AA	AA
AX-179307746	A04	15748927	AA	BB	AA	AA	AA	AA
AX-179307544	A04	15791897	AA	BB	AA	AA	AA	AA
AX-95638781	A04	15809998	AA	BB	AA	AA	AA	AA
AX-177829855	A04	16084490	AA	BB	AA	AA	AA	AA
AX-95656159	A04	16495267	AA	BB	AA	AA	AA	AA
AX-95683087	A04	16580390	AA	BB	AA	AA	AA	AA
AX-95638872	A04	16733534	AA	BB	AA	AA	AA	AA
AX-95504503	A04	16765402	AA	BB	AA	AA	AA	AA
AX-105306148	A04	17069454	AA	BB	AA	AA	AA	AA
AX-182087687	A04	17193728	AA	BB	AA	AA	AA	AA
AX-95635617	A04	17340116	AA	BB	AA	AA	AA	AA
AX-95666142	A04	17360235	AA	BB	AA	AA	AA	AA
AX-86232245	A04	17632597	AA	BB	AA	AA	AA	AA
AX-179307667	A04	17793931	AA	BB	AA	AA	AA	AA
AX-177831112	A04	18709025	AA	BB	AA	AA	AA	AA
AX-177828275	A05	76673	AA	BB	AA	AA	AA	AA
AX-95505768	A05	871689	AA	BB	AA	AA	AA	AA
AX-182125476	A05	1091785	AA	BB	AA	AA	AA	AA
AX-95656061	A05	1474158	AA	BB	AA	AA	AA	AA
AX-182173242	A05	1904275	AA	BB	AA	AA	AA	AA
AX-95509323	A05	3621932	AA	BB	AA	AA	AA	AA
AX-95502175	A05	3762765	AA	BB	AA	AA	AA	AA
AX-95504919	A05	3853825	AA	BB	AA	AA	AA	AA
AX-177912492	A05	5563282	AA	BB	AA	AA	AA	AA
AX-179306787	A05	5606124	AA	BB	AA	AA	AA	AA
AX-95507692	A05	5766873	AA	BB	AA	AA	AA	AA
AX-95636362	A05	6207592	AA	BB	AA	AA	AA	AA
AX-182165966	A05	6228433	AA	BB	AA	AA	AA	AA
AX-182087583	A05	7147826	AA	BB	AA	AA	AA	AA
AX-95502521	A05	7222412	AA	BB	AA	AA	AA	AA
AX-95638549	A05	8199006	AA	BB	AA	AA	AA	AA
AX-177913179	A05	10346637	AA	BB	AA	AA	AA	AA
AX-95639012	A05	11637881	AA	BB	AA	AA	AA	AA
AX-182126362	A05	12299594	AA	BB	AA	AA	AA	AA
AX-95636848	A05	12714624	AA	BB	AA	AA	AA	AA
AX-95635627	A05	13401680	AA	BB	AA	AA	AA	AA
AX-95638897	A05	13601568	AA	BB	AA	AA	AA	AA
AX-182151404	A05	13980412	AA	BB	AA	AA	AA	AA
AX-95508886	A05	13984126	AA	BB	AA	AA	AA	AA
AX-95680998	A05	14285552	AA	BB	AA	AA	AA	AA
AX-95662570	A05	14800219	AA	BB	AA	AA	AA	AA
AX-182143010	A05	15546430	AA	BB	AA	AA	AA	AA
AX-95638633	A05	16463463	AA	BB	AA	AA	AA	AA
AX-179307288	A05	17203691	AA	BB	AA	AA	AA	AA
AX-95507104	A05	17234988	AA	BB	AA	AA	AA	AA
AX-95665676	A05	17302241	AA	BB	AA	AA	AA	AA
AX-182087654	A05	18142243	AA	BB	AA	AA	AA	AA
AX-177830309	A05	18381633	AA	BB	AA	AA	AA	AA
AX-95637202	A05	18570049	AA	BB	AA	AA	AA	AA
AX-182125213	A05	19000644	AA	BB	AA	AA	AA	AA
AX-177831935	A05	19645315	AA	BB	AA	AA	AA	AA
AX-179307554	A05	19669585	AA	BB	AA	AA	AA	AA
AX-177911837	A05	20160427	AA	BB	AA	AA	AA	AA
AX-95506580	A05	21899702	AA	BB	AA	AA	AA	AA
AX-179306778	A05	22151069	AA	BB	AA	AA	AA	AA
AX-182168918	A06	291654	AA	BB	AA	AA	AA	AA
AX-182154808	A06	1350492	AA	BB	AA	AA	AA	AA
AX-95663205	A06	1469265	AA	BB	AA	AA	AA	AA
AX-95505861	A06	2149249	AA	BB	AA	AA	AA	AA
AX-177828453	A06	2360914	AA	BB	AA	AA	AA	AA
AX-95665455	A06	2420107	AA	BB	AA	AA	AA	AA
AX-179306941	A06	2448813	AA	BB	AA	AA	AA	AA
AX-95506806	A06	2576163	AA	BB	AA	AA	AA	AA
AX-177912167	A06	2625420	AA	BB	AA	AA	AA	AA
AX-182129674	A06	2768312	AA	BB	AA	AA	AA	AA
AX-177912977	A06	2796354	AA	BB	AA	AA	AA	AA
AX-177833257	A06	2896587	AA	BB	AA	AA	AA	AB
AX-86227953	A06	2943150	AA	BB	AA	AA	AA	AA
AX-95505922	A06	2958827	AA	BB	AA	AA	AA	AA
AX-86214316	A06	2987221	AA	BB	AA	AA	AA	AA
AX-95502124	A06	3090575	AA	BB	AA	AA	AA	AA
AX-182144608	A06	3216471	AA	BB	AA	AA	AA	AA
AX-182087544	A06	3231009	AA	BB	AA	AA	AA	AA
AX-177829694	A06	3350988	AA	BB	AA	AA	AA	AA
AX-177834345	A06	3882238	AA	BB	AA	AA	AA	AA
AX-95506605	A06	4335822	AA	BB	AA	AA	AA	AA
AX-95664038	A06	4839177	AA	BB	AA	AA	AA	AA
AX-177831466	A06	4902731	AA	BB	AA	AA	AA	AA
AX-95508761	A06	5119717	AA	BB	AA	AA	AA	AA
AX-177831709	A06	5138085	AA	BB	AA	AA	AA	AA
AX-95639254	A06	5202216	AA	BB	AA	AA	AA	AA
AX-177911074	A06	16301134	AA	BB	AA	AA	AA	AA
AX-95501237	A06	16498857	AA	BB	AA	AA	AA	AA
AX-95503003	A06	16884829	AA	BB	AA	AA	AA	AA
AX-95502404	A06	16905017	AA	BB	AA	AA	AA	AA
AX-179307685	A06	17382425	AA	BB	AA	AA	AA	AA
AX-95666632	A06	17519583	AA	BB	AA	AA	AA	AA
AX-177632682	A06	18150056	AA	BB	AA	AA	AA	AA
AX-95639346	A06	18399507	AA	BB	AA	AA	AA	AA
AX-182130707	A06	18691732	AA	BB	AA	AA	AA	AA
AX-177911526	A06	18809439	AA	BB	AA	AA	AA	AA
AX-95664740	A06	18956668	AA	BB	AA	AA	AA	AA
AX-95635172	A06	19227047	AA	BB	AA	AA	AA	AA
AX-182132799	A06	19638691	AA	BB	AA	AA	AA	AA
AX-177833861	A06	19778737	AA	BB	AA	AA	AA	AA
AX-95506347	A06	19998593	AA	BB	AA	AA	AA	AA
AX-95681358	A06	20174821	AA	BB	AA	AA	AA	AA
AX-95503104	A06	20212148	AA	BB	AA	AA	AA	AA
AX-182087698	A06	20288533	AA	BB	AA	AA	AA	AA
AX-177831104	A06	20554110	AA	BB	AA	AA	AA	AA
AX-95638616	A06	21362889	AA	BB	AA	AA	AA	AA
AX-95656835	A06	21363682	AA	BB	AA	AA	AA	AA
AX-95638445	A06	22270684	AA	BB	AA	AA	AA	AA
AX-95637715	A06	22273922	AA	BB	AA	AA	AA	AA
AX-95666641	A06	22315235	AA	BB	AA	AA	AA	AA
AX-182167962	A06	22685981	AA	BB	AA	AA	AB	AA
AX-177833891	A06	22994275	AA	BB	AA	AA	AA	AA
AX-95508474	A06	23095245	AA	BB	AA	AA	AA	AA
AX-95662586	A06	23129284	AA	BB	AA	AA	AA	AA
AX-95666558	A06	23406115	AA	BB	AA	AA	AA	AA
AX-95664973	A06	23498968	AA	BB	AA	AA	AA	AA
AX-95501447	A06	23649814	AA	BB	AA	AA	AA	AA
AX-95508194	A07	175504	AA	BB	AA	AA	AA	AA
AX-95503488	A07	503202	AA	BB	AA	AA	AA	AA
AX-177831174	A07	1145826	AA	BB	AA	AA	AA	AA
AX-177828662	A07	1977367	AA	BB	AA	AA	AA	AA
AX-95507986	A07	4162142	AA	BB	AA	AA	AA	AA
AX-182141284	A07	4283656	AA	BB	AA	AA	AA	AA
AX-182164478	A07	4504880	AA	BB	AA	AA	AA	AA
AX-95640180	A07	4995139	AA	BB	AA	AA	AA	AA
AX-182141083	A07	5268725	AA	BB	AA	AA	AA	AA
AX-177833512	A07	5471075	AA	BB	AA	AA	AA	AA
AX-95680447	A07	5495357	AA	BB	AA	AA	AA	AA
AX-177827909	A07	5524144	AA	BB	AA	AA	AA	AA
AX-177829162	A07	5584152	AA	BB	AA	AA	AA	AA
AX-182129626	A07	5635533	AA	BB	AA	AA	AA	AA
AX-177827651	A07	6012999	AA	BB	AA	AA	AA	AA
AX-182087850	A07	6015130	AA	BB	AA	AA	AA	AA
AX-95509286	A07	6240941	AA	BB	AA	AA	AA	AA
AX-177835542	A07	6253879	AA	BB	AA	AA	AA	AA
AX-95637282	A07	6362345	AA	BB	AA	AA	AA	AA
AX-95638829	A07	6430162	AA	BB	AA	AA	AA	AA
AX-95680941	A07	6600164	AA	BB	AA	AA	AA	AA
AX-182159796	A07	8485629	AA	BB	AA	AA	AA	AA
AX-95509571	A07	8577828	AA	BB	AA	AA	AA	AA
AX-95502443	A07	8651919	AA	BB	AA	AA	AA	AA
AX-177833177	A07	8693707	AA	BB	AA	AA	AA	AA
AX-95509493	A07	8699936	AA	BB	AA	AA	AA	AA
AX-95637583	A07	8734224	AA	BB	AA	AA	AA	AA
AX-95507014	A07	8891587	AA	BB	AA	AA	AA	AA
AX-177831127	A07	8992455	AA	BB	AA	AA	AA	AA
AX-182124963	A07	9061386	AA	BB	AA	AA	AA	AA
AX-177830677	A07	9213985	AA	BB	AA	AA	AA	AA
AX-182134600	A07	9251073	AA	BB	AA	AA	AA	AA
AX-182176252	A07	9266322	AA	BB	AA	AA	AA	AA
AX-177831722	A07	11205439	AA	BB	AA	AA	AA	AA
AX-177835903	A07	12323385	AA	BB	AA	AA	AA	AA
AX-95656692	A07	14103320	AA	BB	AA	AA	AA	AA
AX-177831389	A07	14170180	AA	BB	AA	AA	AA	AA
AX-105247713	A07	14515145	AA	BB	AA	AA	AA	AA
AX-95509504	A07	14572791	AA	BB	AA	AA	AA	AA
AX-86233841	A07	14806126	AA	BB	AA	AA	AA	AA
AX-95680341	A07	15040098	AA	BB	AA	AA	AA	AA
AX-177912694	A07	15251664	AA	BB	AA	AA	AA	AA
AX-95509585	A07	15403624	AA	BB	AA	AA	AA	AA
AX-86221502	A07	15433526	AA	BB	AA	AA	AA	AA
AX-177834118	A07	17293529	AA	BB	AA	AA	AA	AA
AX-177910149	A07	17647395	AA	BB	AA	AA	AA	AA
AX-95639331	A07	17665775	AA	BB	AA	AA	AA	AA
AX-182087661	A07	17699611	AA	BB	AA	AA	AA	AA
AX-179306985	A07	17864883	AA	BB	AA	AA	AA	AA
AX-95505420	A07	17916141	AA	BB	AA	AA	AA	AA
AX-177911308	A07	18082869	AA	BB	AA	AA	AA	AA
AX-95504832	A07	19016499	AA	BB	AA	AA	AA	AA
AX-182163976	A07	19282163	AA	BB	AA	AA	AA	AA
AX-95665018	A07	19717370	AA	BB	AA	AA	AA	AA
AX-95509053	A07	21797232	AA	BB	AA	AA	AA	AA
AX-177911733	A07	22372120	AA	BB	AA	AA	AA	AA
AX-95665790	A07	22540188	AA	BB	AA	AA	AA	AA
AX-105309294	A07	22624670	AA	BB	AA	AA	AA	AA
AX-182164417	A07	22927653	AA	BB	AA	AA	AA	AA
AX-177835059	A07	23013692	AA	BB	AA	AA	AA	AA
AX-95637926	A08	293851	AA	BB	AA	AA	AA	AA
AX-95662886	A08	313890	AA	BB	AA	AA	AA	AA
AX-95663434	A08	598224	AA	BB	AA	AA	AA	AA
AX-177911109	A08	636677	AA	BB	AA	AA	AA	AA
AX-95505873	A08	720617	AA	BB	AA	AA	AA	AA
AX-182134868	A08	741913	AA	BB	AA	AA	AA	AA
AX-95665919	A08	943638	AA	BB	AA	AA	AA	AA
AX-95637836	A08	964586	AA	BB	AA	AA	AA	AA
AX-95635333	A08	993141	AA	BB	AA	AA	AA	AA
AX-95506362	A08	1012939	AA	BB	AA	AA	AA	AA
AX-105306760	A08	1130017	AA	BB	AA	AA	AA	AA
AX-95639038	A08	1979050	AA	BB	AA	AA	AA	AA
AX-182087828	A08	2268802	AA	BB	AA	AA	AA	AA
AX-95507732	A08	2545051	AA	BB	AA	AA	AA	AA
AX-95638263	A08	2566406	AA	BB	AA	AA	AA	AA
AX-95666296	A08	2607550	AA	BB	AA	AA	AA	AA
AX-95638696	A08	2748018	AA	BB	AA	AA	AA	AA
AX-95663615	A08	2762301	AA	BB	AA	AA	AA	AA
AX-182156667	A08	3386572	AA	BB	AA	AA	AA	AA
AX-177831398	A08	3807625	AA	BB	AA	AA	AA	AA
AX-95665317	A08	3956547	AA	BB	AA	AA	AA	AA
AX-95664623	A08	3956757	AA	BB	AA	AA	AA	AA
AX-95637035	A08	4247662	AA	BB	AA	AA	AA	AA
AX-182143144	A08	4259908	AA	BB	AA	AA	AA	AA
AX-177829325	A08	4459465	AA	BB	AA	AA	AA	AA
AX-95637716	A08	4471376	AA	BB	AA	AA	AA	AA
AX-182087452	A08	4639572	AA	BB	AA	AA	AA	AA
AX-182087391	A08	4881712	AA	BB	AA	AA	AA	AA
AX-95638516	A08	4895784	AA	BB	AA	AA	AA	AA
AX-95638743	A08	4946191	AA	BB	AA	AA	AA	AA
AX-95636098	A08	5232301	AA	BB	AA	AA	AA	AA
AX-95665617	A08	5233746	AA	BB	AA	AA	AA	AA
AX-182176153	A08	5924132	AA	BB	AA	AA	AA	AA
AX-182148813	A08	6080168	AA	BB	AA	AA	AA	AA
AX-182136685	A08	6121722	AA	BB	AA	AA	AA	AA
AX-182164816	A08	6786885	AA	BB	AA	AA	AA	AA
AX-95639022	A08	6810213	AA	BB	AA	AA	AA	AA
AX-177912814	A08	6836384	AA	BB	AA	AA	AA	AA
AX-182139210	A08	7204346	AA	BB	AA	AA	AA	AA
AX-95664814	A08	7221120	AA	BB	AA	AA	AA	AA
AX-95636918	A08	7272596	AA	BB	AA	AA	AA	AA
AX-95662824	A08	7286844	AA	BB	AA	AA	AA	AA
AX-95636279	A08	7489479	AA	BB	AA	AA	AA	AA
AX-182133403	A08	7562820	AA	BB	AA	AA	AA	AA
AX-95663027	A08	7647014	AA	BB	AA	AA	AA	AA
AX-95636512	A08	7774655	AA	BB	AA	AA	AA	AA
AX-95663092	A08	8490087	AA	BB	AA	AA	AA	AA
AX-177833665	A08	14539085	AA	BB	AA	AA	AA	AA
AX-177831191	A08	15071970	AA	BB	AA	AA	AA	AA
AX-95502119	A08	16389535	AA	BB	AA	AA	AA	AA
AX-95637797	A08	16969405	AA	BB	AA	AA	AA	AA
AX-177913295	A08	17011125	AA	BB	AA	AA	AA	AA
AX-177834493	A08	17123369	AA	BB	AA	AA	AA	AA
AX-177830595	A08	17270213	AA	BB	AA	AA	AA	AA
AX-95681075	A08	17298816	AA	BB	AA	AA	AA	AA
AX-95638744	A08	17306277	AA	BB	AA	AA	AA	AA
AX-95636119	A08	18009832	AA	BB	AA	AA	AA	AA
AX-95664885	A08	18068968	AA	BB	AA	AA	AA	AA
AX-95501309	A08	18081290	AA	BB	AA	AA	AA	AA
AX-95506944	A09	171845	AA	BB	AA	AA	AA	AA
AX-177632723	A09	861964	AA	BB	AA	AA	AA	AA
AX-95639741	A09	1733591	AA	BB	AA	AA	AA	AA
AX-179306992	A09	2292222	AA	BB	AA	AA	AA	AA
AX-177912292	A09	2973839	AA	BB	AA	AA	AA	AA
AX-177835940	A09	4740361	AA	BB	AA	AA	AA	AA
AX-95506795	A09	5036357	AA	BB	AA	AA	AA	AA
AX-177834216	A09	5037525	AA	BB	AA	AA	AA	AA
AX-182143838	A09	5789403	AA	BB	AA	AA	AA	AA
AX-177912474	A09	9224656	AA	BB	AA	AA	AA	AA
AX-177834625	A09	9757615	AA	BB	AA	AA	AA	AA
AX-95666284	A09	13189409	AA	BB	AA	AA	AA	AA
AX-177831599	A09	13211756	AA	BB	AA	AA	AA	AA
AX-95502207	A09	13494956	AA	BB	AA	AA	AA	AA
AX-182141797	A09	16311090	AA	BB	AA	AA	AA	AA
AX-182126791	A09	21747821	AA	BB	AA	AA	AA	AA
AX-95636332	A09	21894367	AA	BB	AA	AA	AA	AA
AX-95509594	A09	22206616	AA	BB	AA	AA	AA	AA
AX-177834931	A09	22233930	AA	BB	AA	AA	AA	AA
AX-177829538	A09	23394648	AA	BB	AA	AA	AA	AA
AX-182164924	A09	23692880	AA	BB	AA	AA	AA	AA
AX-95505756	A09	23755035	AA	BB	AA	AA	AA	AA
AX-182135590	A09	24085619	AA	BB	AA	AA	AA	AA
AX-182137931	A09	24130754	AA	BB	AA	AA	AA	AA
AX-182176362	A09	24826711	AA	BB	AA	AA	AA	AA
AX-182171901	A09	26005735	AA	BB	AA	AA	AA	AA
AX-95506678	A09	26064133	AA	BB	AA	AA	AA	AA
AX-179307551	A09	26971640	AA	BB	AA	AA	AA	AA
AX-95508410	A09	27923669	AA	BB	AA	AA	AA	AA
AX-95509047	A09	29887631	AA	BB	AA	AA	AA	AA
AX-182126554	A09	30361588	AA	BB	AA	AA	AA	AA
AX-95638772	A09	30447461	AA	BB	AA	AA	AA	AA
AX-182087663	A09	30615218	AA	BB	AA	AA	AA	AA
AX-95664332	A09	32205577	AA	BB	AA	AA	AA	AA
AX-95640114	A09	32206451	AA	BB	AA	AA	AA	AA
AX-177833427	A09	32438352	AA	BB	AA	AA	AA	AA
AX-182087553	A10	264884	AA	BB	AA	AA	AA	AA
AX-177911847	A10	475698	AA	BB	AA	AA	AA	AA
AX-182144456	A10	885133	AA	BB	AA	AA	AA	AA
AX-182136056	A10	1409636	AA	BB	AA	AA	AA	AA
AX-177828383	A10	1477375	AA	BB	AA	AA	AA	AA
AX-95635108	A10	1493884	AA	BB	AA	AA	AA	AA
AX-95683085	A10	1640663	AA	BB	AA	AA	AA	AA
AX-177828527	A10	1780461	AA	BB	AA	AA	AA	AA
AX-95638203	A10	1980375	AA	BB	AA	AA	AA	AA
AX-95663628	A10	2018501	AA	BB	AA	AA	AA	AA
AX-95639304	A10	2542629	AA	BB	AA	AA	AA	AA
AX-95663274	A10	8140388	AA	BB	AA	AA	AA	AA
AX-95503283	A10	8368740	AA	BB	AA	AA	AA	AA
AX-95638724	A10	9182745	AA	BB	AA	AA	AA	AA
AX-86225190	A10	11776373	AA	BB	AA	AA	AA	AA
AX-177835804	A10	11938340	AA	BB	AA	AA	AA	AA
AX-177912101	A10	12305811	AA	BB	AA	AA	AA	AA
AX-95638619	A10	12727294	AA	BB	AA	AA	AA	AA
AX-95508555	A10	12902002	AA	BB	AA	AA	AA	AA
AX-95504934	A10	13247713	AA	BB	AA	AA	AA	AA
AX-177912969	A10	13531436	AA	BB	AA	AA	AA	AA
AX-95638630	A10	13564961	AA	BB	AA	AA	AA	AA
AX-95508101	A10	14761871	AA	BB	AA	AA	AA	AA
AX-95504676	A10	15306736	AA	BB	AA	AA	AA	AA
AX-177831565	A10	15458382	AA	BB	AA	AA	AA	AA
AX-177829273	A10	15489055	AA	BB	AA	AA	AA	AA
AX-95664178	A10	15534062	AA	BB	AA	AA	AA	AA
AX-86235068	A10	15545533	AA	BB	AA	AA	AA	AA
AX-95662894	A10	15593735	AA	BB	AA	AA	AA	AA
AX-95509068	A10	15756213	AA	BB	AA	AA	AA	AA
AX-95666648	A10	15927654	AA	BB	AA	AA	AA	AA
AX-177911667	A10	16025485	AA	BB	AA	AA	AA	AA
AX-179307609	A10	16046742	AA	BB	AA	AA	AA	AA
AX-95637504	A10	16164216	AA	BB	AA	AA	AA	AA
AX-95503191	A10	16430737	AA	BB	AA	AA	AA	AA
AX-177913171	A10	17271592	AA	BB	AA	AA	AA	AA
AX-95509498	C01	990251	AA	BB	AA	AA	AA	AA
AX-177828223	C01	1075229	AA	BB	AA	AA	AA	AA
AX-95636278	C01	1873890	AA	BB	AA	AA	AA	AA
AX-95666581	C01	3145480	AA	BB	AA	AA	AA	AA
AX-95637707	C01	3204813	AA	BB	AA	AA	AA	AA
AX-105310053	C01	3473084	AA	BB	AA	AA	AA	AA
AX-105308021	C01	3527815	AA	BB	AA	AA	AA	AA
AX-105307335	C01	3540284	AA	BB	AA	AA	AA	AA
AX-105335237	C01	3631449	AA	BB	AA	AA	AA	AA
AX-95680468	C01	3685268	AA	BB	AA	AA	AA	AA
AX-177911086	C01	3719679	AA	BB	AA	AA	AA	AA
AX-95637248	C01	3759620	AA	BB	AA	AA	AA	AA
AX-105335655	C01	3778606	AA	BB	AA	AA	AA	AA
AX-179306900	C01	5810949	AA	BB	AA	AA	AA	AA
AX-95501660	C01	5837113	AA	BB	AA	AA	AA	AA
AX-95680623	C01	5903240	AA	BB	AA	AA	AA	AA
AX-95507883	C01	5950597	AA	BB	AA	AA	AA	AA
AX-182125603	C01	6397869	AA	BB	AA	AA	AA	AA
AX-182130808	C01	6461412	AA	BB	AA	AA	AA	AA
AX-182128314	C01	10989571	AA	BB	AA	AA	AA	AA
AX-95665145	C01	11162115	AA	BB	AA	AA	AA	AA
AX-95664370	C01	11329696	AA	BB	AA	AA	AA	AA
AX-95638115	C01	11367853	AA	BB	AA	AA	AA	AA
AX-177831023	C01	11534922	AA	BB	AA	AA	AA	AA
AX-95664777	C01	11640935	AA	BB	AA	AA	AA	AA
AX-95506988	C01	12373422	AA	BB	AA	AA	AA	AA
AX-95635245	C01	12374255	AA	BB	AA	AA	AA	AA
AX-95656325	C01	12491314	AA	BB	AA	AA	AA	AA
AX-182163033	C01	12497202	AA	BB	AA	AA	AA	AA
AX-105339920	C01	13067313	AA	BB	AA	AA	AA	AA
AX-179307564	C01	17014817	AA	BB	AA	AA	AA	AA
AX-105308694	C01	17137898	AA	BB	AA	AA	AA	AA
AX-95665193	C01	17945950	AA	BB	AA	AA	AA	AA
AX-182146023	C01	18039600	AA	BB	AA	AA	AA	AA
AX-95663340	C01	18074407	AA	BB	AA	AA	AA	AA
AX-95680763	C01	18142471	AA	BB	AA	AA	AA	AA
AX-95635229	C01	18182670	AA	BB	AA	AA	AA	AA
AX-182148523	C01	18266572	AA	BB	AA	AA	AA	AA
AX-95635835	C01	18504659	AA	BB	AA	AA	AA	AA
AX-182087743	C01	18592926	AA	BB	AA	AA	AA	AA
AX-95636550	C01	18811263	AA	BB	AA	AA	AA	AA
AX-180714792	C01	19033779	AA	BB	AA	AA	AA	AA
AX-182151225	C01	19097181	AA	BB	AA	AA	AA	AA
AX-105309954	C01	19277935	AA	BB	AA	AA	AA	AA
AX-182129736	C01	19285512	AA	BB	AA	AA	AA	AA
AX-182132967	C01	19350218	AA	BB	AA	AA	AA	AA
AX-182136147	C01	19456120	AA	BB	AA	AA	AA	AA
AX-95508531	C01	19492762	AA	BB	AA	AA	AA	AA
AX-95663396	C01	19681271	AA	BB	AA	AA	AA	AA
AX-182140776	C01	19720304	AA	BB	AA	AA	AA	AA
AX-182144663	C01	19896981	AA	BB	AA	AA	AA	AA
AX-95680411	C01	19977801	AA	BB	AA	AA	AA	AA
AX-182087728	C01	20008019	AA	BB	AA	AA	AA	AA
AX-182087753	C01	20088590	AA	BB	AA	AA	AA	AA
AX-95635834	C01	20791593	AA	BB	AA	AA	AA	AA
AX-95662666	C01	20805417	AA	BB	AA	AA	AA	AA
AX-95664444	C01	20834968	AA	BB	AA	AA	AA	AA
AX-95664160	C01	20857315	AA	BB	AA	AA	AA	AA
AX-95637450	C01	20938062	AA	BB	AA	AA	AA	AA
AX-95636371	C01	20953683	AA	BB	AA	AA	AA	AA
AX-95662755	C01	20981856	AA	BB	AA	AA	AA	AA
AX-177633052	C01	21106227	AA	BB	AA	AA	AA	AA
AX-95683098	C01	21165853	AA	BB	AA	AA	AA	AA
AX-95636580	C01	21186362	AA	BB	AA	AA	AA	AA
AX-182137512	C01	21321683	AA	BB	AA	AA	AA	AA
AX-95665228	C01	21713574	AA	BB	AA	AA	AA	AA
AX-182157456	C01	21829352	AA	BB	AA	AA	AA	AA
AX-118239506	C01	21849343	AA	BB	AA	AA	AA	AA
AX-95665652	C01	21931924	AA	BB	AA	AA	AA	AA
AX-86228122	C01	22001115	AA	BB	AA	AA	AA	AA
AX-182150087	C01	22022557	AA	BB	AA	AA	AA	AA
AX-105306187	C01	22055537	AA	BB	AA	AA	AA	AA
AX-182087768	C01	24106797	AA	BB	AA	AA	AA	AA
AX-182165952	C01	24316639	AA	BB	AA	AA	AA	AA
AX-105306458	C01	24328636	AA	BB	AA	AA	AA	AA
AX-182132761	C01	24455955	AA	BB	AA	AA	AA	AA
AX-105308039	C01	24493002	AA	BB	AA	AA	AA	AA
AX-105307271	C01	24576742	AA	BB	AA	AA	AA	AA
AX-182087856	C01	24631340	AA	BB	AA	AA	AA	AA
AX-105307322	C01	24672835	AA	BB	AA	AA	AA	AA
AX-105306635	C01	25344399	AA	BB	AA	AA	AA	AA
AX-95663021	C01	25410531	AA	BB	AA	AA	AA	AA
AX-182154983	C01	25431720	AA	BB	AA	AA	AA	AA
AX-95505735	C01	25562825	AA	BB	AA	AA	AA	AA
AX-182164838	C01	25694065	AA	BB	AA	AA	AA	AA
AX-105305770	C01	25824024	AA	BB	AA	AA	AA	AA
AX-105336914	C01	26477885	AA	BB	AA	AA	AA	AA
AX-179307619	C01	26478063	AA	BB	AA	AA	AA	AA
AX-177912423	C01	26635183	AA	BB	AA	AA	AA	AA
AX-177912839	C01	30805961	AA	BB	AA	AA	AA	AA
AX-105335969	C01	30923732	AA	BB	AA	AA	AA	AA
AX-95665246	C01	30927952	AA	BB	AA	AA	AA	AA
AX-95638158	C01	31190515	AA	BB	AA	AA	AA	AA
AX-95639156	C01	31210184	AA	BB	AA	AA	AA	AA
AX-95663823	C01	31250061	AA	BB	AA	AA	AA	AA
AX-95638800	C01	31274350	AA	BB	AA	AA	AA	AA
AX-95637024	C01	36017377	AA	BB	AA	AA	AA	AA
AX-105307764	C01	36020501	AA	BB	AA	AA	AA	AA
AX-105307562	C02	8943054	AA	BB	AA	AA	AA	AA
AX-177633680	C02	9215885	AA	BB	AA	AA	AA	AA
AX-105338018	C02	9793620	AA	BB	AA	AA	AA	AA
AX-86226696	C02	10755091	AA	BB	AA	AA	AA	AA
AX-105310163	C02	10790943	AA	BB	AA	AA	AA	AA
AX-177834342	C02	10907065	AA	BB	AA	AA	AA	AA
AX-95504014	C02	11229268	AA	BB	AA	AA	AA	AA
AX-182177191	C02	12845559	AA	BB	AA	AA	AA	AA
AX-105307379	C02	16231199	AA	BB	AA	AA	AA	AA
AX-177909896	C02	16275369	AA	BB	AA	AA	AA	AA
AX-95682902	C02	16307142	AA	BB	AA	AA	AA	AA
AX-177910583	C02	16326624	AA	BB	AA	AA	AA	AA
AX-86216180	C02	16377201	AA	BB	AA	AA	AA	AA
AX-182176435	C02	16639688	AA	BB	AA	AA	AA	AA
AX-177912762	C02	16768023	AA	BB	AA	AA	AA	AA
AX-95665307	C02	17184997	AA	BB	AA	AA	AA	AA
AX-95662902	C02	17202267	AA	BB	AA	AA	AA	AA
AX-95638255	C02	17311164	AA	BB	AA	AA	AA	AA
AX-95663461	C02	17311178	AA	BB	AA	AA	AA	AA
AX-105309414	C02	17329880	AA	BB	AA	AA	AA	AA
AX-105308184	C02	17529053	AA	BB	AA	AA	AA	AA
AX-105336688	C02	18340878	AA	BB	AA	AA	AA	AA
AX-177829868	C02	18353730	AA	BB	AA	AA	AA	AA
AX-177829391	C02	19161100	AA	BB	AA	AA	AA	AA
AX-95664224	C02	19273394	AA	BB	AA	AA	AA	AA
AX-95637010	C02	19521725	AA	BB	AA	AA	AA	AA
AX-95636145	C02	19575402	AA	BB	AA	AA	AA	AA
AX-95664455	C02	19603018	AA	BB	AA	AA	AA	AA
AX-95507327	C02	19719570	AA	BB	AA	AA	AA	AA
AX-95663858	C02	19817882	AA	BB	AA	AA	AA	AA
AX-95664642	C02	19819363	AA	BB	AA	AA	AA	AA
AX-105307660	C02	19966828	AA	BB	AA	AA	AA	AA
AX-177832021	C02	20318561	AA	BB	AA	AA	AA	AA
AX-177835775	C02	21239305	AA	BB	AA	AA	AA	AA
AX-182136806	C02	21248508	AA	BB	AA	AA	AA	AA
AX-182158515	C02	22167569	AA	BB	AA	AA	AA	AA
AX-105305840	C02	22573548	AA	BB	AA	AA	AA	AA
AX-105306507	C02	23429713	AA	BB	AA	AA	AA	AA
AX-105309214	C02	24005500	AA	BB	AA	AA	AA	AA
AX-182136799	C02	24120437	AA	BB	AA	AA	AA	AA
AX-182175360	C02	24660680	AA	BB	AA	AA	AA	AA
AX-182161319	C02	24684119	AA	BB	AA	AA	AA	AA
AX-182169217	C02	24701132	AA	BB	AA	AA	AA	AA
AX-182176542	C02	25115610	AA	BB	AA	AA	AA	AA
AX-179579822	C02	25191137	AA	BB	AA	AA	AA	AA
AX-182162487	C02	25579257	AA	BB	AA	AA	AA	AA
AX-182145175	C02	25766382	AA	BB	AA	AA	AA	AA
AX-105336923	C02	25965965	AA	BB	AA	AA	AA	AA
AX-182175838	C02	26740317	AA	BB	AA	AA	AA	AA
AX-182134885	C02	26743240	AA	BB	AA	AA	AA	AA
AX-182158615	C02	26859780	AA	BB	AA	AA	AA	AA
AX-182147338	C02	26961612	AA	BB	AA	AA	AA	AA
AX-182154561	C02	27043739	AA	BB	AA	AA	AA	AA
AX-182128619	C02	27522012	AA	BB	AA	AA	AA	AA
AX-182126550	C02	27572861	AA	BB	AA	AA	AA	AA
AX-182151997	C02	27878373	AA	BB	AA	AA	AA	AA
AX-182129157	C02	27930749	AA	BB	AA	AA	AA	AA
AX-181117232	C02	27996091	AA	BB	AA	AA	AA	AA
AX-182132585	C02	28027582	AA	BB	AA	AA	AA	AA
AX-182130946	C02	28092646	AA	BB	AA	AA	AA	AA
AX-182159285	C02	28245484	AA	BB	AA	AA	AA	AA
AX-182142979	C02	28327940	AA	BB	AA	AA	AA	AA
AX-105306175	C02	28490003	AA	BB	AA	AA	AA	AA
AX-182177224	C02	28493949	AA	BB	AA	AA	AA	AA
AX-182139036	C02	28872169	AA	BB	AA	AA	AA	AA
AX-105307871	C02	29217984	AA	BB	AA	AA	AA	AA
AX-182125447	C02	29519291	AA	BB	AA	AA	AA	AA
AX-182145361	C02	29875932	AA	BB	AA	AA	AA	AA
AX-182169460	C02	30169367	AA	BB	AA	AA	AA	AA
AX-182178143	C02	30233446	AA	BB	AA	AA	AA	AA
AX-105307303	C02	30621930	AA	BB	AA	AA	AA	AA
AX-182134695	C02	30880261	AA	BB	AA	AA	AA	AA
AX-105306720	C02	31594720	AA	BB	AA	AA	AA	AA
AX-182154496	C02	31715698	AA	BB	AA	AA	AA	AA
AX-182155168	C02	31784889	AA	BB	AA	AA	AA	AA
AX-182128143	C02	32070573	AA	BB	AA	AA	AA	AA
AX-177827864	C02	32607017	AA	BB	AA	AA	AA	AA
AX-105308928	C02	32880079	AA	BB	AA	AA	AA	AA
AX-105336157	C02	32903160	AA	BB	AA	AA	AA	AA
AX-177912999	C02	43854620	AA	BB	AA	AA	AA	AA
AX-95666263	C02	44092169	AA	BB	AA	AA	AA	AA
AX-86235381	C03	2930536	AA	BB	AA	AA	AA	AA
AX-105338355	C03	3672461	AA	BB	AA	AA	AA	AA
AX-105231123	C03	3817714	AA	BB	AA	AA	AA	AA
AX-95665064	C03	3925832	AA	BB	AA	AA	AA	AA
AX-95656244	C03	4951901	AA	BB	AA	AA	AA	AA
AX-105338923	C03	4977418	AA	BB	AA	AA	AA	AA
AX-105338166	C03	5106718	AA	BB	AA	AA	AA	AA
AX-105307716	C03	5377860	AA	BB	AA	AA	AA	AA
AX-105309923	C03	5393698	AA	BB	AA	AA	AA	AA
AX-177829134	C03	5736072	AA	BB	AA	AA	AA	AA
AX-105307962	C03	5750832	AA	BB	AA	AA	AA	AA
AX-105339718	C03	5940033	AA	BB	AA	AA	AA	AA
AX-95502949	C03	6151604	AA	BB	AA	AA	AA	AA
AX-95501739	C03	6744232	AA	BB	AA	AA	AA	AA
AX-105336666	C03	6852055	AA	BB	AA	AA	AA	AA
AX-177829493	C03	7095934	AA	BB	AA	AA	AA	AA
AX-105306214	C03	7154166	AA	BB	AA	AA	AA	AA
AX-95666471	C03	7158265	AA	BB	AA	AA	AA	AA
AX-105336659	C03	7273434	AA	BB	AA	AA	AA	AA
AX-105339088	C03	7298659	AA	BB	AA	AA	AA	AA
AX-177831201	C03	7467067	AA	BB	AA	AA	AA	AA
AX-118224395	C03	7536648	AA	BB	AA	AA	AA	AA
AX-105307245	C03	7601248	AA	BB	AA	AA	AA	AA
AX-177910273	C03	7617585	AA	BB	AA	AA	AA	AA
AX-95680889	C03	7651083	AA	BB	AA	AA	AA	AA
AX-86236602	C03	7681660	AA	BB	AA	AA	AA	AA
AX-182178334	C03	7703674	AA	BB	AA	AA	AA	AA
AX-86226670	C03	7830928	AA	BB	AA	AA	AA	AA
AX-95501953	C03	8319429	AA	BB	AA	AA	AA	AA
AX-95636893	C03	9150013	AA	BB	AA	AA	AA	AA
AX-105310060	C03	10429878	AA	BB	AA	AA	AA	AA
AX-95664903	C03	11205203	AA	BB	AA	AA	AA	AA
AX-95638552	C03	11523926	AA	BB	AA	AA	AA	AA
AX-95662557	C03	12092758	AA	BB	AA	AA	AA	AA
AX-95503623	C03	13618917	AA	BB	AA	AA	AA	AA
AX-105339627	C03	13698978	AA	BB	AA	AA	AA	AA
AX-95656179	C03	13736382	AA	BB	AA	AA	AA	AA
AX-177912685	C03	13800097	AA	BB	AA	AA	AA	AA
AX-95503177	C03	14783479	AA	BB	AA	AA	AA	AA
AX-95681014	C03	15183000	AA	BB	AA	AA	AA	AA
AX-105335733	C03	15308733	AA	BB	AA	AA	AA	AA
AX-95665486	C03	15422553	AA	BB	AA	AA	AA	AA
AX-105337857	C03	16272273	AA	BB	AA	AA	AA	AA
AX-95680534	C03	16503063	AA	BB	AA	AA	AA	AA
AX-177910058	C03	16596017	AA	BB	AA	AA	AA	AA
AX-95664778	C03	16639819	AA	BB	AA	AA	AA	AA
AX-177909684	C03	16705819	AA	BB	AA	AA	AA	AA
AX-95638855	C03	16783871	AA	BB	AA	AA	AA	AA
AX-86228194	C03	17014528	AA	BB	AA	AA	AA	AA
AX-95505834	C03	17192097	AA	BB	AA	AA	AA	AA
AX-95664597	C03	17225463	AA	BB	AA	AA	AA	AA
AX-95665837	C03	17263564	AA	BB	AA	AA	AA	AA
AX-177913050	C03	17342654	AA	BB	AA	AA	AA	AA
AX-95505141	C03	17449052	AA	BB	AA	AA	AA	AA
AX-86221925	C03	17495656	AA	BB	AA	AA	AA	AA
AX-182169167	C03	17579417	AA	BB	AA	AA	AA	AA
AX-105338839	C03	17589503	AA	BB	AA	AA	AA	AA
AX-182124800	C03	17696041	AA	BB	AA	AA	AA	AA
AX-86237331	C03	17967396	AA	BB	AA	AA	AA	AA
AX-105338138	C03	18450519	AA	BB	AA	AA	AA	AA
AX-177833441	C03	18509623	AA	BB	AA	AA	AA	AA
AX-105337273	C03	18526881	AA	BB	AA	AA	AA	AA
AX-182133545	C03	19681593	AA	BB	AA	AA	AA	AA
AX-105336733	C03	20084867	AA	BB	AA	AA	AA	AA
AX-105306259	C03	20725778	AA	BB	AA	AA	AA	AA
AX-105308121	C03	20809524	AA	BB	AA	AA	AA	AA
AX-95504373	C03	20993901	AA	BB	AA	AA	AA	AA
AX-95635094	C03	58350078	AA	BB	AA	AA	AA	AA
AX-105338095	C03	58351351	AA	BB	AA	AA	AA	AA
AX-95638978	C03	58374358	AA	BB	AA	AA	AA	AA
AX-95655556	C03	58971219	AA	BB	AA	AA	AA	AA
AX-177912200	C03	59225839	AA	BB	AA	AA	AA	AA
AX-105335749	C03	59367526	AA	BB	AA	AA	AA	AA
AX-105337260	C03	59428823	AA	BB	AA	AA	AA	AA
AX-105309588	C03	59490066	AA	BB	AA	AA	AA	AA
AX-105336718	C03	59584425	AA	BB	AA	AA	AA	AA
AX-182087641	C03	59606901	AA	BB	AA	AA	AA	AA
AX-95639107	C03	59669364	AA	BB	AA	AA	AA	AA
AX-95666420	C03	59690219	AA	BB	AA	AA	AA	AA
AX-95639196	C03	59712198	AA	BB	AA	AA	AA	AA
AX-105306952	C03	59740512	AA	BB	AA	AA	AA	AA
AX-105307276	C03	60418377	AA	BB	AA	AA	AA	AA
AX-95508979	C04	39704	AA	BB	AA	AA	AA	AA
AX-86218439	C04	1269544	AA	BB	AA	AA	AA	AA
AX-105336462	C04	4138594	AA	BB	AA	AA	AA	AA
AX-95502102	C04	4153943	AA	BB	AA	AA	AA	AA
AX-95509010	C04	4937168	AA	BB	AA	AA	AA	AA
AX-95502307	C04	5336588	AA	BB	AA	AA	AA	AA
AX-105337239	C04	5444152	AA	BB	AA	AA	AA	AA
AX-105337452	C04	5452217	AA	BB	AA	AA	AA	AA
AX-182127120	C04	5701014	AA	BB	AA	AA	AA	AA
AX-177913140	C04	5803417	AA	BB	AA	AA	AA	AA
AX-95507695	C04	5915583	AA	BB	AA	AA	AA	AA
AX-95503483	C04	6031903	AA	BB	AA	AA	AA	AA
AX-95638078	C04	6280829	AA	BB	AA	AA	AA	AA
AX-177830861	C04	6505860	AA	BB	AA	AA	AA	AA
AX-105338108	C04	6511920	AA	BB	AA	AA	AA	AA
AX-182158216	C04	8055990	AA	BB	AA	AA	AA	AA
AX-95637429	C04	8076467	AA	BB	AA	AA	AA	AA
AX-179307574	C04	8099326	AA	BB	AA	AA	AA	AA
AX-95508179	C04	8306202	AA	BB	AA	AA	AA	AA
AX-177911705	C04	9882343	AA	BB	AA	AA	AA	AA
AX-179580449	C04	9905026	AA	BB	AA	AA	AA	AA
AX-95681131	C04	9905860	AA	BB	AA	AA	AA	AA
AX-95508160	C04	9981175	AA	BB	AA	AA	AA	AA
AX-179307666	C04	11595969	AA	BB	AA	AA	AA	AA
AX-105336544	C04	11599101	AA	BB	AA	AA	AA	AA
AX-95666149	C04	11605937	AA	BB	AA	AA	AA	AA
AX-105339543	C04	11654324	AA	BB	AA	AA	AA	AA
AX-177830231	C04	11710510	AA	BB	AA	AA	AA	AA
AX-95656152	C04	11764060	AA	BB	AA	AA	AA	AA
AX-95663604	C04	11961204	AA	BB	AA	AA	AA	AA
AX-95507114	C04	11962293	AA	BB	AA	AA	AA	AA
AX-179307265	C04	12087505	AA	BB	AA	AA	AA	AA
AX-182167958	C04	12214550	AA	BB	AA	AA	AA	AA
AX-95680728	C04	12233972	AA	BB	AA	AA	AA	AA
AX-179307038	C04	12303465	AA	BB	AA	AA	AA	AA
AX-182169752	C04	12347226	AA	BB	AA	AA	AA	AA
AX-177913441	C04	12544517	AA	BB	AA	AA	AA	AA
AX-95635671	C04	14127195	AA	BB	AA	AA	AA	AA
AX-95666208	C04	14165803	AA	BB	AA	AA	AA	AA
AX-95508816	C04	14832475	AA	BB	AA	AA	AA	AA
AX-95655771	C04	14934925	AA	BB	AA	AA	AA	AA
AX-105307261	C04	14935182	AA	BB	AA	AA	AA	AA
AX-182159051	C04	15801550	AA	BB	AA	AA	AA	AA
AX-182156943	C04	16024686	AA	BB	AA	AA	AA	AA
AX-182172463	C04	16137050	AA	BB	AA	AA	AA	AA
AX-182148828	C04	16278631	AA	BB	AA	AA	AA	AA
AX-177834663	C04	16318763	AA	BB	AA	AA	AA	AA
AX-182145382	C04	16348193	AA	BB	AA	AA	AA	AA
AX-182178356	C04	16499687	AA	BB	AA	AA	AA	AA
AX-182170632	C04	16586691	AA	BB	AA	AA	AA	AA
AX-182129826	C04	16654593	AA	BB	AA	AA	AA	AA
AX-95509364	C04	16690816	AA	BB	AA	AA	AA	AA
AX-182144246	C04	16714887	AA	BB	AA	AA	AA	AA
AX-182174585	C04	17039901	AA	BB	AA	AA	AA	AA
AX-182150176	C04	17041937	AA	BB	AA	AA	AA	AA
AX-182142724	C04	17070336	AA	BB	AA	AA	AA	AA
AX-182152153	C04	17145373	AA	BB	AA	AA	AA	AA
AX-182139461	C04	17669456	AA	BB	AA	AA	AA	AA
AX-182158491	C04	17863565	AA	BB	AA	AA	AA	AA
AX-182136990	C04	18268662	AA	BB	AA	AA	AA	AA
AX-182157556	C04	18387974	AA	BB	AA	AA	AA	AA
AX-182144475	C04	18513829	AA	BB	AA	AA	AA	AA
AX-182177305	C04	18571789	AA	BB	AA	AA	AA	AA
AX-105307083	C04	18761752	AA	BB	AA	AA	AA	AA
AX-95683024	C04	19013763	AA	BB	AA	AA	AA	AA
AX-182169181	C04	19073203	AA	BB	AA	AA	AA	AA
AX-182087851	C04	19099478	AA	BB	AA	AA	AA	AA
AX-182169384	C04	19112111	AA	BB	AA	AA	AA	AA
AX-182140048	C04	19291340	AA	BB	AA	AA	AA	AA
AX-182178184	C04	19339251	AA	BB	AA	AA	AA	AA
AX-182176113	C04	19370050	AA	BB	AA	AA	AA	AA
AX-105309498	C04	19406311	AA	BB	AA	AA	AA	AA
AX-182139983	C04	19656994	AA	BB	AA	AA	AA	AA
AX-105309682	C04	19800302	AA	BB	AA	AA	AA	AA
AX-182138460	C04	19981555	AA	BB	AA	AA	AA	AA
AX-182148180	C04	20059973	AA	BB	AA	AA	AA	AA
AX-105306212	C04	20128324	AA	BB	AA	AA	AA	AA
AX-105309107	C04	20156954	AA	BB	AA	AA	AA	AA
AX-182175279	C04	20232466	AA	BB	AA	AA	AA	AA
AX-182136084	C04	20294726	AA	BB	AA	AA	AA	AA
AX-105308374	C04	20420175	AA	BB	AA	AA	AA	AA
AX-105309878	C04	20449532	AA	BB	AA	AA	AA	AA
AX-182087417	C04	20823952	AA	BB	AA	AA	AA	AA
AX-177912131	C04	21000887	AA	BB	AA	AA	AA	AA
AX-105306290	C04	21097480	AA	BB	AA	AA	AA	AA
AX-105310079	C04	21143074	AA	BB	AA	AA	AA	AA
AX-95636074	C04	21218986	AA	BB	AA	AA	AA	AA
AX-95637481	C04	21246589	AA	BB	AA	AA	AA	AA
AX-95635871	C04	21285721	AA	BB	AA	AA	AA	AA
AX-95666010	C04	21340583	AA	BB	AA	AA	AA	AA
AX-182128022	C04	21426462	AA	BB	AA	AA	AA	AA
AX-177832148	C04	21591699	AA	BB	AA	AA	AA	AA
AX-95638979	C04	21641978	AA	BB	AA	AA	AA	AA
AX-95665100	C04	21676452	AA	BB	AA	AA	AA	AA
AX-95509149	C04	22570146	AA	BB	AA	AA	AA	AA
AX-86221464	C04	22696570	AA	BB	AA	AA	AA	AA
AX-105307180	C04	22721957	AA	BB	AA	AA	AA	AA
AX-95663686	C04	22749624	AA	BB	AA	AA	AA	AA
AX-86233917	C04	22805019	AA	BB	AA	AA	AA	AA
AX-105306546	C04	28331849	AA	BB	AA	AA	AA	AA
AX-105310229	C04	28370232	AA	BB	AA	AA	AA	AA
AX-105309974	C04	28488276	AA	BB	AA	AA	AA	AA
AX-182128608	C04	28519359	AA	BB	AA	AA	AA	AA
AX-182136121	C04	29031845	AA	BB	AA	AA	AA	AA
AX-95507800	C04	29146486	AA	BB	AA	AA	AA	AA
AX-182132307	C04	29198277	AA	BB	AA	AA	AA	AA
AX-182168101	C04	29214301	AA	BB	AA	AA	AA	AA
AX-182176201	C04	29322892	AA	BB	AA	AA	AA	AA
AX-105339096	C04	29479069	AA	BB	AA	AA	AA	AA
AX-177831165	C04	29543792	AA	BB	AA	AA	AA	AA
AX-177911134	C04	29725416	AA	BB	AA	AA	AA	AA
AX-177835849	C04	29768409	AA	BB	AA	AA	AA	AA
AX-95663465	C04	31765773	AA	BB	AA	AA	AA	AA
AX-177829721	C04	35343993	AA	BB	AA	AA	AA	AA
AX-105309453	C04	36135171	AA	BB	AA	AA	AA	AA
AX-95504862	C04	39249760	AA	BB	AA	AA	AA	AA
AX-95503780	C04	40310578	AA	BB	AA	AA	AA	AA
AX-105337902	C04	42072615	AA	BB	AA	AA	AA	AA
AX-105337946	C04	45714881	AA	BB	AA	AA	AA	AA
AX-105338684	C04	45730221	AA	BB	AA	AA	AA	AA
AX-95663759	C05	7972	AA	BB	AA	AA	AA	AA
AX-105307468	C05	44219	AA	BB	AA	AA	AA	AA
AX-95656673	C05	44414	AA	BB	AA	AA	AA	AA
AX-95506013	C05	300896	AA	BB	AA	AA	AA	AA
AX-177913000	C05	901236	AA	BB	AA	AA	AA	AA
AX-182155316	C05	1002544	AA	BB	AA	AA	AA	AA
AX-105338428	C05	1654223	AA	BB	AA	AA	AA	AA
AX-105339170	C05	1743434	AA	BB	AA	AA	AA	AA
AX-105336038	C05	1961805	AA	BB	AA	AA	AA	AA
AX-95638598	C05	1975320	AA	BB	AA	AA	AA	AA
AX-105347623	C05	2276918	AA	BB	AA	AA	AA	AA
AX-105339700	C05	2309448	AA	BB	AA	AA	AA	AA
AX-105307824	C05	2371835	AA	BB	AA	AA	AA	AA
AX-95680453	C05	3036639	AA	BB	AA	AA	AA	AA
AX-179579583	C05	3949617	AA	BB	AA	AA	AA	AA
AX-105305882	C05	4224410	AA	BB	AA	AA	AA	AA
AX-105336170	C05	4756083	AA	BB	AA	AA	AA	AA
AX-118213111	C05	4840841	AA	BB	AA	AA	AA	AA
AX-182132837	C05	4945701	AA	BB	AA	AA	AA	AA
AX-95635317	C05	5102567	AA	BB	AA	AA	AA	AA
AX-95506978	C05	5123303	AA	BB	AA	AA	AA	AA
AX-105307685	C05	10613220	AA	BB	AA	AA	AA	AA
AX-182087665	C05	10627714	AA	BB	AA	AA	AA	AA
AX-95504543	C05	10932466	AA	BB	AA	AA	AA	AA
AX-95636721	C05	11085044	AA	BB	AA	AA	AA	AA
AX-95666633	C05	11098361	AA	BB	AA	AA	AA	AA
AX-177827563	C05	11173036	AA	BB	AA	AA	AA	AA
AX-105338169	C05	11179623	AA	BB	AA	AA	AA	AA
AX-182125812	C05	11372758	AA	BB	AA	AA	AA	AA
AX-177830672	C05	11375739	AA	BB	AA	AA	AA	AA
AX-105336039	C05	11480018	AA	BB	AA	AA	AA	AA
AX-95635761	C05	11504753	AA	BB	AA	AA	AA	AA
AX-105308546	C05	11508717	AA	BB	AA	AA	AA	AA
AX-105305773	C05	11567054	AA	BB	AA	AA	AA	AA
AX-95662814	C05	11618495	AA	BB	AA	AA	AA	AA
AX-182176500	C05	11950940	AA	BB	AA	AA	AA	AA
AX-182157268	C05	12134011	AA	BB	AA	AA	AA	AA
AX-177828788	C05	12155664	AA	BB	AA	AA	AA	AA
AX-177827780	C05	12216290	AA	BB	AA	AA	AA	AA
AX-182175886	C05	12594855	AA	BB	AA	AA	AA	AA
AX-95664495	C05	12618505	AA	BB	AA	AA	AA	AA
AX-95663866	C05	12620938	AA	BB	AA	AA	AA	AA
AX-95637908	C05	20167788	AA	BB	AA	AA	AA	AA
AX-182146845	C05	24717908	AA	BB	AA	AA	AA	AA
AX-182087771	C05	25030020	AA	BB	AA	AA	AA	AA
AX-95664318	C05	37302149	AA	BB	AA	AA	AA	AA
AX-105306741	C05	37407154	AA	BB	AA	AA	AA	AA
AX-105307320	C05	37525115	AA	BB	AA	AA	AA	AA
AX-105307945	C05	37589719	AA	BB	AA	AA	AA	AA
AX-95636205	C05	37601029	AA	BB	AA	AA	AA	AA
AX-95666332	C05	37635906	AA	BB	AA	AA	AA	AA
AX-95636514	C05	37885664	AA	BB	AA	AA	AA	AA
AX-95663744	C05	37947040	AA	BB	AA	AA	AA	AA
AX-95635711	C05	37968565	AA	BB	AA	AA	AA	AA
AX-177633730	C05	38565230	AA	BB	AA	AA	AA	AA
AX-86232776	C05	38567903	AA	BB	AA	AA	AA	AA
AX-86215406	C06	2492577	AA	BB	AA	AA	AA	AA
AX-105308899	C06	2590057	AA	BB	AA	AA	AA	AA
AX-105308142	C06	2651631	AA	BB	AA	AA	AA	AA
AX-177831492	C06	2697791	AA	BB	AA	AA	AA	AA
AX-105337282	C06	2723904	AA	BB	AA	AA	AA	AA
AX-182130285	C06	2972121	AA	BB	AA	AA	AA	AA
AX-95665608	C06	3017877	AA	BB	AA	AB	AA	AA
AX-95504843	C06	3036254	AA	BB	AA	AA	AA	AA
AX-182127564	C06	5261843	AA	BB	AA	AA	AA	AA
AX-177833371	C06	5300300	AA	BB	AA	AA	AA	AA
AX-105308904	C06	5319144	AA	BB	AA	AA	AA	AA
AX-95635266	C06	5378458	AA	BB	AA	AA	AA	AA
AX-105306053	C06	5394098	AA	BB	AA	AA	AA	AA
AX-95507230	C06	5637714	AA	BB	AA	AA	AA	AA
AX-105229865	C06	5973585	AA	BB	AA	AA	AA	AA
AX-105337919	C06	6123814	AA	BB	AA	AA	AA	AA
AX-95508809	C06	6126003	AA	BB	AA	AA	AA	AA
AX-95506830	C06	6217970	AA	BB	AA	AA	AA	AA
AX-177910867	C06	6323452	AA	BB	AA	AA	AA	AA
AX-95506926	C06	6515418	AA	BB	AA	AA	AA	AA
AX-177913268	C06	6516535	AA	BB	AA	AA	AA	AA
AX-177913458	C06	6587488	AA	BB	AA	AA	AA	AA
AX-177834939	C06	6593905	AA	BB	AA	AA	AA	AA
AX-105307555	C06	6755147	AA	BB	AA	AA	AA	AA
AX-105307098	C06	6755620	AA	BB	AA	AA	AA	AA
AX-179307270	C06	7901366	AA	BB	AA	AA	AA	AA
AX-105335905	C06	7975290	AA	BB	AA	AA	AA	AA
AX-105338579	C06	7975388	AA	BB	AA	AA	AA	AA
AX-182160793	C06	11823854	AA	BB	AA	AA	AA	AA
AX-95635082	C06	14334615	AA	BB	AA	AA	AA	AA
AX-105339354	C06	14681541	AA	BB	AA	AA	AA	AA
AX-105310120	C06	14812656	AA	BB	AA	AA	AA	AA
AX-177911023	C06	15656961	AA	BB	AA	AA	AA	AA
AX-95638299	C06	15724425	AA	BB	AA	AA	AA	AA
AX-95665306	C06	15756278	AA	BB	AA	AA	AA	AA
AX-95664534	C06	15768599	AA	BB	AA	AA	AA	AA
AX-179307348	C06	15815465	AA	BB	AA	AA	AA	AA
AX-105307198	C06	17172286	AA	BB	AA	AA	AA	AA
AX-177910292	C06	17624961	AA	BB	AA	AA	AA	AA
AX-105306788	C06	17772500	AA	BB	AA	AA	AA	AA
AX-182160023	C06	17933852	AA	BB	AA	AA	AA	AA
AX-95502523	C06	17982268	AA	BB	AA	AA	AA	AA
AX-105338576	C06	18065607	AA	BB	AA	AA	AA	AA
AX-177828378	C06	18095160	AA	BB	AA	AA	AA	AA
AX-105336304	C06	18162191	AA	BB	AA	AA	AA	AA
AX-95664214	C06	18213118	AA	BB	AA	AA	AA	AA
AX-95505983	C06	18223107	AA	BB	AA	AA	AA	AA
AX-177913241	C06	18354904	AA	BB	AA	AA	AA	AA
AX-182154929	C06	18885557	AA	BB	AA	AA	AA	AA
AX-95507665	C06	18886622	AA	BB	AA	AA	AA	AA
AX-105315218	C06	18959652	AA	BB	AA	AA	AA	AA
AX-182134617	C06	21049946	AA	BB	AA	AA	AA	AA
AX-177912102	C06	21078997	AA	BB	AA	AA	AA	AA
AX-86216759	C06	21920027	AA	BB	AA	AA	AA	AA
AX-105335649	C06	22432168	AA	BB	AA	AA	AA	AA
AX-177911910	C06	22450202	AA	BB	AA	AA	AA	AA
AX-177832688	C06	22476039	AA	BB	AA	AA	AA	AA
AX-105307319	C06	22566612	AA	BB	AA	AA	AA	AA
AX-105310123	C06	22635632	AA	BB	AA	AA	AA	AA
AX-86216117	C06	31666518	AA	BB	AA	AA	AA	AA
AX-179306759	C07	8592212	AA	BB	AA	AA	AA	AA
AX-95635264	C07	18085670	AA	BB	AA	AA	AA	AA
AX-105307600	C07	18151257	AA	BB	AA	AA	AA	AA
AX-179307461	C07	18759393	AA	BB	AA	AA	AA	AA
AX-177910685	C07	18761585	AA	BB	AA	AA	AA	AA
AX-182176591	C07	18867337	AA	BB	AA	AA	AA	AA
AX-182087515	C07	20530580	AA	BB	AA	AA	AA	AA
AX-105336819	C07	20741654	AA	BB	AA	AA	AA	AA
AX-105336734	C07	21145726	AA	BB	AA	AA	AA	AA
AX-95664750	C07	21163300	AA	BB	AA	AA	AA	AA
AX-177912092	C07	21163592	AA	BB	AA	AA	AA	AA
AX-95507701	C07	23085638	AA	BB	AA	AA	AA	AA
AX-105309868	C07	23234230	AA	BB	AA	AA	AA	AA
AX-105339349	C07	23241936	AA	BB	AA	AA	AA	AA
AX-182146275	C07	23320743	AA	BB	AA	AA	AA	AA
AX-105338603	C07	23395310	AA	BB	AA	AA	AA	AA
AX-95502056	C07	32478815	AA	BB	AA	AA	AA	AA
AX-105310156	C07	32869613	AA	BB	AA	AA	AA	AA
AX-105306722	C07	33190602	AA	BB	AA	AA	AA	AA
AX-95638215	C07	33194949	AA	BB	AA	AA	AA	AA
AX-95505061	C07	35583100	AA	BB	AA	AA	AA	AA
AX-105337722	C07	35639866	AA	BB	AA	AA	AA	AA
AX-177833420	C08	2604827	AA	BB	AA	AA	AA	AA
AX-105309894	C08	29898980	AA	BB	AA	AA	AA	AA
AX-105306481	C08	30043480	AA	BB	AA	AA	AA	AA
AX-95666436	C08	30830172	AA	BB	AA	AA	AA	AA
AX-95508247	C08	31008745	AA	BB	AA	AA	AA	AA
AX-95663346	C08	31203970	AA	BB	AA	AA	AA	AA
AX-182125043	C08	33909747	AA	BB	AA	AA	AA	AA
AX-179307528	C08	34269780	AA	BB	AA	AA	AA	AA
AX-86230268	C08	34310830	AA	BB	AA	AA	AA	AA
AX-95636884	C08	34388082	AA	BB	AA	AA	AA	AA
AX-177911011	C09	14809341	AA	BB	AA	AA	AA	AA
AX-95506573	C09	17373233	AA	BB	AA	AA	AA	AA
AX-95681167	C09	24929817	AA	BB	AA	AA	AA	AA
AX-182169272	C09	32629416	AA	BB	AA	AA	AA	AA
AX-177912215	C09	32670669	AA	BB	AA	AA	AA	AA
AX-95664107	C09	32937888	AA	BB	AA	AA	AA	AA
AX-95666406	C09	33508927	AA	BB	AA	AA	AA	AA
AX-177911609	C09	34862942	AA	BB	AA	AA	AA	AA
AX-95504234	C09	35650407	AA	BB	AA	AA	AA	AA
AX-86236963	C09	37494562	AA	BB	AA	AA	AA	AA
AX-182158558	C09	37696015	AA	BB	AA	AA	AA	AA
AX-95656163	C09	39840406	AA	BB	AA	AA	AA	AA
AX-95503529	C09	45278548	AA	BB	AA	AA	AA	AA
AX-105336810	C09	47694436	AA	BB	AA	AA	AA	AA
AX-177910786	C09	47796362	AA	BB	AA	AA	AA	AA
AX-179307571	C09	47972456	AA	BB	AA	AA	AA	AA
AX-182158942	C09	47994444	AA	BB	AA	AA	AA	AA
AX-182134216	C09	48053781	AA	BB	AA	AA	AA	AA
AX-95506761	C09	48197405	AA	BB	AA	AA	AA	AA

## Sheet: group7_L0933AxY3560
probeset_id	Chromosome	position	L0933A	Y3560	M35-1	M35-7	M35-9	M35-10	M35-12	M35-14
AX-95502621	A01	198823	AA	BB	AA	AA	AB	AB	AB	AA
AX-177912260	A01	212754	AA	BB	AA	AA	AB	AB	AB	AA
AX-177912483	A01	360009	AA	BB	AA	AA	AA	AB	AB	AA
AX-95665553	A01	398469	AA	BB	AA	AA	AB	AB	AB	AA
AX-177913118	A01	717053	AA	BB	AA	AA	AB	AB	AB	AA
AX-95501321	A01	730624	AA	BB	AA	AA	AB	AB	AB	AA
AX-95502020	A01	1525039	AA	BB	AA	AA	AA	AA	AA	AA
AX-95637211	A01	1582609	AA	BB	AA	AA	AA	AA	AA	AA
AX-177911532	A01	2076602	AA	BB	AA	AA	AA	AA	AA	AA
AX-95664180	A01	2094564	AA	BB	AA	AA	AA	AA	AA	AA
AX-95655145	A01	2141160	AA	BB	AA	AA	AA	AA	AA	AA
AX-177911814	A01	2439241	AA	BB	AA	AA	AB	AA	AA	AA
AX-182173272	A01	2579347	AA	BB	AA	AA	AB	AB	AB	AA
AX-182135939	A01	2604767	AA	BB	AA	AA	AB	AB	AB	AA
AX-95681255	A01	2992971	AA	BB	AA	AA	AB	AA	AA	AA
AX-179307696	A01	2993618	AA	BB	AA	AA	AB	AA	AA	AA
AX-177834813	A01	3044599	AA	BB	AA	AA	AB	AA	AA	AA
AX-177912264	A01	3239160	AA	BB	AA	AA	AA	AA	AA	AA
AX-95504763	A01	3282715	AA	BB	AA	AA	AA	AA	AA	AA
AX-95509058	A01	3312635	AA	BB	AA	AA	AA	AA	AA	AA
AX-95656361	A01	3432062	AA	BB	AA	AA	AB	AA	AA	AA
AX-95502133	A01	3482461	AA	BB	AA	AA	AA	AA	AA	AA
AX-177912594	A01	4020809	AA	BB	AA	AA	AB	AA	AA	AA
AX-95637411	A01	5121858	AA	BB	AA	AA	AB	AA	AA	AA
AX-95501944	A01	6794703	AA	BB	AA	AA	AB	AA	AA	AA
AX-182149877	A01	6916160	AA	BB	AA	AA	AB	AA	AA	AA
AX-182126643	A01	6951719	AA	BB	AA	AA	AB	AA	AA	AA
AX-177912802	A01	7156915	AA	BB	AA	AA	AB	AA	AA	AA
AX-86222673	A01	7370278	AA	BB	AA	AB	AB	AA	AA	AA
AX-182124925	A01	7614125	AA	BB	AA	AA	AB	AA	AA	AA
AX-182161712	A01	7835721	AA	BB	AA	AA	AA	AA	AA	AA
AX-95508858	A01	7912026	AA	BB	AA	AA	AB	AA	AA	AA
AX-95664675	A01	8155867	AA	BB	AA	AA	AB	AA	AA	AA
AX-95636642	A01	8930734	AA	BB	AA	AA	AA	AA	AA	AA
AX-177830614	A01	9312527	AA	BB	AA	AA	AA	AA	AA	AA
AX-182141853	A01	9362728	AA	BB	AA	AA	AA	AA	AA	AA
AX-182087803	A01	9389222	AA	BB	AA	AA	AB	AA	AA	AA
AX-177913332	A01	9788080	AA	BB	AA	AA	AB	AA	AA	AA
AX-177909892	A01	10290337	AA	BB	AA	AA	AB	AA	AA	AA
AX-182172059	A01	10725263	AA	BB	AA	AA	AB	AA	AA	AA
AX-182143680	A01	10746319	AA	BB	AA	AA	AB	AA	AA	AA
AX-95636790	A01	14240261	AA	BB	AA	AA	AB	AA	AA	AA
AX-182125872	A01	14293677	AA	BB	AA	AA	AB	AA	AA	AA
AX-182129695	A01	14365463	AA	BB	AA	AA	AB	AA	AA	AA
AX-177631354	A01	14848522	AA	BB	AA	AA	AA	AA	AA	AA
AX-182126600	A01	15220912	AA	BB	AA	AA	AB	AA	AA	AA
AX-177828951	A01	15326332	AA	BB	AA	AA	AB	AA	AA	AA
AX-95636862	A01	15453898	AA	BB	AA	AA	AB	AA	AA	AA
AX-95637036	A01	15486841	AA	BB	AA	AA	AB	AA	AA	AA
AX-182149700	A01	15665184	AA	BB	AA	AA	AB	AA	AA	AA
AX-177829566	A01	15669812	AA	BB	AA	AA	AB	AA	AA	AA
AX-95635800	A01	15846546	AA	BB	AA	AA	AB	AA	AA	AA
AX-95509274	A01	16469624	AA	BB	AA	AA	AA	AA	AA	AA
AX-95502697	A01	16508776	AA	BB	AA	AA	AB	AA	AA	AA
AX-95637867	A01	16591763	AA	BB	AA	AA	AB	AA	AA	AA
AX-95663431	A01	16946565	AA	BB	AA	AA	AB	AA	AA	AA
AX-177910049	A01	17675721	AA	BB	AA	AA	AB	AA	AA	AA
AX-95504659	A01	18070953	AA	BB	AA	AA	AA	AA	AA	AA
AX-86233156	A01	18141319	AA	BB	AA	AA	AA	AA	AA	AA
AX-177834349	A01	18303706	AA	BB	AA	AA	AB	AA	AA	AA
AX-177835514	A01	18579415	AA	BB	AA	AA	AA	AA	AA	AA
AX-86219931	A01	19438918	AA	BB	AA	AA	AB	AA	AA	AA
AX-95663757	A01	19614667	AA	BB	AA	AA	AB	AA	AA	AA
AX-182143730	A01	19666059	AA	BB	AA	AA	AB	AA	AA	AA
AX-95501548	A01	19770968	AA	BB	AA	AA	AB	AA	AA	AA
AX-182147784	A01	20087414	AA	BB	AB	AA	AB	AA	AA	AA
AX-95680545	A01	20308811	AA	BB	AA	AA	AA	AA	AA	AA
AX-95504221	A01	20465173	AA	BB	AA	AA	AA	AA	AA	AA
AX-182154005	A01	20658260	AA	BB	AA	AA	AB	AA	AA	AA
AX-177835898	A01	22790563	AA	BB	AA	AA	AB	AA	AA	AA
AX-182150271	A01	22795371	AA	BB	AA	AA	AB	AA	AA	AA
AX-95683131	A02	1611886	AA	BB	AA	AA	AB	AA	AA	AA
AX-177909889	A02	4882956	AA	BB	AA	AA	AB	AA	AA	AA
AX-95666628	A02	5215016	AA	BB	AA	AA	AA	AA	AA	AA
AX-177827822	A02	5250664	AA	BB	AA	AA	AB	AA	AA	AA
AX-182146418	A02	5356635	AA	BB	AA	AA	AA	AA	AA	AA
AX-95636992	A02	5408612	AA	BB	AA	AA	AB	AA	AA	AA
AX-95639519	A02	5622288	AA	BB	AA	AA	AA	AA	AA	AA
AX-86236585	A02	5687728	AA	BB	AA	AA	AA	AA	AA	AA
AX-95683315	A02	5690306	AA	BB	AA	AA	AA	AA	AA	AA
AX-182162187	A02	5871468	AA	BB	AA	AA	AA	AA	AA	AA
AX-95638081	A02	6027264	AA	BB	AA	AA	AB	AA	AA	AA
AX-182087823	A02	6144740	AA	BB	AA	AA	AB	AA	AA	AA
AX-182170717	A02	6233395	AA	BB	AA	AA	AB	AA	AA	AA
AX-95509034	A02	6272847	AA	BB	AA	AA	AB	AA	AA	AA
AX-95638573	A02	6858767	AA	BB	AA	AA	AB	AA	AA	AA
AX-95503580	A02	7371529	AA	BB	AA	AA	AB	AA	AA	AA
AX-95639067	A02	7486392	AA	BB	AA	AA	AB	AA	AA	AA
AX-177827848	A02	7557464	AA	BB	AA	AA	AB	AA	AA	AA
AX-182155845	A02	7641799	AA	BB	AA	AA	AB	AA	AA	AA
AX-95502337	A02	8209172	AA	BB	AA	AA	AB	AA	AA	AA
AX-182148986	A02	8242263	AA	BB	AA	AA	AA	AA	AA	AA
AX-182147245	A02	8255885	AA	BB	AA	AA	AB	AA	AA	AA
AX-182125983	A02	8405496	AA	BB	AA	AA	AA	AA	AA	AA
AX-177912782	A02	8550776	AA	BB	AA	AA	AB	AA	AA	AA
AX-95639328	A02	9075881	AA	BB	AA	AA	AB	AA	AA	AA
AX-95664012	A02	9445873	AA	BB	AA	AA	AA	AA	AA	AA
AX-177831482	A02	9728637	AA	BB	AA	AA	AA	AA	AA	AA
AX-179580096	A02	9783806	AA	BB	AA	AA	AA	AA	AA	AA
AX-182134274	A02	10817962	AA	BB	AA	AA	AB	AA	AA	AA
AX-182128414	A02	10998968	AA	BB	AA	AA	AB	AA	AA	AA
AX-86216715	A02	11750712	AA	BB	AA	AA	AA	AA	AA	AA
AX-177829785	A02	12249503	AA	BB	AA	AA	AA	AA	AA	AA
AX-95655237	A02	12872269	AA	BB	AA	AA	AA	AA	AA	AA
AX-177912058	A02	18255015	AA	BB	AA	AA	AB	AA	AA	AA
AX-182134755	A02	18348727	AA	BB	AA	AA	AB	AA	AA	AA
AX-95506377	A02	18834371	AA	BB	AA	AA	AA	AA	AA	AA
AX-182169636	A03	1963409	AA	BB	AA	AA	AA	AA	AA	AA
AX-182157094	A03	2289810	AA	BB	AA	AA	AA	AA	AA	AA
AX-95509338	A03	2440092	AA	BB	AA	AA	AA	AA	AA	AA
AX-95508432	A03	2457741	AA	BB	AA	AA	AA	AA	AA	AA
AX-182087154	A03	2764420	AA	BB	AA	AA	AA	AA	AA	AA
AX-95506788	A03	3349809	AA	BB	AA	AA	AA	AA	AA	AA
AX-105337675	A03	3794794	AA	BB	AA	AA	AA	AA	AA	AA
AX-182140633	A03	3929928	AA	BB	AA	AA	AB	AA	AA	AA
AX-95505872	A03	4030660	AA	BB	AA	AA	AA	AA	AA	AA
AX-95656234	A03	4092990	AA	BB	AA	AA	AB	AA	AA	AA
AX-177911190	A03	4511921	AA	BB	AA	AA	AB	AA	AA	AA
AX-95508945	A03	4754949	AA	BB	AA	AA	AB	AA	AA	AA
AX-177829595	A03	4797861	AA	BB	AA	AA	AB	AA	AA	AA
AX-95503270	A03	5119830	AA	BB	AA	AA	AA	AA	AA	AA
AX-182140418	A03	5636296	AA	BB	AA	AA	AB	AA	AA	AA
AX-182150244	A03	6198036	AA	BB	AA	AA	AB	AA	AA	AA
AX-95664900	A03	6493980	AA	BB	AA	AA	AA	AA	AA	AA
AX-182176474	A03	6526359	AA	BB	AA	AA	AA	AA	AA	AA
AX-182159096	A03	6610774	AA	BB	AA	AA	AB	AA	AA	AA
AX-95506005	A03	6727279	AA	BB	AA	AA	AB	AA	AA	AA
AX-177833140	A03	6861108	AA	BB	AA	AA	AA	AA	AA	AA
AX-95509577	A03	6881611	AA	BB	AA	AA	AA	AA	AA	AA
AX-95508143	A03	7158596	AA	BB	AA	AA	AB	AA	AA	AA
AX-182132838	A03	7166944	AA	BB	AA	AA	AB	AA	AA	AA
AX-177834122	A03	7220018	AA	BB	AA	AA	AB	AA	AA	AA
AX-177911902	A03	7311327	AA	BB	AA	AA	AB	AA	AA	AA
AX-177910117	A03	7489059	AA	BB	AA	AA	AB	AA	AA	AA
AX-177911805	A03	7616979	AA	BB	AA	AA	AA	AA	AA	AA
AX-95506308	A03	8065497	AA	BB	AA	AA	AA	AA	AA	AA
AX-95638334	A03	8137479	AA	BB	AA	AA	AB	AA	AA	AA
AX-95665084	A03	8876213	AA	BB	AA	AA	AA	AA	AA	AA
AX-182087809	A03	8930569	AA	BB	AA	AA	AA	AA	AA	AA
AX-182126137	A03	8931729	AA	BB	AA	AA	AA	AA	AA	AA
AX-177830988	A03	9067103	AA	BB	AA	AA	AA	AA	AA	AA
AX-95507218	A03	9085530	AA	BB	AA	AA	AB	AA	AA	AA
AX-182152411	A03	9309350	AA	BB	AA	AA	AA	AA	AA	AA
AX-179307297	A03	9331524	AA	BB	AA	AA	AA	AA	AA	AA
AX-177835269	A03	9525405	AA	BB	AA	AA	AA	AA	AA	AA
AX-105337781	A03	9955843	AA	BB	AA	AA	AB	AA	AA	AA
AX-182139142	A03	10002812	AA	BB	AA	AA	AA	AA	AA	AA
AX-177912354	A03	14467832	AA	BB	AA	AA	AA	AA	AA	AA
AX-182125133	A03	14602655	AA	BB	AA	AA	AB	AA	AA	AA
AX-182157058	A03	14763107	AA	BB	AA	AA	AB	AA	AA	AA
AX-95509560	A03	14820971	AA	BB	AA	AA	AB	AA	AA	AA
AX-95665748	A03	15038093	AA	BB	AA	AA	AB	AA	AA	AA
AX-95505383	A03	15100308	AA	BB	AA	AA	AB	AA	AA	AA
AX-95635251	A03	15121067	AA	BB	AA	AA	AB	AA	AA	AA
AX-177835558	A03	15219771	AA	BB	AA	AA	AB	AA	AA	AA
AX-177828932	A03	15228244	AA	BB	AA	AA	AA	AA	AA	AA
AX-182152278	A03	15427226	AA	BB	AA	AA	AB	AA	AA	AA
AX-95509572	A03	15498700	AA	BB	AA	AA	AB	AA	AA	AA
AX-95507281	A04	750452	AA	BB	AA	AA	AB	AA	AA	AA
AX-95655183	A04	796835	AA	BB	AA	AA	AB	AA	AA	AA
AX-177912976	A04	966614	AA	BB	AA	AA	AB	AA	AA	AA
AX-177832551	A04	988803	AA	BB	AA	AA	AA	AA	AA	AA
AX-95662645	A04	1037957	AA	BB	AA	AA	AA	AA	AA	AA
AX-86233870	A04	1054384	AA	BB	AA	AA	AA	AA	AA	AA
AX-179307588	A04	1100209	AA	BB	AA	AA	AA	AA	AA	AA
AX-177833285	A04	1349521	AA	BB	AA	AA	AA	AA	AA	AA
AX-177911849	A04	1540119	AA	BB	AA	AA	AA	AA	AA	AA
AX-95501575	A04	8661497	AA	BB	AA	AA	AA	AA	AA	AA
AX-95508362	A04	9094588	AA	BB	AA	AA	AB	AA	AA	AA
AX-95635230	A04	10268881	AA	BB	AA	AA	AA	AA	AA	AA
AX-95503614	A04	10415680	AA	BB	AA	AA	AA	AA	AA	AA
AX-177828857	A04	10415831	AA	BB	AA	AA	AA	AA	AA	AA
AX-95666520	A04	10515356	AA	BB	AA	AA	AA	AA	AA	AA
AX-177833715	A04	16484458	AA	BB	AA	AA	AA	AA	AA	AA
AX-95505768	A05	871689	AA	BB	AA	AA	AB	AA	AA	AA
AX-182125476	A05	1091785	AA	BB	AA	AA	AB	AA	AA	AA
AX-95656061	A05	1474158	AA	BB	AA	AA	AB	AA	AA	AA
AX-95504430	A05	1887134	AA	BB	AA	AA	AB	AA	AA	AA
AX-182173242	A05	1904275	AA	BB	AA	AA	AB	AA	AA	AA
AX-182156752	A05	2163606	AA	BB	AA	AA	AA	AA	AA	AA
AX-182144070	A05	2402352	AA	BB	AA	AA	AA	AA	AA	AA
AX-95682879	A05	2997485	AA	BB	AA	AA	AA	AA	AA	AA
AX-95509323	A05	3621932	AA	BB	AA	AA	AB	AA	AA	AA
AX-95502175	A05	3762765	AA	BB	AA	AA	AA	AA	AA	AA
AX-95504919	A05	3853825	AA	BB	AA	AA	AB	AA	AA	AA
AX-177828199	A05	3909610	AA	BB	AA	AA	AA	AA	AA	AA
AX-95504224	A05	3929212	AA	BB	AA	AA	AB	AA	AA	AA
AX-177827743	A05	4207579	AA	BB	AA	AA	AB	AA	AA	AA
AX-95507219	A05	4243236	AA	BB	AA	AA	AB	AA	AA	AA
AX-179307094	A05	4295731	AA	BB	AA	AA	AB	AA	AA	AA
AX-177833846	A05	5399140	AA	BB	AA	AA	AB	AA	AA	AA
AX-95664488	A05	5459849	AA	BB	AA	AA	AB	AA	AA	AA
AX-177912492	A05	5563282	AA	BB	AA	AA	AB	AA	AA	AA
AX-179306787	A05	5606124	AA	BB	AA	AA	AB	AA	AA	AA
AX-95507692	A05	5766873	AA	BB	AA	AA	AB	AA	AA	AA
AX-95508318	A05	5954217	AA	BB	AA	AA	AA	AA	AA	AA
AX-182165966	A05	6228433	AA	BB	AA	AA	AA	AA	AA	AA
AX-95502521	A05	7222412	AA	BB	AA	AA	AB	AA	AA	AA
AX-177832647	A05	8294403	AA	BB	AA	AA	AB	AA	AA	AA
AX-179307134	A05	8987073	AA	BB	AA	AA	AB	AA	AA	AA
AX-182126362	A05	12299594	AA	BB	AA	AA	AA	AA	AA	AA
AX-95635627	A05	13401680	AA	BB	AA	AA	AA	AA	AA	AA
AX-95638897	A05	13601568	AA	BB	AA	AA	AA	AA	AA	AA
AX-182143990	A05	13900990	AA	BB	AA	AA	AA	AA	AA	AA
AX-182151404	A05	13980412	AA	BB	AA	AA	AA	AA	AA	AA
AX-95680998	A05	14285552	AA	BB	AA	AA	AB	AA	AA	AA
AX-177911746	A05	14411606	AA	BB	AA	AA	AB	AA	AA	AA
AX-182143010	A05	15546430	AA	BB	AB	AA	AB	AA	AA	AA
AX-95638633	A05	16463463	AA	BB	AA	AA	AB	AA	AA	AA
AX-95637202	A05	18570049	AA	BB	AA	AA	AA	AA	AA	AA
AX-179307720	A05	18633517	AA	BB	AA	AA	AB	AA	AA	AA
AX-95507082	A05	20333752	AA	BB	AA	AA	AA	AA	AA	AA
AX-95664321	A05	20351180	AA	BB	AA	AA	AA	AA	AA	AA
AX-182172879	A05	20603965	AA	BB	AA	AA	AA	AA	AA	AA
AX-177912470	A05	21188358	AA	BB	AA	AA	AB	AA	AA	AA
AX-95506580	A05	21899702	AA	BB	AA	AA	AB	AA	AA	AA
AX-177912135	A05	21956333	AA	BB	AA	AA	AA	AA	AA	AA
AX-177832432	A05	22118239	AA	BB	AA	AA	AA	AA	AA	AA
AX-179306778	A05	22151069	AA	BB	AA	AA	AA	AA	AA	AA
AX-177912243	A05	22464190	AA	BB	AA	AA	AA	AA	AA	AA
AX-177913265	A05	22876397	AA	BB	AA	AA	AA	AA	AA	AA
AX-177832917	A05	22896350	AA	BB	AA	AA	AA	AA	AA	AA
AX-177913287	A05	22999894	AA	BB	AA	AA	AA	AA	AA	AA
AX-177912371	A06	58478	AA	BB	AA	AA	AB	AA	AA	AA
AX-95509271	A06	116247	AA	BB	AA	AA	AA	AA	AA	AA
AX-95636509	A06	266415	AA	BB	AA	AA	AA	AA	AA	AA
AX-177831637	A06	728368	AA	BB	AA	AA	AB	AA	AA	AA
AX-177833610	A06	787710	AA	BB	AA	AA	AA	AA	AA	AA
AX-177827535	A06	816547	AA	BB	AA	AA	AA	AA	AA	AA
AX-95508817	A06	991164	AA	BB	AA	AA	AA	AA	AA	AA
AX-182154808	A06	1350492	AA	BB	AA	AA	AA	AA	AA	AA
AX-95663205	A06	1469265	AA	BB	AA	AA	AA	AA	AA	AA
AX-95505861	A06	2149249	AA	BB	AA	AA	AA	AA	AA	AA
AX-177828453	A06	2360914	AA	BB	AA	AA	AA	AA	AA	AA
AX-95665455	A06	2420107	AA	BB	AA	AA	AA	AA	AA	AA
AX-179306941	A06	2448813	AA	BB	AA	AA	AA	AA	AA	AA
AX-95506806	A06	2576163	AA	BB	AA	AA	AA	AA	AA	AA
AX-177912167	A06	2625420	AA	BB	AA	AA	AA	AA	AA	AA
AX-182129674	A06	2768312	AA	BB	AA	AA	AB	AA	AA	AA
AX-177912977	A06	2796354	AA	BB	AA	AA	AB	AA	AA	AA
AX-177833257	A06	2896587	AA	BB	AA	AA	AA	AA	AA	AA
AX-86227953	A06	2943150	AA	BB	AA	AA	AB	AA	AA	AA
AX-95505922	A06	2958827	AA	BB	AA	AA	AA	AA	AA	AA
AX-86214316	A06	2987221	AA	BB	AA	AA	AB	AA	AA	AA
AX-95502124	A06	3090575	AA	BB	AA	AA	AB	AA	AA	AA
AX-182144608	A06	3216471	AA	BB	AA	AA	AB	AA	AA	AA
AX-182087544	A06	3231009	AA	BB	AA	AA	AA	AA	AA	AA
AX-95638616	A06	21362889	AA	BB	AA	AA	AB	AA	AA	AA
AX-95656835	A06	21363682	AA	BB	AA	AA	AB	AA	AA	AA
AX-95639147	A06	21528698	AA	BB	AA	AA	AA	AA	AA	AA
AX-105307005	A06	21528844	AA	BB	AA	AA	AA	AA	AA	AA
AX-95509499	A06	21602441	AA	BB	AA	AA	AA	AA	AA	AA
AX-177830624	A06	21686790	AA	BB	AA	AA	AA	AA	AA	AA
AX-95662748	A06	21963704	AA	BB	AA	AA	AA	AA	AA	AA
AX-95635321	A06	22588158	AA	BB	AA	AA	AA	AA	AA	AA
AX-95636682	A06	22598628	AA	BB	AA	AA	AA	AA	AA	AA
AX-182167962	A06	22685981	AA	BB	AA	AA	AA	AA	AA	AA
AX-177833891	A06	22994275	AA	BB	AA	AA	AB	AA	AA	AA
AX-95508474	A06	23095245	AA	BB	AA	AA	AA	AA	AA	AA
AX-95662586	A06	23129284	AA	BB	AA	AA	AB	AA	AA	AA
AX-95503227	A06	24322070	AA	BB	AA	AA	AB	AA	AA	AA
AX-182126510	A06	24366029	AA	BB	AA	AA	AB	AA	AA	AA
AX-95508194	A07	175504	AA	BB	AA	AA	AA	AA	AA	AA
AX-95503488	A07	503202	AA	BB	AA	AA	AA	AA	AA	AA
AX-177829310	A07	885906	AA	BB	AA	AA	AA	AA	AA	AA
AX-95508069	A07	1110150	AA	BB	AA	AA	AA	AA	AA	AA
AX-177831174	A07	1145826	AA	BB	AA	AA	AB	AA	AA	AA
AX-95505071	A07	1182739	AA	BB	AA	AA	AA	AA	AA	AA
AX-182141687	A07	1241046	AA	BB	AA	AA	AA	AA	AA	AA
AX-177828915	A07	1271475	AA	BB	AA	AA	AA	AA	AA	AA
AX-182160949	A07	1689913	AA	BB	AA	AA	AA	AA	AA	AA
AX-177913005	A07	1736730	AA	BB	AA	AA	AA	AA	AA	AA
AX-177828662	A07	1977367	AA	BB	AA	AA	AA	AA	AA	AA
AX-182151099	A07	2627058	AA	BB	AA	AA	AA	AA	AA	AA
AX-86216992	A07	2643908	AA	BB	AA	AA	AA	AA	AA	AA
AX-95680546	A07	3314765	AA	BB	AA	AA	AA	AA	AA	AA
AX-177832832	A07	3325864	AA	BB	AA	AA	AB	AA	AA	AA
AX-95507986	A07	4162142	AA	BB	AA	AA	AA	AA	AA	AA
AX-182141284	A07	4283656	AA	BB	AA	AA	AA	AA	AA	AA
AX-182164478	A07	4504880	AA	BB	AA	AA	AA	AA	AA	AA
AX-95637239	A07	4914807	AA	BB	AA	AA	AA	AA	AA	AA
AX-95640180	A07	4995139	AA	BB	AA	AA	AA	AA	AA	AA
AX-182141083	A07	5268725	AA	BB	AA	AA	AA	AA	AA	AA
AX-177833512	A07	5471075	AA	BB	AA	AA	AA	AA	AA	AA
AX-95680447	A07	5495357	AA	BB	AA	AA	AA	AA	AA	AA
AX-177827909	A07	5524144	AA	BB	AA	AA	AA	AA	AA	AA
AX-177829162	A07	5584152	AA	BB	AA	AA	AA	AA	AA	AA
AX-182129626	A07	5635533	AA	BB	AA	AA	AA	AA	AA	AA
AX-177827651	A07	6012999	AA	BB	AA	AA	AA	AA	AA	AA
AX-182087850	A07	6015130	AA	BB	AA	AA	AA	AA	AA	AA
AX-95509286	A07	6240941	AA	BB	AA	AA	AA	AA	AA	AA
AX-177835542	A07	6253879	AA	BB	AA	AA	AA	AA	AA	AA
AX-95637282	A07	6362345	AA	BB	AA	AA	AA	AA	AA	AA
AX-95638829	A07	6430162	AA	BB	AA	AA	AA	AA	AA	AA
AX-95680941	A07	6600164	AA	BB	AA	AA	AA	AA	AA	AA
AX-182130952	A07	8137302	AA	BB	AA	AA	AB	AA	AA	AA
AX-182159796	A07	8485629	AA	BB	AA	AA	AB	AA	AA	AA
AX-95509571	A07	8577828	AA	BB	AA	AA	AB	AA	AA	AA
AX-95507014	A07	8891587	AA	BB	AA	AA	AB	AA	AA	AA
AX-177831127	A07	8992455	AA	BB	AA	AA	AB	AA	AA	AA
AX-182124963	A07	9061386	AA	BB	AA	AA	AB	AA	AA	AA
AX-177830677	A07	9213985	AA	BB	AA	AA	AB	AA	AA	AA
AX-182134600	A07	9251073	AA	BB	AA	AA	AB	AA	AA	AA
AX-182176252	A07	9266322	AA	BB	AA	AA	AB	AA	AA	AA
AX-177831722	A07	11205439	AA	BB	AA	AA	AA	AA	AA	AA
AX-95680711	A07	12197008	AA	BB	AA	AA	AB	AA	AA	AA
AX-177835903	A07	12323385	AA	BB	AA	AA	AA	AA	AA	AA
AX-177834983	A07	12709112	AA	BB	AA	AA	AA	AA	AA	AA
AX-182162683	A07	12907714	AA	BB	AA	AA	AB	AA	AA	AA
AX-177834209	A07	13114093	AA	BB	AA	AA	AA	AA	AA	AA
AX-182142733	A07	13130371	AA	BB	AA	AA	AA	AA	AA	AA
AX-182151810	A07	13354994	AA	BB	AA	AA	AA	AA	AA	AA
AX-95506072	A07	13428544	AA	BB	AA	AA	AA	AA	AA	AA
AX-95656692	A07	14103320	AA	BB	AA	AA	AB	AA	AA	AA
AX-177831389	A07	14170180	AA	BB	AA	AA	AB	AA	AA	AA
AX-105247713	A07	14515145	AA	BB	AA	AA	AB	AA	AA	AA
AX-86233841	A07	14806126	AA	BB	AA	AA	AA	AA	AA	AA
AX-95665475	A07	14966329	AA	BB	AA	AA	AA	AA	AA	AA
AX-177912694	A07	15251664	AA	BB	AA	AA	AA	AA	AA	AA
AX-95509585	A07	15403624	AA	BB	AA	AA	AA	AA	AA	AA
AX-86221502	A07	15433526	AA	BB	AA	AA	AA	AA	AA	AA
AX-95665052	A07	16092620	AA	BB	AA	AA	AA	AA	AA	AA
AX-95635600	A07	16155487	AA	BB	AA	AA	AA	AA	AA	AA
AX-177913464	A07	16162855	AA	BB	AA	AA	AA	AA	AA	AA
AX-105307481	A08	131384	AA	BB	AA	AA	AB	AA	AA	AA
AX-95637926	A08	293851	AA	BB	AA	AA	AB	AA	AA	AA
AX-95662886	A08	313890	AA	BB	AA	AA	AB	AA	AA	AA
AX-95663434	A08	598224	AA	BB	AA	AA	AB	AA	AA	AA
AX-177911109	A08	636677	AA	BB	AA	AA	AA	AA	AA	AA
AX-95505873	A08	720617	AA	BB	AA	AA	AA	AA	AA	AA
AX-95506362	A08	1012939	AA	BB	AA	AA	AA	AA	AA	AA
AX-105306760	A08	1130017	AA	BB	AA	AA	AB	AA	AA	AA
AX-182087828	A08	2268802	AA	BB	AA	AA	AA	AA	AB	AA
AX-95507732	A08	2545051	AA	BB	AA	AA	AA	AA	AA	AA
AX-95638263	A08	2566406	AA	BB	AA	AA	AA	AA	AA	AA
AX-95666296	A08	2607550	AA	BB	AA	AA	AA	AA	AA	AB
AX-95638696	A08	2748018	AA	BB	AA	AA	AA	AA	AA	AA
AX-95663615	A08	2762301	AA	BB	AA	AA	AA	AA	AA	AA
AX-182156667	A08	3386572	AA	BB	AA	AA	AA	AA	AA	AA
AX-177831398	A08	3807625	AA	BB	AA	AA	AA	AA	AA	AA
AX-95665317	A08	3956547	AA	BB	AA	AA	AA	AA	AA	AA
AX-95664623	A08	3956757	AA	BB	AA	AA	AA	AA	AA	AA
AX-95637035	A08	4247662	AA	BB	AA	AA	AA	AA	AA	AA
AX-182143144	A08	4259908	AA	BB	AA	AA	AA	AA	AA	AA
AX-177829325	A08	4459465	AA	BB	AA	AA	AA	AA	AA	AA
AX-95637716	A08	4471376	AA	BB	AA	AA	AA	AA	AA	AA
AX-182087452	A08	4639572	AA	BB	AA	AA	AA	AA	AA	AA
AX-182087391	A08	4881712	AA	BB	AA	AA	AA	AA	AA	AA
AX-95638516	A08	4895784	AA	BB	AA	AA	AA	AA	AA	AA
AX-95638743	A08	4946191	AA	BB	AA	AA	AA	AA	AA	AA
AX-95636098	A08	5232301	AA	BB	AA	AA	AA	AA	AA	AA
AX-95665617	A08	5233746	AA	BB	AA	AA	AA	AA	AA	AA
AX-182129734	A08	5661853	AA	BB	AA	AA	AA	AA	AA	AA
AX-182176153	A08	5924132	AA	BB	AA	AA	AA	AA	AA	AA
AX-182136685	A08	6121722	AA	BB	AA	AA	AA	AA	AA	AA
AX-182164816	A08	6786885	AA	BB	AA	AA	AA	AA	AA	AA
AX-95639022	A08	6810213	AA	BB	AA	AA	AA	AA	AA	AA
AX-177912814	A08	6836384	AA	BB	AA	AA	AA	AA	AA	AA
AX-182139210	A08	7204346	AA	BB	AA	AA	AA	AA	AA	AA
AX-95664814	A08	7221120	AA	BB	AA	AA	AA	AA	AB	AA
AX-95636918	A08	7272596	AA	BB	AA	AA	AA	AA	AA	AA
AX-95662824	A08	7286844	AA	BB	AA	AA	AA	AA	AA	AA
AX-95636279	A08	7489479	AA	BB	AA	AA	AA	AA	AA	AA
AX-182133403	A08	7562820	AA	BB	AA	AA	AA	AA	AA	AA
AX-95663027	A08	7647014	AA	BB	AA	AA	AA	AA	AA	AA
AX-95636512	A08	7774655	AA	BB	AA	AA	AA	AA	AA	AA
AX-95663092	A08	8490087	AA	BB	AA	AA	AA	AA	AB	AA
AX-95506569	A08	10338218	AA	BB	AA	AA	AA	AA	AA	AA
AX-95637396	A08	10557348	AA	BB	AA	AA	AA	AA	AA	AA
AX-95666266	A08	10579999	AA	BB	AA	AA	AA	AA	AA	AA
AX-95666488	A08	10587676	AA	BB	AA	AA	AA	AA	AA	AA
AX-95664685	A08	10682692	AA	BB	AA	AA	AA	AA	AA	AA
AX-95639554	A08	10716400	AA	BB	AA	AA	AA	AA	AA	AA
AX-95636909	A08	10872039	AA	BB	AA	AA	AA	AA	AA	AA
AX-95637922	A08	11166362	AA	BB	AA	AA	AA	AA	AA	AA
AX-95664469	A08	11688286	AA	BB	AA	AA	AA	AA	AA	AA
AX-95638155	A08	11815271	AA	BB	AA	AA	AB	AA	AA	AA
AX-95636543	A08	11827449	AA	BB	AA	AA	AB	AA	AA	AA
AX-95638560	A08	11831251	AA	BB	AA	AA	AB	AA	AA	AA
AX-95636783	A08	13830656	AA	BB	AA	AA	AA	AA	AA	AA
AX-95665155	A08	14393035	AA	BB	AA	AA	AB	AA	AA	AA
AX-95637797	A08	16969405	AA	BB	AA	AA	AA	AA	AA	AA
AX-177913295	A08	17011125	AA	BB	AA	AA	AA	AA	AA	AA
AX-95664641	A08	17156901	AA	BB	AA	AA	AB	AA	AA	AA
AX-95635263	A08	17222666	AA	BB	AA	AA	AA	AA	AA	AA
AX-177830595	A08	17270213	AA	BB	AA	AA	AB	AA	AA	AA
AX-95681075	A08	17298816	AA	BB	AA	AA	AB	AA	AA	AA
AX-95638744	A08	17306277	AA	BB	AA	AA	AB	AA	AA	AA
AX-95636119	A08	18009832	AA	BB	AA	AA	AB	AA	AA	AA
AX-95664885	A08	18068968	AA	BB	AA	AA	AB	AA	AA	AA
AX-95501309	A08	18081290	AA	BB	AA	AA	AB	AA	AA	AA
AX-95637573	A09	408228	AA	BB	AA	AA	AB	AA	AA	AA
AX-182155511	A09	677779	AA	BB	AA	AA	AA	AA	AA	AA
AX-177835940	A09	4740361	AA	BB	AA	AA	AA	AA	AA	AA
AX-95663104	A09	5008448	AA	BB	AA	AA	AA	AA	AA	AA
AX-95506795	A09	5036357	AA	BB	AA	AA	AB	AA	AA	AA
AX-177912109	A09	5553806	AA	BB	AA	AA	AB	AA	AA	AA
AX-182143838	A09	5789403	AA	BB	AA	AA	AB	AA	AA	AA
AX-177833288	A09	6974166	AA	BB	AA	AA	AA	AA	AA	AA
AX-95639501	A09	7019047	AA	BB	AA	AA	AA	AA	AA	AA
AX-177913227	A09	7182503	AA	BB	AA	AA	AB	AA	AA	AA
AX-95639930	A09	8149008	AA	BB	AA	AA	AB	AA	AA	AA
AX-177912474	A09	9224656	AA	BB	AA	AA	AB	AA	AA	AA
AX-95637594	A09	9771822	AA	BB	AA	AA	AA	AA	AA	AA
AX-182137274	A09	10187157	AA	BB	AA	AA	AB	AA	AA	AA
AX-182135704	A09	10251698	AA	BB	AA	AA	AB	AA	AA	AA
AX-95666284	A09	13189409	AA	BB	AA	AA	AB	AA	AA	AA
AX-177831599	A09	13211756	AA	BB	AA	AA	AB	AA	AA	AA
AX-95502207	A09	13494956	AA	BB	AA	AA	AB	AA	AA	AA
AX-177829985	A09	14026503	AA	BB	AA	AA	AA	AA	AA	AA
AX-105307852	A09	14330215	AA	BB	AA	AA	AB	AA	AA	AA
AX-182134062	A09	14554562	AA	BB	AA	AA	AB	AA	AA	AA
AX-182125885	A09	15090252	AA	BB	AA	AA	AB	AA	AA	AA
AX-182127479	A09	15687636	AA	BB	AA	AA	AB	AA	AA	AA
AX-182141797	A09	16311090	AA	BB	AA	AA	AB	AA	AA	AB
AX-182126791	A09	21747821	AA	BB	AA	AA	AA	AA	AA	AA
AX-95636332	A09	21894367	AA	BB	AA	AA	AB	AA	AA	AA
AX-177829538	A09	23394648	AA	BB	AA	AA	AA	AA	AA	AA
AX-182164924	A09	23692880	AA	BB	AA	AA	AA	AA	AA	AA
AX-182171901	A09	26005735	AA	BB	AA	AA	AA	AA	AA	AA
AX-95506678	A09	26064133	AA	BB	AA	AA	AA	AA	AA	AA
AX-95683209	A09	26880504	AA	BB	AA	AA	AB	AA	AA	AA
AX-179307551	A09	26971640	AA	BB	AA	AA	AB	AA	AA	AA
AX-182176902	A09	27285464	AA	BB	AA	AA	AA	AA	AA	AA
AX-182142581	A09	27342290	AA	BB	AA	AA	AA	AA	AA	AA
AX-95508410	A09	27923669	AA	BB	AA	AA	AA	AA	AA	AA
AX-95664754	A09	27937960	AA	BB	AA	AA	AB	AA	AA	AA
AX-182149021	A09	28638676	AA	BB	AA	AA	AB	AA	AA	AA
AX-182138523	A09	29453276	AA	BB	AA	AA	AA	AA	AA	AA
AX-182128443	A09	29570841	AA	BB	AA	AA	AA	AA	AA	AA
AX-95509047	A09	29887631	AA	BB	AA	AA	AB	AA	AA	AA
AX-182087663	A09	30615218	AA	BB	AA	AA	AB	AA	AA	AA
AX-95664332	A09	32205577	AA	BB	AA	AA	AB	AA	AA	AA
AX-95640114	A09	32206451	AA	BB	AA	AA	AB	AA	AA	AA
AX-182087815	A09	32661635	AA	BB	AA	AA	AB	AA	AA	AA
AX-177631536	A09	32724480	AA	BB	AA	AA	AB	AA	AA	AA
AX-182087553	A10	264884	AA	BB	AA	AA	AB	AA	AA	AA
AX-177911847	A10	475698	AA	BB	AA	AA	AB	AA	AA	AA
AX-182144456	A10	885133	AA	BB	AA	AA	AA	AA	AA	AA
AX-182087833	A10	1164599	AA	BB	AA	AA	AA	AA	AA	AA
AX-177834500	A10	1222282	AA	BB	AA	AA	AA	AA	AA	AA
AX-182136056	A10	1409636	AA	BB	AA	AA	AA	AA	AA	AA
AX-177828383	A10	1477375	AA	BB	AA	AA	AA	AA	AA	AA
AX-95635108	A10	1493884	AA	BB	AA	AA	AB	AA	AA	AA
AX-95683085	A10	1640663	AA	BB	AA	AA	AB	AA	AA	AA
AX-177828527	A10	1780461	AA	BB	AA	AA	AA	AA	AA	AA
AX-95638203	A10	1980375	AA	BB	AA	AA	AA	AA	AA	AA
AX-95663628	A10	2018501	AA	BB	AA	AA	AA	AA	AA	AA
AX-95639304	A10	2542629	AA	BB	AA	AA	AA	AA	AA	AA
AX-95636094	A10	3131493	AA	BB	AA	AA	AB	AA	AA	AA
AX-177631410	A10	3969446	AA	BB	AA	AA	AA	AA	AA	AA
AX-182128647	A10	3969666	AA	BB	AA	AA	AA	AA	AA	AA
AX-182125193	A10	4433221	AA	BB	AA	AA	AB	AA	AA	AA
AX-182129563	A10	4598854	AA	BB	AA	AA	AB	AA	AA	AA
AX-182087879	A10	4693476	AA	BB	AA	AA	AA	AA	AA	AA
AX-182146281	A10	4769301	AA	BB	AA	AA	AA	AA	AA	AA
AX-177913166	A10	4854320	AA	BB	AA	AA	AB	AA	AA	AA
AX-182176788	A10	4895932	AA	BB	AA	AA	AB	AA	AA	AA
AX-95662812	A10	4921117	AA	BB	AA	AA	AB	AA	AA	AA
AX-182176588	A10	5328883	AA	BB	AA	AA	AB	AA	AA	AA
AX-182126783	A10	5829657	AA	BB	AA	AA	AB	AA	AA	AA
AX-177910868	A10	6113454	AA	BB	AA	AA	AA	AA	AA	AA
AX-182087825	A10	6626871	AA	BB	AA	AA	AB	AA	AA	AA
AX-177835134	A10	6716373	AA	BB	AA	AA	AA	AA	AA	AA
AX-177910008	A10	6782839	AA	BB	AA	AA	AB	AA	AA	AA
AX-86236275	A10	6783122	AA	BB	AA	AA	AB	AA	AA	AA
AX-95663077	A10	7112954	AA	BB	AA	AA	AB	AA	AA	AA
AX-177834152	A10	7194726	AA	BB	AA	AA	AA	AA	AA	AA
AX-182153933	A10	7650364	AA	BB	AA	AA	AB	AA	AA	AA
AX-182177651	A10	7732040	AA	BB	AA	AA	AB	AA	AA	AA
AX-95663274	A10	8140388	AA	BB	AA	AA	AB	AA	AA	AA
AX-95503283	A10	8368740	AA	BB	AA	AA	AB	AA	AA	AA
AX-177909934	A10	8667789	AA	BB	AA	AA	AA	AA	AA	AA
AX-95507791	A10	8786764	AA	BB	AA	AA	AB	AA	AA	AA
AX-177835870	A10	9066114	AA	BB	AA	AA	AB	AA	AA	AA
AX-86236767	A10	9102563	AA	BB	AA	AA	AB	AA	AA	AA
AX-95509270	A10	9251499	AA	BB	AA	AA	AB	AA	AA	AA
AX-95506641	A10	9324093	AA	BB	AA	AA	AB	AA	AA	AA
AX-95507416	A10	10108254	AA	BB	AA	AA	AB	AA	AA	AA
AX-95664924	A10	10133294	AA	BB	AA	AA	AA	AA	AA	AA
AX-95501618	A10	10365953	AA	BB	AA	AA	AB	AA	AA	AA
AX-177912988	A10	10444372	AA	BB	AA	AA	AA	AB	AA	AA
AX-182137149	A10	10580421	AA	BB	AA	AA	AA	AA	AA	AA
AX-177911946	A10	11292850	AA	BB	AA	AA	AA	AA	AA	AA
AX-86225190	A10	11776373	AA	BB	AA	AA	AA	AA	AA	AA
AX-177834566	A10	11818824	AA	BB	AA	AA	AB	AA	AA	AA
AX-182128819	A10	11866128	AA	BB	AA	AA	AB	AA	AA	AA
AX-177631217	A10	11880013	AA	BB	AA	AA	AB	AA	AA	AA
AX-95656158	A10	11897919	AA	BB	AA	AA	AB	AA	AA	AA
AX-95502529	A10	11906008	AA	BB	AA	AA	AB	AA	AA	AA
AX-177835804	A10	11938340	AA	BB	AA	AA	AB	AA	AA	AA
AX-95501638	A10	12089526	AA	BB	AA	AA	AB	AA	AA	AA
AX-177912101	A10	12305811	AA	BB	AA	AA	AB	AA	AA	AB
AX-95638619	A10	12727294	AA	BB	AA	AA	AB	AA	AA	AA
AX-177913376	A10	12809742	AA	BB	AA	AA	AB	AA	AA	AA
AX-95503261	A10	12909448	AA	BB	AA	AA	AB	AA	AA	AA
AX-86224817	A10	13354247	AA	BB	AA	AA	AA	AB	AA	AA
AX-177912969	A10	13531436	AA	BB	AA	AA	AA	AA	AA	AA
AX-95638630	A10	13564961	AA	BB	AA	AA	AA	AA	AA	AA
AX-95508357	C01	322398	AA	BB	AA	AA	AA	AA	AA	AA
AX-105338809	C01	351147	AA	BB	AA	AA	AB	AA	AA	AA
AX-182125603	C01	6397869	AA	BB	AA	AA	AA	AA	AA	AA
AX-182130808	C01	6461412	AA	BB	AA	AA	AA	AA	AA	AA
AX-105338135	C01	9755073	AA	BB	AA	AA	AA	AA	AA	AA
AX-95663543	C01	9755412	AA	BB	AA	AA	AA	AA	AA	AA
AX-86222427	C01	9906618	AA	BB	AA	AA	AB	AA	AA	AA
AX-182128314	C01	10989571	AA	BB	AA	AA	AB	AA	AA	AA
AX-86234356	C01	11120370	AA	BB	AA	AA	AB	AA	AA	AA
AX-95665145	C01	11162115	AA	BB	AA	AA	AB	AA	AA	AA
AX-95655872	C01	11305146	AA	BB	AA	AA	AB	AA	AA	AA
AX-95638115	C01	11367853	AA	BB	AA	AA	AB	AA	AA	AA
AX-105307786	C01	11473509	AA	BB	AA	AA	AA	AA	AA	AA
AX-177831023	C01	11534922	AA	BB	AA	AA	AB	AA	AA	AA
AX-95664777	C01	11640935	AA	BB	AA	AA	AB	AA	AA	AA
AX-95506988	C01	12373422	AA	BB	AA	AA	AB	AA	AA	AA
AX-95635245	C01	12374255	AA	BB	AA	AA	AB	AA	AA	AA
AX-95656325	C01	12491314	AA	BB	AA	AA	AB	AA	AA	AA
AX-182163033	C01	12497202	AA	BB	AA	AA	AB	AA	AA	AA
AX-182174201	C01	14196243	AA	BB	AA	AA	AA	AA	AA	AA
AX-179307564	C01	17014817	AA	BB	AA	AA	AB	AA	AA	AA
AX-95665193	C01	17945950	AA	BB	AA	AA	AA	AA	AA	AA
AX-182146023	C01	18039600	AA	BB	AA	AA	AA	AA	AA	AA
AX-95663340	C01	18074407	AA	BB	AA	AA	AA	AA	AA	AA
AX-95680763	C01	18142471	AA	BB	AA	AA	AA	AA	AA	AA
AX-95635229	C01	18182670	AA	BB	AA	AA	AA	AA	AA	AA
AX-182148523	C01	18266572	AA	BB	AA	AA	AA	AA	AA	AA
AX-95635835	C01	18504659	AA	BB	AA	AA	AA	AA	AA	AA
AX-182087743	C01	18592926	AA	BB	AA	AA	AA	AA	AA	AA
AX-180714792	C01	19033779	AA	BB	AA	AA	AA	AA	AA	AA
AX-182129736	C01	19285512	AA	BB	AA	AA	AA	AA	AA	AA
AX-182132967	C01	19350218	AA	BB	AA	AA	AA	AA	AA	AA
AX-95508531	C01	19492762	AA	BB	AA	AA	AA	AA	AA	AA
AX-95635834	C01	20791593	AA	BB	AA	AA	AA	AA	AA	AA
AX-95662666	C01	20805417	AA	BB	AA	AA	AA	AA	AA	AA
AX-95664444	C01	20834968	AA	BB	AA	AA	AA	AA	AA	AA
AX-95664160	C01	20857315	AA	BB	AA	AA	AA	AA	AA	AA
AX-95637450	C01	20938062	AA	BB	AA	AA	AA	AA	AA	AA
AX-95636371	C01	20953683	AA	BB	AA	AA	AA	AA	AA	AA
AX-95662755	C01	20981856	AA	BB	AA	AA	AA	AA	AA	AA
AX-177633052	C01	21106227	AA	BB	AA	AA	AA	AA	AA	AA
AX-95683098	C01	21165853	AA	BB	AA	AA	AA	AA	AA	AA
AX-95636580	C01	21186362	AA	BB	AA	AA	AA	AA	AA	AA
AX-182137512	C01	21321683	AA	BB	AA	AA	AA	AA	AA	AA
AX-95665228	C01	21713574	AA	BB	AA	AA	AA	AA	AA	AA
AX-182157456	C01	21829352	AA	BB	AA	AA	AA	AA	AA	AA
AX-118239506	C01	21849343	AA	BB	AA	AA	AA	AA	AA	AA
AX-182150087	C01	22022557	AA	BB	AA	AA	AA	AA	AA	AA
AX-182087768	C01	24106797	AA	BB	AA	AA	AA	AA	AA	AA
AX-182165952	C01	24316639	AA	BB	AA	AA	AA	AA	AA	AA
AX-105306458	C01	24328636	AA	BB	AA	AA	AA	AA	AA	AA
AX-105306120	C01	24434970	AA	BB	AA	AA	AA	AA	AA	AA
AX-182132761	C01	24455955	AA	BB	AA	AA	AA	AA	AA	AA
AX-105308039	C01	24493002	AA	BB	AA	AA	AA	AA	AA	AA
AX-105307271	C01	24576742	AA	BB	AA	AA	AA	AA	AA	AA
AX-182087856	C01	24631340	AA	BB	AA	AA	AA	AA	AA	AA
AX-105307322	C01	24672835	AA	BB	AA	AA	AA	AA	AA	AA
AX-95638581	C01	24835026	AA	BB	AA	AA	AA	AA	AA	AA
AX-182130704	C01	25080630	AA	BB	AA	AA	AA	AA	AA	AA
AX-182173108	C01	25123121	AA	BB	AA	AA	AA	AA	AA	AA
AX-182128956	C01	25163590	AA	BB	AA	AA	AA	AA	AA	AA
AX-105306635	C01	25344399	AA	BB	AA	AA	AA	AA	AA	AA
AX-95663021	C01	25410531	AA	BB	AA	AA	AA	AA	AA	AA
AX-182154983	C01	25431720	AA	BB	AA	AA	AA	AA	AA	AA
AX-95505735	C01	25562825	AA	BB	AA	AA	AA	AA	AA	AA
AX-182164838	C01	25694065	AA	BB	AA	AA	AA	AA	AA	AA
AX-105305770	C01	25824024	AA	BB	AA	AA	AA	AA	AA	AA
AX-105336914	C01	26477885	AA	BB	AA	AA	AB	AA	AA	AA
AX-179307619	C01	26478063	AA	BB	AA	AA	AB	AA	AA	AA
AX-177912423	C01	26635183	AA	BB	AA	AA	AB	AA	AA	AA
AX-95635941	C01	28122762	AA	BB	AA	AA	AB	AA	AA	AA
AX-95662948	C01	29042243	AA	BB	AA	AA	AB	AA	AA	AA
AX-95666643	C01	29098680	AA	BB	AA	AA	AB	AA	AA	AA
AX-95637543	C01	29219491	AA	BB	AA	AA	AB	AA	AA	AA
AX-95639227	C01	29224702	AA	BB	AA	AA	AB	AA	AA	AA
AX-105335674	C01	29275506	AA	BB	AA	AA	AB	AA	AA	AA
AX-95680811	C01	29753399	AA	BB	AA	AA	AB	AA	AA	AA
AX-105338502	C01	30553786	AA	BB	AA	AA	AB	AA	AA	AA
AX-95665850	C01	30635880	AA	BB	AA	AA	AB	AA	AA	AA
AX-95636827	C01	30676983	AA	BB	AA	AA	AB	AA	AA	AA
AX-95663078	C01	30753379	AA	BB	AA	AA	AB	AA	AA	AA
AX-95637509	C01	30756434	AA	BB	AA	AA	AB	AA	AA	AA
AX-95663019	C01	30791918	AA	BB	AA	AA	AB	AA	AA	AA
AX-95665246	C01	30927952	AA	BB	AA	AA	AB	AA	AA	AA
AX-95638158	C01	31190515	AA	BB	AA	AA	AA	AA	AA	AA
AX-95639156	C01	31210184	AA	BB	AA	AA	AB	AA	AB	AA
AX-95663823	C01	31250061	AA	BB	AA	AA	AB	AA	AA	AA
AX-95638800	C01	31274350	AA	BB	AA	AA	AB	AA	AA	AA
AX-95506683	C01	32143598	AA	BB	AA	AA	AB	AA	AA	AA
AX-177913443	C01	32350038	AA	BB	AA	AA	AB	AA	AA	AA
AX-95665667	C01	32440713	AA	BB	AA	AA	AB	AA	AA	AA
AX-105335657	C01	33411681	AA	BB	AA	AA	AB	AA	AA	AA
AX-95635301	C01	33437769	AA	BB	AA	AA	AA	AA	AA	AA
AX-95639893	C01	35053522	AA	BB	AA	AA	AB	AA	AA	AA
AX-105337544	C01	35114000	AA	BB	AA	AA	AA	AA	AA	AA
AX-86219687	C01	35693303	AA	BB	AA	AA	AB	AA	AA	AA
AX-86227952	C01	35770298	AA	BB	AA	AA	AB	AA	AA	AA
AX-95637024	C01	36017377	AA	BB	AA	AA	AA	AA	AA	AA
AX-105307764	C01	36020501	AA	BB	AA	AA	AA	AA	AA	AA
AX-95508815	C02	10843399	AA	BB	AA	AA	AA	AA	AA	AA
AX-105339856	C03	3021667	AA	BB	AA	AA	AA	AA	AA	AA
AX-105335409	C03	3023049	AA	BB	AA	AA	AA	AA	AA	AA
AX-105336828	C03	3184218	AA	BB	AA	AA	AA	AA	AA	AA
AX-182087798	C03	3217123	AA	BB	AA	AA	AA	AA	AA	AA
AX-95656790	C03	3386209	AA	BB	AA	AA	AA	AA	AA	AA
AX-105335148	C03	3455556	AA	BB	AA	AA	AA	AA	AA	AA
AX-105339227	C03	3473028	AA	BB	AA	AA	AA	AA	AA	AA
AX-86224890	C03	3652211	AA	BB	AA	AA	AA	AA	AA	AA
AX-95663442	C03	3828803	AA	BB	AA	AA	AA	AA	AA	AA
AX-95665064	C03	3925832	AA	BB	AA	AA	AA	AA	AA	AA
AX-181026148	C03	4003032	AA	BB	AA	AA	AA	AA	AA	AA
AX-105309102	C03	4284222	AA	BB	AB	AB	AB	AB	AB	AB
AX-105310026	C03	4307845	AA	BB	AB	AB	AB	AB	AB	AB
AX-179307111	C03	4461659	AA	BB	AB	AB	AB	AB	AB	AB
AX-177912084	C03	4519418	AA	BB	AB	AB	BB	AB	AB	AB
AX-177833363	C03	4776140	AA	BB	AA	AA	AB	AA	AA	AA
AX-86235723	C03	4941845	AA	BB	AA	AA	AB	AA	AA	AA
AX-105338923	C03	4977418	AA	BB	AA	AA	AB	AA	AA	AA
AX-105338166	C03	5106718	AA	BB	AB	AB	BB	AA	AB	AB
AX-105306419	C03	5144257	AA	BB	AA	AA	AA	AA	AA	AA
AX-105309003	C03	5154007	AA	BB	AA	AA	AA	AA	AA	AA
AX-182168705	C03	5171159	AA	BB	AA	AA	AA	AA	AA	AA
AX-105308656	C03	5374624	AA	BB	AA	AA	AA	AA	AA	AA
AX-159527373	C03	5466045	AA	BB	AA	AA	AA	AA	AA	AA
AX-105308274	C03	5963574	AA	BB	AA	AA	AB	AA	AA	AA
AX-105337631	C03	6055827	AA	BB	AA	AA	AB	AA	AA	AA
AX-86236848	C03	6082659	AA	BB	AA	AA	AB	AA	AA	AA
AX-105337179	C03	6135074	AA	BB	AA	AA	AB	AA	AA	AA
AX-105336666	C03	6852055	AA	BB	AA	AA	AB	AA	AA	AA
AX-177829493	C03	7095934	AA	BB	AA	AA	AB	AA	AA	AA
AX-95666471	C03	7158265	AA	BB	AA	AA	AB	AA	AA	AA
AX-182178334	C03	7703674	AA	BB	AA	AA	AA	AA	AA	AA
AX-95505345	C03	7712014	AA	BB	AA	AA	AA	AA	AA	AA
AX-177912543	C03	8037693	AA	BB	AA	AA	AB	AA	AA	AA
AX-105307778	C03	8090568	AA	BB	AA	AA	AB	AA	AA	AA
AX-105338064	C03	8326557	AA	BB	AA	AA	AA	AA	AA	AA
AX-95636517	C03	8562038	AA	BB	AA	AA	AB	AA	AA	AA
AX-95636893	C03	9150013	AA	BB	AA	AA	AB	AA	AA	AA
AX-95664126	C03	10120434	AA	BB	AA	AA	AB	AA	AA	AA
AX-95637184	C03	10792683	AA	BB	AA	AA	AA	AA	AA	AA
AX-105337186	C03	10948713	AA	BB	AA	AA	AA	AA	AA	AA
AX-95664329	C03	11057004	AA	BB	AA	AA	AA	AA	AA	AA
AX-118221391	C03	11134942	AA	BB	AA	AA	AA	AA	AA	AA
AX-95664903	C03	11205203	AA	BB	AA	AA	AA	AA	AA	AA
AX-95638552	C03	11523926	AA	BB	AA	AA	AA	AA	AA	AA
AX-177911869	C03	12412462	AA	BB	AA	AA	AA	AA	AA	AA
AX-95505738	C03	12688188	AA	BB	AA	AA	AA	AA	AA	AA
AX-95664337	C03	12709484	AA	BB	AA	AA	AA	AA	AA	AA
AX-95666300	C03	12814643	AA	BB	AA	AA	AA	AA	AA	AA
AX-105337779	C03	12887588	AA	BB	AA	AA	AA	AA	AA	AA
AX-105309650	C03	13052132	AA	BB	AA	AA	AA	AA	AA	AA
AX-105338363	C03	13072275	AA	BB	AA	AA	AA	AA	AA	AA
AX-182161115	C03	13095211	AA	BB	AA	AA	AA	AA	AA	AA
AX-95656179	C03	13736382	AA	BB	AA	AA	AB	AA	AA	AA
AX-177912685	C03	13800097	AA	BB	AA	AA	AB	AA	AA	AA
AX-95638882	C03	13877227	AA	BB	AA	AA	AB	AA	AA	AA
AX-95503512	C03	13992928	AA	BB	AA	AA	AB	AA	AA	AA
AX-95664781	C03	14887987	AA	BB	AA	AA	AB	AA	AA	AA
AX-182087263	C03	14941340	AA	BB	AA	AA	AA	AA	AA	AA
AX-182087540	C03	15009669	AA	BB	AA	AA	AB	AA	AA	AA
AX-95681014	C03	15183000	AA	BB	AA	AA	AB	AA	AA	AA
AX-105335733	C03	15308733	AA	BB	AA	AA	AB	AA	AA	AA
AX-95501478	C03	15745458	AA	BB	AA	AA	AB	AA	AA	AA
AX-105338839	C03	17589503	AA	BB	AA	AA	AB	AA	AA	AA
AX-182124800	C03	17696041	AA	BB	AA	AA	AB	AA	AA	AA
AX-86237331	C03	17967396	AA	BB	AA	AA	AB	AA	AA	AA
AX-105338138	C03	18450519	AA	BB	AA	AA	AB	AA	AA	AA
AX-182133545	C03	19681593	AA	BB	AA	AA	AA	AA	AA	AA
AX-105306259	C03	20725778	AA	BB	AA	AA	AA	AA	AA	AA
AX-105308121	C03	20809524	AA	BB	AA	AA	AA	AA	AA	AA
AX-105305699	C03	20851748	AA	BB	AA	AA	AA	AA	AA	AA
AX-105309990	C03	21340762	AA	BB	AA	AA	AB	AA	AA	AA
AX-95506295	C03	21372248	AA	BB	AA	AA	AB	AA	AA	AA
AX-182087427	C03	23299516	AA	BB	AA	AA	AB	AA	AA	AA
AX-95664279	C03	34963380	AA	BB	AA	AA	AB	AA	AA	AA
AX-105305996	C03	35057430	AA	BB	AA	AA	AB	AA	AA	AA
AX-105310264	C03	35064196	AA	BB	AA	AA	AB	AA	AA	AA
AX-95507822	C03	35101478	AA	BB	AA	AA	AB	AA	AA	AA
AX-105310266	C03	35121018	AA	BB	AA	AA	AB	AA	AA	AA
AX-182149837	C03	35318795	AA	BB	AA	AA	AB	AA	AA	AA
AX-105306945	C03	35335923	AA	BB	AA	AA	AB	AA	AA	AA
AX-105337568	C03	35366143	AA	BB	AA	AA	AB	AA	AA	AA
AX-105337570	C03	35472973	AA	BB	AA	AA	AB	AA	AA	AA
AX-95635484	C03	36277443	AA	BB	AA	AA	AB	AA	AA	AA
AX-95636943	C03	37850363	AA	BB	AA	AA	AB	AA	AA	AA
AX-95639437	C03	40628503	AA	BB	AA	AA	AB	AA	AA	AA
AX-95507545	C03	41016845	AA	BB	AA	AA	AB	AA	AA	AA
AX-179306894	C03	46752871	AA	BB	AA	AA	AB	AA	AA	AA
AX-105339108	C03	46819866	AA	BB	AA	AA	AB	AA	AA	AA
AX-95665709	C03	47353094	AA	BB	AA	AA	AB	AA	AA	AA
AX-105337016	C03	47368678	AA	BB	AA	AA	AB	AA	AA	AA
AX-105338724	C03	47920601	AA	BB	AA	AA	AB	AA	AA	AA
AX-95636600	C03	47955887	AA	BB	AA	AA	AB	AA	AA	AA
AX-95636829	C03	50058583	AA	BB	AA	AA	AA	AA	AA	AA
AX-105307880	C03	56705139	AA	BB	AA	AA	AB	AA	AA	AA
AX-182176391	C03	58165910	AA	BB	AA	AA	AB	AA	AA	AA
AX-95637726	C03	58261079	AA	BB	AA	AA	AB	AA	AA	AA
AX-105307365	C03	58296535	AA	BB	AA	AA	AB	AA	AA	AA
AX-95635094	C03	58350078	AA	BB	AA	AA	AB	AA	AA	AA
AX-105338095	C03	58351351	AA	BB	AA	AA	AB	AA	AA	AA
AX-95638978	C03	58374358	AA	BB	AA	AA	AB	AA	AA	AA
AX-177913297	C03	58502873	AA	BB	AA	AA	AB	AA	AA	AA
AX-95655556	C03	58971219	AA	BB	AA	AA	AB	AA	AA	AA
AX-177912200	C03	59225839	AA	BB	AA	AA	AB	AA	AA	AA
AX-105335749	C03	59367526	AA	BB	AA	AA	AB	AA	AA	AA
AX-105337260	C03	59428823	AA	BB	AA	AA	AB	AA	AA	AA
AX-105309588	C03	59490066	AA	BB	AA	AA	AB	AA	AA	AA
AX-105336718	C03	59584425	AA	BB	AA	AA	AB	AA	AA	AA
AX-95639107	C03	59669364	AA	BB	AA	AA	AB	AA	AA	AA
AX-95666420	C03	59690219	AA	BB	AA	AA	AB	AA	AA	AA
AX-95639196	C03	59712198	AA	BB	AA	AA	AB	AA	AA	AA
AX-105306952	C03	59740512	AA	BB	AA	AA	AB	AA	AA	AA
AX-105307276	C03	60418377	AA	BB	AA	AA	AB	AA	AA	AA
AX-95508979	C04	39704	AA	BB	AA	AA	AB	AA	AA	AA
AX-86218439	C04	1269544	AA	BB	AA	AA	AB	AA	AA	AA
AX-105305753	C04	3070004	AA	BB	AA	AA	AA	AA	AA	AA
AX-182161180	C04	3849059	AA	BB	AB	AA	AB	AA	AA	AB
AX-105336462	C04	4138594	AA	BB	AB	AA	AB	AA	AA	AB
AX-95502102	C04	4153943	AA	BB	AA	AA	AA	AA	AA	AA
AX-105337908	C04	4437657	AA	BB	AA	AA	AA	AA	AA	AA
AX-179307110	C04	4482450	AA	BB	AA	AA	AA	AA	AA	AA
AX-95509010	C04	4937168	AA	BB	AA	AA	AB	AA	AA	AA
AX-95665342	C04	5168417	AA	BB	AA	AA	AB	AA	AA	AA
AX-95502307	C04	5336588	AA	BB	AA	AA	AA	AA	AA	AA
AX-105337239	C04	5444152	AA	BB	AA	AA	AA	AA	AA	AA
AX-105337452	C04	5452217	AA	BB	AA	AA	AA	AA	AA	AA
AX-182127120	C04	5701014	AA	BB	AA	AA	AB	AA	AA	AA
AX-179307120	C04	5704481	AA	BB	AA	AA	AA	AA	AA	AA
AX-177913140	C04	5803417	AA	BB	AA	AA	AA	AA	AA	AA
AX-177835183	C04	5898969	AA	BB	AA	AA	AB	AA	AA	AA
AX-95638078	C04	6280829	AA	BB	AA	AA	BB	AA	AA	AB
AX-177830861	C04	6505860	AA	BB	AA	AA	AB	AA	AA	AA
AX-105338108	C04	6511920	AA	BB	AA	AA	AB	AA	AA	AA
AX-95506064	C04	7272757	AA	BB	AA	AA	AB	AA	AA	AA
AX-105306619	C04	7402361	AA	BB	AA	AA	BB	AA	AA	AB
AX-182158216	C04	8055990	AA	BB	AA	AA	AA	AA	AA	AA
AX-95637429	C04	8076467	AA	BB	AA	AA	AA	AA	AA	AA
AX-179307574	C04	8099326	AA	BB	AA	AA	AA	AB	AA	AA
AX-182140993	C04	8168059	AA	BB	AA	AA	AB	AA	AA	AB
AX-105307059	C04	8204291	AA	BB	AA	AA	AB	AA	AA	AB
AX-177911705	C04	9882343	AA	BB	AA	AA	BB	AA	AA	AB
AX-179580449	C04	9905026	AA	BB	AA	AA	BB	AA	AA	AB
AX-95681131	C04	9905860	AA	BB	AA	AA	BB	AA	AA	AB
AX-95508160	C04	9981175	AA	BB	AA	AA	BB	AA	AA	AB
AX-179307666	C04	11595969	AA	BB	AA	AA	AB	AA	AA	AA
AX-105336544	C04	11599101	AA	BB	AA	AA	AB	AA	AA	AA
AX-95666149	C04	11605937	AA	BB	AA	AA	AB	AA	AA	AA
AX-105339543	C04	11654324	AA	BB	AA	AA	AB	AA	AA	AA
AX-177830231	C04	11710510	AA	BB	AA	AA	AB	AA	AA	AA
AX-95656152	C04	11764060	AA	BB	AA	AA	AB	AA	AA	AA
AX-95663604	C04	11961204	AA	BB	AA	AA	AB	AA	AA	AA
AX-95507114	C04	11962293	AA	BB	AA	AA	AB	AA	AA	AA
AX-179307265	C04	12087505	AA	BB	AA	AA	AB	AA	AA	AA
AX-182167958	C04	12214550	AA	BB	AA	AA	AB	AA	AA	AA
AX-95680728	C04	12233972	AA	BB	AA	AA	AB	AA	AA	AA
AX-179307038	C04	12303465	AA	BB	AA	AA	AB	AA	AA	AA
AX-182169752	C04	12347226	AA	BB	AA	AA	AB	AA	AA	AA
AX-177913441	C04	12544517	AA	BB	AA	AA	AB	AA	AA	AA
AX-95635671	C04	14127195	AA	BB	AA	AA	AB	AA	AA	AA
AX-95666208	C04	14165803	AA	BB	AA	AA	BB	AA	AA	AB
AX-95508816	C04	14832475	AA	BB	AA	AA	AB	AA	AA	AB
AX-95655771	C04	14934925	AA	BB	AA	AA	AB	AA	AA	AB
AX-105307261	C04	14935182	AA	BB	AA	AA	AB	AA	AA	AB
AX-182159051	C04	15801550	AA	BB	AA	AA	AB	AA	AA	AB
AX-182156943	C04	16024686	AA	BB	AA	AA	AB	AA	AA	AB
AX-182172463	C04	16137050	AA	BB	AA	AA	AB	AA	AA	AB
AX-182148828	C04	16278631	AA	BB	AA	AA	AB	AA	AA	AB
AX-177834663	C04	16318763	AA	BB	AA	AA	AB	AA	AA	AB
AX-182145382	C04	16348193	AA	BB	AA	AA	AB	AA	AA	AB
AX-182178356	C04	16499687	AA	BB	AA	AA	AB	AA	AA	AB
AX-182170632	C04	16586691	AA	BB	AA	AA	AB	AA	AA	AB
AX-182129826	C04	16654593	AA	BB	AA	AA	AB	AA	AA	AB
AX-95509364	C04	16690816	AA	BB	AA	AA	AB	AA	AA	AB
AX-182144246	C04	16714887	AA	BB	AA	AA	AB	AA	AA	AB
AX-182174585	C04	17039901	AA	BB	AA	AA	AB	AA	AA	AB
AX-182150176	C04	17041937	AA	BB	AA	AA	AB	AA	AA	AB
AX-182142724	C04	17070336	AA	BB	AA	AA	AB	AA	AA	AB
AX-182152153	C04	17145373	AA	BB	AA	AA	AB	AA	AA	AB
AX-182139461	C04	17669456	AA	BB	AA	AA	AB	AA	AA	AB
AX-182158491	C04	17863565	AA	BB	AA	AA	AB	AA	AA	AB
AX-182136990	C04	18268662	AA	BB	AA	AA	BB	AA	AA	BB
AX-182157556	C04	18387974	AA	BB	AA	AA	AB	AA	AA	AB
AX-182144475	C04	18513829	AA	BB	AA	AA	AB	AA	AA	AB
AX-182177305	C04	18571789	AA	BB	AA	AA	AB	AA	AA	AB
AX-105307083	C04	18761752	AA	BB	AA	AA	AB	AA	AA	AB
AX-95683024	C04	19013763	AA	BB	AA	AA	AB	AA	AA	AB
AX-182169181	C04	19073203	AA	BB	AA	AA	AB	AA	AA	AB
AX-182087851	C04	19099478	AA	BB	AA	AA	AB	AA	AA	AB
AX-182169384	C04	19112111	AA	BB	AA	AA	AB	AA	AA	AB
AX-182140048	C04	19291340	AA	BB	AA	AA	AB	AA	AA	AB
AX-182178184	C04	19339251	AA	BB	AB	AA	AB	AB	AA	AB
AX-182176113	C04	19370050	AA	BB	AA	AA	AB	AA	AA	AB
AX-105309498	C04	19406311	AA	BB	AA	AA	AB	AA	AA	AB
AX-182139983	C04	19656994	AA	BB	AA	AA	AB	AA	AA	AB
AX-105309682	C04	19800302	AA	BB	AA	AA	AB	AA	AA	AB
AX-182138460	C04	19981555	AA	BB	AA	AA	AB	AA	AA	AB
AX-182148180	C04	20059973	AA	BB	AA	AA	AB	AA	AA	AB
AX-105306212	C04	20128324	AA	BB	AA	AA	AB	AA	AA	AB
AX-105309107	C04	20156954	AA	BB	AA	AA	AB	AA	AA	AB
AX-182175279	C04	20232466	AA	BB	AA	AA	AB	AA	AA	AB
AX-182136084	C04	20294726	AA	BB	AA	AA	AB	AA	AA	AB
AX-105308374	C04	20420175	AA	BB	AA	AA	AB	AA	AA	AB
AX-105309878	C04	20449532	AA	BB	AA	AA	AB	AA	AA	AB
AX-182087417	C04	20823952	AA	BB	AA	AA	BB	AA	AA	AB
AX-177912131	C04	21000887	AA	BB	AA	AA	BB	AA	AA	AB
AX-105306290	C04	21097480	AA	BB	AA	AA	BB	AA	AA	AB
AX-105310079	C04	21143074	AA	BB	AA	AA	BB	AA	AA	AB
AX-95636074	C04	21218986	AA	BB	AA	AA	BB	AA	AA	AB
AX-95637481	C04	21246589	AA	BB	AA	AA	BB	AA	AA	AB
AX-95635871	C04	21285721	AA	BB	AA	AA	BB	AA	AA	AB
AX-95666010	C04	21340583	AA	BB	AA	AA	BB	AA	AA	AB
AX-177830073	C04	21368344	AA	BB	AA	AA	BB	AA	AA	AB
AX-182128022	C04	21426462	AA	BB	AA	AA	BB	AA	AA	AB
AX-177832148	C04	21591699	AA	BB	AA	AA	BB	AA	AA	AB
AX-95638979	C04	21641978	AA	BB	AA	AA	BB	AA	AA	AB
AX-95665100	C04	21676452	AA	BB	AA	AA	BB	AA	AA	AB
AX-95509149	C04	22570146	AA	BB	AA	AA	AB	AB	AA	AB
AX-86221464	C04	22696570	AA	BB	AA	AA	AB	AB	AA	AB
AX-105307180	C04	22721957	AA	BB	AA	AA	AB	AB	AA	AB
AX-95663686	C04	22749624	AA	BB	AA	AA	AB	AB	AA	AB
AX-86233917	C04	22805019	AA	BB	AA	AA	AB	AB	AA	AB
AX-105306546	C04	28331849	AA	BB	AA	AA	AB	AA	AA	AA
AX-105310229	C04	28370232	AA	BB	AA	AA	AB	AA	AA	AA
AX-105309974	C04	28488276	AA	BB	AA	AA	AB	AA	AA	AA
AX-182128608	C04	28519359	AA	BB	AA	AA	AB	AA	AA	AA
AX-182136121	C04	29031845	AA	BB	AA	AA	AB	AA	AA	AA
AX-95507800	C04	29146486	AA	BB	AA	AA	AB	AA	AA	AA
AX-182132307	C04	29198277	AA	BB	AA	AA	AB	AA	AA	AA
AX-182168101	C04	29214301	AA	BB	AA	AA	AB	AA	AA	AA
AX-182176201	C04	29322892	AA	BB	AA	AA	AB	AA	AA	AA
AX-105339096	C04	29479069	AA	BB	AA	AA	BB	AB	AA	AB
AX-177831165	C04	29543792	AA	BB	AA	AA	BB	AB	AA	AB
AX-177911134	C04	29725416	AA	BB	AA	AA	AB	AB	AA	AB
AX-177835849	C04	29768409	AA	BB	AA	AA	BB	AB	AA	AB
AX-95663465	C04	31765773	AA	BB	AA	AA	AB	AA	AA	AB
AX-177829721	C04	35343993	AA	BB	AA	AA	AB	AA	AA	AA
AX-105309453	C04	36135171	AA	BB	AA	AA	BB	AA	AA	AB
AX-95504862	C04	39249760	AA	BB	AA	AA	AB	AA	AA	AA
AX-95503780	C04	40310578	AA	BB	AA	AA	AA	AA	AA	AA
AX-182137411	C04	41916842	AA	BB	AA	AA	AB	AA	AA	AA
AX-105337902	C04	42072615	AA	BB	AA	AA	AB	AA	AA	AA
AX-105337946	C04	45714881	AA	BB	AA	AA	AA	AA	AA	AA
AX-105338684	C04	45730221	AA	BB	AA	AA	AA	AA	AA	AA
AX-182176539	C04	47793277	AA	BB	AA	AA	AB	AA	AA	AA
AX-95663759	C05	7972	AA	BB	AA	AA	AB	AA	AA	AA
AX-105307468	C05	44219	AA	BB	AA	AA	AB	AA	AA	AA
AX-95656673	C05	44414	AA	BB	AA	AA	AB	AA	AA	AA
AX-177829658	C05	142911	AA	BB	AA	AA	AA	AA	AA	AA
AX-95506013	C05	300896	AA	BB	AA	AA	AB	AA	AA	AA
AX-182155316	C05	1002544	AA	BB	AA	AA	AB	AA	AA	AA
AX-95509256	C05	1070282	AA	BB	AA	AA	AB	AA	AA	AA
AX-105339170	C05	1743434	AA	BB	AA	AA	AB	AA	AA	AA
AX-105305801	C05	2229547	AA	BB	AA	AA	AA	AA	AA	AA
AX-105339700	C05	2309448	AA	BB	AA	AA	AB	AA	AA	AA
AX-95635564	C05	2481530	AA	BB	AA	AA	AB	AA	AA	AA
AX-177829047	C05	2677325	AA	BB	AA	AA	AA	AA	AA	AA
AX-95680453	C05	3036639	AA	BB	AA	AA	AA	AA	AA	AA
AX-105305882	C05	4224410	AA	BB	AA	AA	AA	AA	AA	AA
AX-95503530	C05	4320026	AA	BB	AA	AA	AA	AA	AA	AA
AX-95505666	C05	4370802	AA	BB	AA	AA	AA	AA	AA	AA
AX-95505521	C05	4391643	AA	BB	AA	AA	AA	AA	AA	AA
AX-118213111	C05	4840841	AA	BB	AA	AA	AA	AA	AA	AA
AX-177912091	C05	7094105	AA	BB	AA	AA	AA	AA	AA	AA
AX-95508658	C05	7834824	AA	BB	AA	AA	AA	AA	AA	AA
AX-177912708	C05	8368405	AA	BB	AA	AA	AB	AA	AA	AA
AX-95663028	C05	8678264	AA	BB	AA	AA	AB	AA	AA	AA
AX-95638190	C05	8705076	AA	BB	AA	AA	AB	AA	AA	AA
AX-105307685	C05	10613220	AA	BB	AA	AA	AB	AA	AA	AA
AX-182087665	C05	10627714	AA	BB	AA	AA	AB	AA	AA	AA
AX-95504543	C05	10932466	AA	BB	AA	AA	AB	AA	AA	AA
AX-105335613	C05	10985431	AA	BB	AA	AA	AA	AA	AA	AA
AX-105310469	C05	11040281	AA	BB	AA	AA	AA	AA	AA	AA
AX-95636721	C05	11085044	AA	BB	AA	AA	AB	AA	AA	AA
AX-95666633	C05	11098361	AA	BB	AA	AA	AB	AA	AA	AA
AX-177827563	C05	11173036	AA	BB	AA	AA	AB	AA	AA	AA
AX-105338169	C05	11179623	AA	BB	AA	AA	AB	AA	AA	AA
AX-182125812	C05	11372758	AA	BB	AA	AA	AB	AA	AA	AA
AX-177830672	C05	11375739	AA	BB	AA	AA	AB	AA	AA	AA
AX-105336039	C05	11480018	AA	BB	AA	AA	AB	AA	AA	AA
AX-95635761	C05	11504753	AA	BB	AA	AA	AB	AA	AA	AA
AX-105308546	C05	11508717	AA	BB	AA	AA	AB	AA	AA	AA
AX-105305773	C05	11567054	AA	BB	AA	AA	AB	AA	AA	AA
AX-95662814	C05	11618495	AA	BB	AA	AA	AB	AA	AA	AA
AX-182176500	C05	11950940	AA	BB	AA	AA	AB	AA	AA	AA
AX-182157268	C05	12134011	AA	BB	AA	AA	AB	AA	AA	AA
AX-177828788	C05	12155664	AA	BB	AA	AA	AB	AA	AA	AA
AX-177827780	C05	12216290	AA	BB	AA	AA	AB	AA	AA	AA
AX-182175886	C05	12594855	AA	BB	AA	AA	AB	AA	AA	AA
AX-95664495	C05	12618505	AA	BB	AA	AA	AB	AA	AA	AA
AX-95663866	C05	12620938	AA	BB	AA	AA	AB	AA	AA	AA
AX-105306456	C05	15647561	AA	BB	AA	AA	AB	AA	AA	AA
AX-95636519	C05	15699554	AA	BB	AA	AA	AB	AA	AA	AA
AX-95637908	C05	20167788	AA	BB	AA	AA	AA	AA	AA	AA
AX-182146845	C05	24717908	AA	BB	AA	AA	AA	AA	AA	AA
AX-182087771	C05	25030020	AA	BB	AA	AA	AA	AA	AA	AA
AX-182159124	C05	35646133	AA	BB	AA	AA	AB	AA	AA	AA
AX-95663018	C05	35752184	AA	BB	AA	AA	AB	AA	AA	AA
AX-105335396	C05	36365387	AA	BB	AA	AA	AB	AA	AA	AA
AX-105307320	C05	37525115	AA	BB	AA	AA	AA	AA	AA	AA
AX-177835948	C05	37805713	AA	BB	AA	AA	AA	AA	AA	AA
AX-86232776	C05	38567903	AA	BB	AA	AA	AB	AA	AA	AA
AX-105338122	C05	40729721	AA	BB	AA	AA	AB	AA	AA	AA
AX-95504799	C05	40783703	AA	BB	AA	AA	AA	AA	AA	AA
AX-105335433	C05	40792925	AA	BB	AA	AA	AA	AA	AA	AA
AX-95504709	C06	779281	AA	BB	AA	AA	AB	AA	AA	AA
AX-105308899	C06	2590057	AA	BB	AA	AA	AB	AA	AA	AA
AX-182130285	C06	2972121	AA	BB	AA	AA	AB	AA	AA	AA
AX-95665608	C06	3017877	AA	BB	AA	AA	AB	AA	AA	AA
AX-177912963	C06	3066006	AA	BB	AA	AA	AB	AA	AA	AA
AX-177633485	C06	3104228	AA	BB	AA	AA	AB	AA	AA	AA
AX-95639524	C06	3125994	AA	BB	AA	AA	AB	AA	AA	AA
AX-105335475	C06	3222220	AA	BB	AA	AA	AB	AA	AA	AA
AX-182130852	C06	3243248	AA	BB	AA	AA	AB	AA	AA	AA
AX-182172732	C06	3476611	AA	BB	AA	AA	AB	AA	AA	AA
AX-182145929	C06	3477459	AA	BB	AA	AA	AB	AA	AA	AA
AX-95508800	C06	3496683	AA	BB	AA	AA	AB	AA	AA	AA
AX-105306766	C06	4205654	AA	BB	AA	AA	AA	AA	AA	AA
AX-182087593	C06	4538992	AA	BB	AA	AA	AA	AA	AA	AA
AX-95501632	C06	4784048	AA	BB	AA	AA	AA	AA	AA	AA
AX-105337009	C06	4986117	AA	BB	AA	AA	AB	AA	AA	AA
AX-95507260	C06	5003113	AA	BB	AA	AA	AB	AA	AA	AA
AX-95680943	C06	5118105	AA	BB	AA	AA	AB	AA	AA	AA
AX-177833371	C06	5300300	AA	BB	AA	AB	AB	AA	AA	AB
AX-105308904	C06	5319144	AA	BB	AA	AB	AB	AA	AA	AB
AX-95635266	C06	5378458	AA	BB	AA	AB	AB	AA	AA	AB
AX-105306053	C06	5394098	AA	BB	AA	AB	AB	AA	AA	AB
AX-95507230	C06	5637714	AA	BB	AA	AB	AB	AA	AA	AB
AX-105310296	C06	7267212	AA	BB	AA	AA	AB	AA	AA	AA
AX-182160793	C06	11823854	AA	BB	AA	AB	BB	AA	AA	AB
AX-182158836	C06	12170806	AA	BB	AA	AB	AB	AA	AA	AB
AX-177835493	C06	12387446	AA	BB	AA	AB	AB	AA	AA	AB
AX-95506157	C06	12445070	AA	BB	AA	AB	AB	AA	AA	AB
AX-105305804	C06	12448156	AA	BB	AA	AB	AB	AA	AA	AB
AX-95638833	C06	14081295	AA	BB	AA	AA	AA	AA	AA	AA
AX-95635082	C06	14334615	AA	BB	AA	AA	AA	AA	AA	AA
AX-177911023	C06	15656961	AA	BB	AA	AA	AB	AA	AA	AA
AX-95502523	C06	17982268	AA	BB	AA	AA	AA	AA	AA	AA
AX-182134617	C06	21049946	AA	BB	AB	AA	BB	AB	AA	AB
AX-177912102	C06	21078997	AA	BB	AB	AA	BB	AB	AA	AB
AX-86228176	C06	21174688	AA	BB	AA	AA	AA	AA	AA	AA
AX-105306347	C06	21785918	AA	BB	AA	AA	AA	AA	AA	AA
AX-182126012	C06	21800312	AA	BB	AA	AA	AA	AA	AA	AA
AX-86216759	C06	21920027	AA	BB	AB	AB	BB	AB	AA	AB
AX-182087713	C06	21936594	AA	BB	AA	AA	AA	AA	AA	AA
AX-105335649	C06	22432168	AA	BB	AB	AA	BB	AB	AA	AB
AX-177911910	C06	22450202	AA	BB	AB	AA	BB	AB	AA	AB
AX-177832688	C06	22476039	AA	BB	AB	AA	BB	AB	AA	AB
AX-105307319	C06	22566612	AA	BB	AB	AA	BB	AB	AA	AB
AX-105310123	C06	22635632	AA	BB	AB	AA	BB	AB	AA	AB
AX-86215830	C06	30202409	AA	BB	AA	AA	AA	AA	AA	AA
AX-86230835	C06	30204371	AA	BB	AA	AA	AA	AA	AA	AA
AX-182087795	C06	31059928	AA	BB	AA	AA	AB	AA	AA	AA
AX-86216117	C06	31666518	AA	BB	AA	AA	AB	AA	AA	AA
AX-159454506	C06	32123612	AA	BB	AA	AA	AA	AA	AA	AA
AX-179306759	C07	8592212	AA	BB	AA	AA	AA	AA	AA	AA
AX-105315194	C07	10126189	AA	BB	AA	AA	AB	AA	AA	AA
AX-105336780	C07	10292296	AA	BB	AA	AA	AB	AA	AA	AA
AX-105310205	C07	10301523	AA	BB	AA	AA	AB	AA	AA	AA
AX-182149608	C07	10793406	AA	BB	AA	AA	AA	AA	AA	AA
AX-177912155	C07	10872310	AA	BB	AA	AA	AA	AA	AA	AA
AX-95635264	C07	18085670	AA	BB	AA	AA	AB	AA	AA	AA
AX-105307600	C07	18151257	AA	BB	AA	AA	AB	AA	AA	AA
AX-179307461	C07	18759393	AA	BB	AA	AA	AB	AA	AA	AA
AX-177910685	C07	18761585	AA	BB	AA	AA	AB	AA	AA	AA
AX-182176591	C07	18867337	AA	BB	AA	AA	AB	AA	AA	AA
AX-105336819	C07	20741654	AA	BB	AA	AA	AA	AA	AA	AA
AX-95664750	C07	21163300	AA	BB	AA	AA	AA	AA	AA	AA
AX-95666446	C07	31801361	AA	BB	AA	AA	AB	AA	AA	AA
AX-177913352	C07	32140706	AA	BB	AA	AA	AB	AA	AA	AA
AX-95502159	C07	32565505	AA	BB	AA	AA	AA	AA	AA	AA
AX-105310156	C07	32869613	AA	BB	AA	AA	AA	AA	AA	AA
AX-105306722	C07	33190602	AA	BB	AA	AA	AA	AA	AA	AA
AX-95638215	C07	33194949	AA	BB	AA	AA	AA	AA	AA	AA
AX-95503939	C07	34814007	AA	BB	AA	AA	AA	AA	AA	AA
AX-177912575	C07	34982216	AA	BB	AA	AA	AA	AA	AA	AA
AX-179307340	C07	34993959	AA	BB	AA	AA	AA	AA	AA	AA
AX-95505061	C07	35583100	AA	BB	AA	AA	AA	AA	AA	AA
AX-105337722	C07	35639866	AA	BB	AA	AA	AA	AA	AA	AA
AX-105335173	C07	36232962	AA	BB	AA	AA	AA	AA	AA	AA
AX-182087592	C07	36660980	AA	BB	AA	AA	AA	AA	AA	AA
AX-95638208	C07	36711452	AA	BB	AA	AA	AA	AA	AA	AA
AX-105306651	C07	36812146	AA	BB	AA	AA	AA	AA	AA	AA
AX-177912695	C07	36967661	AA	BB	AA	AA	AA	AA	AA	AA
AX-105306391	C07	37080575	AA	BB	AA	AA	AA	AA	AA	AA
AX-105309075	C07	37364245	AA	BB	AA	AA	AA	AA	AA	AA
AX-86222110	C07	37585472	AA	BB	AA	AA	AA	AA	AA	AA
AX-105336360	C07	37618526	AA	BB	AA	AA	AA	AA	AA	AA
AX-95501620	C07	37703374	AA	BB	AA	AA	AA	AA	AA	AA
AX-95503761	C07	37717489	AA	BB	AA	AA	AA	AA	AA	AA
AX-177833531	C07	38003821	AA	BB	AA	AA	AA	AA	AA	AA
AX-177830634	C07	38070340	AA	BB	AA	AA	AA	AA	AA	AA
AX-95662927	C07	38112835	AA	BB	AA	AA	AA	AA	AA	AA
AX-95664509	C07	38188531	AA	BB	AA	AA	AA	AA	AA	AA
AX-95508360	C07	38387412	AA	BB	AA	AA	AA	AA	AA	AA
AX-182087671	C07	38399972	AA	BB	AA	AA	AA	AA	AA	AA
AX-177630828	C07	38660636	AA	BB	AA	AA	AA	AA	AA	AA
AX-95637747	C07	39015114	AA	BB	AA	AA	AB	AA	AA	AA
AX-95664095	C07	39017601	AA	BB	AA	AA	AB	AA	AA	AA
AX-105309584	C07	39058197	AA	BB	AA	AA	AB	AA	AA	AA
AX-105336611	C07	39063758	AA	BB	AA	AA	AA	AA	AA	AA
AX-105308880	C07	39543959	AA	BB	AA	AA	AB	AA	AA	AA
AX-105309604	C07	39658738	AA	BB	AA	AA	AB	AA	AA	AA
AX-105337308	C07	39700455	AA	BB	AA	AA	AB	AA	AA	AA
AX-95665857	C07	39759338	AA	BB	AA	AA	AB	AA	AA	AA
AX-95663132	C07	39782707	AA	BB	AA	AA	AB	AA	AA	AA
AX-177829045	C07	39898096	AA	BB	AA	AA	AA	AA	AA	AA
AX-95635399	C07	40009998	AA	BB	AA	AA	AB	AA	AA	AA
AX-95664249	C07	40031110	AA	BB	AA	AA	AB	AA	AA	AA
AX-105308668	C07	40118175	AA	BB	AA	AA	AB	AA	AA	AA
AX-95501976	C07	40152546	AA	BB	AA	AA	AB	AA	AA	AA
AX-177912104	C07	40339683	AA	BB	AA	AA	AA	AA	AA	AA
AX-95662695	C07	40347138	AA	BB	AA	AA	AA	AA	AA	AA
AX-105336626	C07	41088427	AA	BB	AA	AA	AB	AA	AA	AA
AX-95501253	C07	41564825	AA	BB	AA	AA	AA	AA	AA	AA
AX-95665127	C07	41680137	AA	BB	AA	AA	AA	AA	AA	AA
AX-95509030	C07	41693854	AA	BB	AA	AA	AA	AA	AA	AA
AX-182154686	C07	41821420	AA	BB	AA	AA	AA	AA	AA	AA
AX-95502298	C07	41891675	AA	BB	AA	AA	AA	AA	AA	AA
AX-105336383	C07	41892772	AA	BB	AA	AA	AA	AA	AA	AA
AX-95505530	C07	42283684	AA	BB	AA	AA	AA	AA	AA	AA
AX-95502804	C07	42465075	AA	BB	AA	AA	AA	AA	AA	AA
AX-105338376	C07	42827778	AA	BB	AA	AA	AB	AA	AA	AA
AX-105306678	C07	43977476	AA	BB	AA	AA	AA	AA	AA	AA
AX-95508572	C07	44240271	AA	BB	AA	AA	AA	AA	AA	AA
AX-177911551	C07	44432943	AA	BB	AA	AA	AA	AA	AA	AA
AX-105335694	C07	44476159	AA	BB	AA	AA	AA	AA	AA	AA
AX-105335504	C08	1345885	AA	BB	AA	AA	AB	AA	AA	AA
AX-95508228	C08	1351689	AA	BB	AA	AA	AB	AA	AA	AA
AX-177911151	C08	1394056	AA	BB	AA	AA	AB	AA	AA	AA
AX-95638427	C08	1576516	AA	BB	AA	AA	AB	AA	AA	AA
AX-105337723	C08	1714903	AA	BB	AA	AA	AB	AA	AA	AA
AX-95503402	C08	3550265	AA	BB	AA	AA	AB	AA	AA	AA
AX-182087751	C08	3822828	AA	BB	AA	AA	AB	AA	AA	AA
AX-179307049	C08	3824428	AA	BB	AA	AA	AB	AA	AA	AA
AX-182087776	C08	5260834	AA	BB	AA	AA	AB	AA	AA	AA
AX-95639505	C08	12023411	AA	BB	AA	AA	AB	AA	AA	AA
AX-182137205	C08	12053653	AA	BB	AA	AA	AB	AA	AA	AA
AX-105306001	C08	12219009	AA	BB	AA	AA	AB	AA	AA	AA
AX-105338014	C08	12298334	AA	BB	AA	AA	AB	AA	AA	AA
AX-95664022	C08	12300030	AA	BB	AA	AA	AB	AA	AA	AA
AX-95637422	C08	12347711	AA	BB	AA	AA	AB	AA	AA	AA
AX-95636218	C08	12368139	AA	BB	AA	AA	AB	AA	AA	AA
AX-95664835	C08	12431800	AA	BB	AA	AA	AB	AA	AA	AA
AX-95635706	C08	12596541	AA	BB	AA	AA	AB	AA	AA	AA
AX-95637059	C08	13592687	AA	BB	AA	AA	AB	AA	AA	AA
AX-182159610	C08	13727899	AA	BB	AA	AA	AA	AA	AA	AA
AX-95662699	C08	13783916	AA	BB	AA	AA	AA	AA	AA	AA
AX-95636292	C08	14248963	AA	BB	AA	AA	AB	AA	AA	AA
AX-105338912	C08	14281993	AA	BB	AA	AA	AB	AA	AA	AA
AX-105300378	C08	16330444	AA	BB	AA	AA	AA	AA	AA	AA
AX-105307732	C08	19679932	AA	BB	AA	AA	AB	AA	AA	AA
AX-86214650	C08	20727633	AA	BB	AA	AA	AA	AA	AA	AA
AX-179307394	C08	25343800	AA	BB	AA	AA	AB	AA	AA	AA
AX-95502849	C08	25379127	AA	BB	AA	AA	AB	AA	AA	AA
AX-105336000	C08	26788512	AA	BB	AA	AA	AB	AA	AA	AA
AX-105339406	C08	26972996	AA	BB	AA	AA	AA	AA	AA	AA
AX-95639322	C08	26985648	AA	BB	AA	AA	AA	AA	AA	AA
AX-95509001	C08	27018599	AA	BB	AA	AA	AB	AA	AA	AA
AX-95507060	C08	28409368	AA	BB	AA	AA	AA	AA	AA	AA
AX-105335934	C08	28849770	AA	BB	AA	AA	AB	AA	AA	AA
AX-105338646	C08	28987899	AA	BB	AA	AA	AA	AA	AA	AA
AX-95509007	C08	28989246	AA	BB	AA	AA	AA	AA	AA	AA
AX-95503338	C08	37159595	AA	BB	AA	AA	AB	AA	AA	AA
AX-95656697	C09	4720200	AA	BB	AA	AA	AB	AA	AA	AA
AX-105338160	C09	9026507	AA	BB	AA	AA	AB	AA	AA	AA
AX-95508670	C09	13416437	AA	BB	AA	AA	AB	AA	AA	AA
AX-105307689	C09	14175591	AA	BB	AA	AA	AB	AA	AA	AA
AX-105338040	C09	14187553	AA	BB	AA	AA	AB	AA	AA	AA
AX-105305836	C09	14355430	AA	BB	AA	AA	AB	AA	AA	AA
AX-177911011	C09	14809341	AA	BB	AA	AA	AB	AA	AA	AA
AX-95502293	C09	15655284	AA	BB	AA	AA	AB	AA	AA	AA
AX-181820622	C09	16874207	AA	BB	AA	AA	AB	AA	AA	AA
AX-179307697	C09	16920323	AA	BB	AA	AA	AB	AA	AA	AA
AX-179307276	C09	16998063	AA	BB	AA	AA	AB	AA	AA	AA
AX-182151748	C09	17026231	AA	BB	AA	AA	AB	AA	AA	AA
AX-95506573	C09	17373233	AA	BB	AA	AA	AA	AA	AA	AA
AX-182175179	C09	32670742	AA	BB	AA	AA	AB	AA	AA	AA
AX-177911609	C09	34862942	AA	BB	AA	AA	AB	AA	AA	AA
AX-86236963	C09	37494562	AA	BB	AA	AA	AA	AA	AA	AA
AX-182158558	C09	37696015	AA	BB	AA	AA	AA	AA	AA	AA
AX-95656163	C09	39840406	AA	BB	AA	AA	AA	AA	AA	AA
AX-95663555	C09	43428088	AA	BB	AA	AA	AA	AA	AA	AA
AX-95503774	C09	47554830	AA	BB	AA	AA	AA	AA	AA	AA
AX-95508950	C09	47575144	AA	BB	AA	AA	AA	AA	AA	AA
AX-105336810	C09	47694436	AA	BB	AA	AA	AA	AA	AA	AA
AX-177910786	C09	47796362	AA	BB	AA	AA	AA	AA	AA	AA
AX-179307571	C09	47972456	AA	BB	AA	AA	AA	AA	AA	AA
AX-182158942	C09	47994444	AA	BB	AA	AA	AA	AA	AA	AA
AX-95506761	C09	48197405	AA	BB	AA	AA	AA	AA	AA	AA

## Sheet: group8_L0933AxY3380
probeset_id	Chromosome	position	L0933A	Y3380	M34-1	M34-2	M34-3	M34-5	M34-6	M34-9
AX-95502621	A01	198823	AA	BB	AA	AA	AA	AA	AA	AA
AX-177912260	A01	212754	AA	BB	AA	AA	AA	AA	AA	AA
AX-95504803	A01	282228	AA	BB	AA	AA	AA	AA	AA	AA
AX-177912483	A01	360009	AA	BB	AA	AA	AA	AA	AA	AA
AX-95665553	A01	398469	AA	BB	AA	AA	AA	AA	AA	AA
AX-95508626	A01	695488	AA	BB	AA	AA	AA	AA	AA	AA
AX-177913118	A01	717053	AA	BB	AA	AA	AA	AA	AA	AA
AX-95501321	A01	730624	AA	BB	AA	AA	AA	AA	AA	AA
AX-177912066	A01	1051673	AA	BB	AB	AB	AB	AB	AA	AA
AX-177911246	A01	1230279	AA	BB	AA	AA	AA	AA	AA	AA
AX-95508659	A01	1400752	AA	BB	AB	AB	AB	AB	AB	AA
AX-95502020	A01	1525039	AA	BB	AA	AA	AA	AA	AA	AA
AX-95664667	A01	1561788	AA	BB	AA	AA	AA	AA	AA	AA
AX-177911911	A01	1858666	AA	BB	AB	AB	AB	AB	AB	AA
AX-95639027	A01	2370007	AA	BB	AA	AA	AA	AA	AA	AA
AX-182173272	A01	2579347	AA	BB	AA	AA	AA	AA	AB	AA
AX-182135939	A01	2604767	AA	BB	AA	AA	AA	AA	AB	AA
AX-177834813	A01	3044599	AA	BB	AB	AB	AB	AB	AA	AA
AX-95509058	A01	3312635	AA	BB	AB	AB	AB	AB	AA	AA
AX-95665798	A01	3997738	AA	BB	AA	AA	AA	AA	AA	AA
AX-177912594	A01	4020809	AA	BB	AA	AA	AA	AA	AA	AA
AX-95683221	A01	4227188	AA	BB	AA	AA	AA	AA	AA	AA
AX-95509470	A01	4261277	AA	BB	AA	AA	AA	AA	AA	AA
AX-177834603	A01	4655885	AA	BB	AB	AB	AB	AB	AA	AA
AX-182152504	A01	5561893	AA	BB	AB	AB	AB	AB	AA	AA
AX-177830765	A01	5665964	AA	BB	AB	AB	AB	AB	AA	AA
AX-95509539	A01	5995366	AA	BB	AB	AB	AB	AB	AA	AA
AX-177828523	A01	6024571	AA	BB	AB	AB	AB	AB	AA	AA
AX-95501418	A01	6237991	AA	BB	AA	AA	AA	AA	AA	AA
AX-95680770	A01	6282214	AA	BB	AB	AB	AB	AB	AA	AA
AX-182155374	A01	6382318	AA	BB	AA	AA	AA	AA	AA	AA
AX-95501944	A01	6794703	AA	BB	AA	AA	AA	AA	AA	AA
AX-182149877	A01	6916160	AA	BB	AA	AA	AA	AA	AA	AA
AX-182126643	A01	6951719	AA	BB	AA	AA	AA	AA	AA	AA
AX-182124925	A01	7614125	AA	BB	AA	AA	AA	AA	AA	AA
AX-182161712	A01	7835721	AA	BB	AA	AA	AA	AA	AA	AA
AX-95664675	A01	8155867	AA	BB	AA	AA	AA	AA	AA	AA
AX-95508912	A01	8186347	AA	BB	AA	AA	AA	AA	AA	AA
AX-177833890	A01	9046595	AA	BB	AA	AA	AA	AA	AA	AA
AX-95639068	A01	9094081	AA	BB	AA	AA	AA	AA	AA	AA
AX-182087803	A01	9389222	AA	BB	AA	AA	AA	AA	AA	AA
AX-177909892	A01	10290337	AA	BB	AA	AA	AA	AA	AA	AA
AX-182126477	A01	10605609	AA	BB	AA	AA	AA	AA	AA	AA
AX-95508642	A01	10876397	AA	BB	AA	AA	AA	AA	AA	AA
AX-95636790	A01	14240261	AA	BB	AA	AA	AA	AA	AA	AA
AX-182125872	A01	14293677	AA	BB	AA	AA	AA	AA	AA	AA
AX-182129695	A01	14365463	AA	BB	AA	AA	AA	AA	AA	AA
AX-182147900	A01	14533701	AA	BB	AA	AA	AA	AA	AA	AA
AX-177631354	A01	14848522	AA	BB	AA	AA	AA	AA	AA	AA
AX-95635800	A01	15846546	AA	BB	AA	AA	AA	AA	AB	AA
AX-86228626	A01	16794271	AA	BB	AA	AA	AA	AA	AB	AA
AX-177835514	A01	18579415	AA	BB	AA	AA	AA	AA	AA	AA
AX-86219931	A01	19438918	AA	BB	AB	AB	AA	AB	AA	AA
AX-95502081	A01	19513183	AA	BB	AB	AB	AB	AB	AA	AA
AX-86232973	A01	19724991	AA	BB	AA	AA	AA	AA	AA	AA
AX-177912181	A01	19825340	AA	BB	AA	AA	AA	AA	AA	AA
AX-95666343	A02	362860	AA	BB	AA	AA	AA	AA	AA	AA
AX-95508354	A02	695308	AA	BB	AA	AA	AA	AA	AB	AA
AX-182140420	A02	993808	AA	BB	AA	AA	AA	AA	AB	AA
AX-95638378	A02	1007316	AA	BB	AA	AA	AA	AA	AA	AA
AX-86224746	A02	1182064	AA	BB	AA	AA	AA	AA	AB	AA
AX-95683131	A02	1611886	AA	BB	AA	AA	AA	AA	AB	AA
AX-95639328	A02	9075881	AA	BB	AA	AA	AA	AA	AB	AA
AX-95664012	A02	9445873	AA	BB	AA	AA	AA	AA	AB	AA
AX-177831482	A02	9728637	AA	BB	AA	AA	AA	AA	AA	AA
AX-179580096	A02	9783806	AA	BB	AA	AA	AA	AA	AA	AA
AX-182134274	A02	10817962	AA	BB	AA	AA	AA	AA	AA	AA
AX-182128414	A02	10998968	AA	BB	AA	AA	AA	AA	AA	AA
AX-86216715	A02	11750712	AA	BB	AA	AA	AA	AA	AA	AA
AX-177829785	A02	12249503	AA	BB	AA	AA	AA	AA	AA	AA
AX-95655237	A02	12872269	AA	BB	AA	AA	AA	AA	AA	AA
AX-177912880	A02	12981776	AA	BB	AA	AA	AA	AA	AA	AA
AX-177912058	A02	18255015	AA	BB	AB	AA	AB	AB	AA	AA
AX-182134755	A02	18348727	AA	BB	AB	AA	AB	AB	AA	AA
AX-177912681	A02	18698579	AA	BB	AB	AA	AB	AB	AA	AA
AX-95506377	A02	18834371	AA	BB	AB	AA	AB	AB	AA	AA
AX-182176043	A03	987017	AA	BB	AB	AB	AB	AB	AB	AA
AX-95680790	A03	988087	AA	BB	AB	AB	AB	AB	AB	AA
AX-95504541	A03	1132330	AA	BB	AB	AB	BB	AB	AB	AA
AX-95639015	A03	1879700	AA	BB	AA	AA	AA	AA	AB	AA
AX-182155028	A03	1923343	AA	BB	AA	AA	AA	AA	AB	AA
AX-182087154	A03	2764420	AA	BB	AA	AA	AA	AA	AA	AA
AX-95506788	A03	3349809	AA	BB	AA	AA	AA	AA	AA	AA
AX-95664127	A03	3513216	AA	BB	AA	AA	AA	AA	AB	AA
AX-177831884	A03	3513409	AA	BB	AA	AA	AA	AA	AB	AA
AX-95664767	A03	3755339	AA	BB	AA	AA	AA	AA	AA	AA
AX-95507916	A03	3885180	AA	BB	AA	AA	AA	AA	AA	AA
AX-95637128	A03	4158468	AA	BB	AB	AB	AB	AB	AA	AA
AX-177835539	A03	4171673	AA	BB	AB	AB	AB	AB	AA	AA
AX-177829972	A03	4312981	AA	BB	AB	AB	AB	AB	AA	AA
AX-177911190	A03	4511921	AA	BB	AA	AA	AA	AA	AA	AA
AX-95503270	A03	5119830	AA	BB	AA	AA	AA	AA	AB	AA
AX-95503728	A03	5150067	AA	BB	AA	AA	AA	AA	AA	AA
AX-95639207	A03	5215835	AA	BB	AB	AB	AB	AB	AA	AA
AX-95509309	A03	5754736	AA	BB	AB	AB	AB	AB	AB	AA
AX-182174150	A03	5956088	AA	BB	AB	AB	AB	AB	AB	AA
AX-182150244	A03	6198036	AA	BB	AB	AB	AB	AB	AB	AA
AX-95655675	A03	6265677	AA	BB	AB	AB	AB	AB	AB	AA
AX-182158258	A03	6372728	AA	BB	AB	AB	AB	AB	AB	AA
AX-182159096	A03	6610774	AA	BB	AB	AB	AB	AB	AB	AA
AX-95506005	A03	6727279	AA	BB	AB	AB	AB	AB	AB	AA
AX-95508470	A03	6765570	AA	BB	AB	AB	AB	AB	AB	AA
AX-95508143	A03	7158596	AA	BB	AA	AA	AA	AA	AA	AA
AX-182132838	A03	7166944	AA	BB	AA	AA	AA	AA	AA	AA
AX-177834122	A03	7220018	AA	BB	AA	AA	AA	AA	AA	AA
AX-177911902	A03	7311327	AA	BB	AA	AA	AA	AA	AA	AA
AX-177910117	A03	7489059	AA	BB	AA	AA	AA	AA	AA	AA
AX-177911805	A03	7616979	AA	BB	AA	AA	AA	AA	AA	AA
AX-95503851	A03	7963059	AA	BB	AA	AA	AA	AA	AA	AA
AX-95638334	A03	8137479	AA	BB	AA	AA	AA	AA	AA	AA
AX-182144796	A03	8627367	AA	BB	AA	AA	AA	AA	AA	AA
AX-177912415	A03	8754199	AA	BB	AA	AA	AA	AA	AA	AA
AX-95665084	A03	8876213	AA	BB	AA	AA	AA	AA	AA	AA
AX-182087809	A03	8930569	AA	BB	AA	AA	AA	AA	AA	AA
AX-182126137	A03	8931729	AA	BB	AA	AA	AA	AA	AA	AA
AX-177830988	A03	9067103	AA	BB	AA	AA	AA	AA	AA	AA
AX-95507218	A03	9085530	AA	BB	AA	AA	AB	AA	AA	AA
AX-182152411	A03	9309350	AA	BB	AA	AA	AA	AA	AA	AA
AX-179307297	A03	9331524	AA	BB	AB	AB	AB	AB	AA	AA
AX-177835269	A03	9525405	AA	BB	AB	AB	AB	AB	AA	AA
AX-182139142	A03	10002812	AA	BB	AB	AB	AB	AB	AA	AA
AX-182138238	A03	10551863	AA	BB	AB	AB	AB	AB	AA	AA
AX-95683034	A03	10663044	AA	BB	AB	AB	AB	AB	AB	AA
AX-177829529	A03	10677109	AA	BB	AA	AA	AA	AA	AB	AA
AX-95505818	A03	10758038	AA	BB	AB	AB	AB	AB	AA	AA
AX-95635223	A03	11367399	AA	BB	AA	AA	AA	AA	AA	AA
AX-95639417	A03	11570113	AA	BB	AA	AA	AA	AA	AA	AA
AX-95636051	A03	12148318	AA	BB	AA	AA	AA	AA	AA	AA
AX-95638137	A03	12188326	AA	BB	AA	AA	AA	AA	AB	AA
AX-95509674	A03	12311209	AA	BB	AA	AA	AA	AA	AB	AA
AX-177832892	A03	12727748	AA	BB	AA	AA	AA	AA	AA	AA
AX-182087757	A03	13098781	AA	BB	AA	AA	AA	AA	AB	AA
AX-182151615	A03	14325181	AA	BB	AB	BB	AB	AB	AB	AA
AX-95639144	A03	14987907	AA	BB	AA	AA	AA	AA	AB	AA
AX-182152278	A03	15427226	AA	BB	AA	AA	AA	AA	AB	AA
AX-95509154	A03	15430383	AA	BB	AA	AA	AA	AA	AB	AA
AX-95509572	A03	15498700	AA	BB	AA	AA	AA	AA	AB	AA
AX-95501925	A03	17020177	AA	BB	AA	AA	AA	AA	AB	AA
AX-177833904	A03	17720501	AA	BB	AA	AA	AA	AA	AB	AA
AX-182134574	A03	17784426	AA	BB	AA	AA	AA	AA	AB	AA
AX-95508201	A03	17870301	AA	BB	AA	AA	AA	AA	AB	AA
AX-182087416	A03	18139695	AA	BB	AA	AA	AA	AA	AB	AA
AX-95663824	A03	18299416	AA	BB	AB	AB	AB	AB	AB	AA
AX-95503663	A03	18420321	AA	BB	AA	AA	AA	AA	AB	AA
AX-95505098	A03	18485019	AA	BB	AA	AA	AA	AA	AB	AA
AX-182176888	A03	18944654	AA	BB	AB	AB	AB	AB	AB	AA
AX-95665277	A03	19014167	AA	BB	AB	AB	AB	AB	AB	AA
AX-95503070	A03	19029743	AA	BB	AA	AA	AA	AA	AB	AA
AX-95655506	A03	19098609	AA	BB	AB	AB	AB	AB	AB	AA
AX-95509028	A03	20920417	AA	BB	AB	AB	AB	AB	AA	AA
AX-177631293	A03	20976730	AA	BB	AB	AB	AB	AB	AA	AA
AX-177913112	A03	21074893	AA	BB	AB	AB	AB	AB	AB	AA
AX-182176880	A03	21388093	AA	BB	AB	AB	AB	AB	AA	AA
AX-177912630	A03	21755980	AA	BB	AB	AB	AB	AB	AA	AA
AX-182157561	A03	21828780	AA	BB	AA	AA	AA	AA	AA	AA
AX-95638446	A03	22475915	AA	BB	AB	AB	AB	AB	AA	AA
AX-177633599	A03	22900381	AA	BB	AA	AA	AA	AA	AB	AA
AX-177829727	A03	23878885	AA	BB	AA	AA	AA	AA	AA	AA
AX-95502605	A03	23956800	AA	BB	AB	AB	AB	AB	AA	AA
AX-179573646	A03	24165209	AA	BB	AB	AB	AB	AB	AA	AA
AX-95506430	A03	24220642	AA	BB	AB	AB	AB	AB	AA	AA
AX-182177872	A03	24475318	AA	BB	AA	AA	AA	AA	AB	AA
AX-95680406	A03	24700288	AA	BB	AA	AA	AA	AA	AB	AA
AX-95680418	A03	24819345	AA	BB	AA	AA	AA	AA	AA	AA
AX-177828344	A03	24825439	AA	BB	AA	AA	AA	AA	AA	AA
AX-95509657	A03	25176863	AA	BB	AA	AA	AA	AA	AB	AA
AX-182087709	A03	25455931	AA	BB	AA	AA	AA	AA	AB	AA
AX-95502992	A03	25517505	AA	BB	AB	AB	AB	AB	AB	AA
AX-177913185	A03	25612901	AA	BB	AA	AA	AA	AA	AA	AA
AX-177827553	A03	25694462	AA	BB	AA	AA	AA	AA	AA	AB
AX-95638114	A03	25782888	AA	BB	AA	AA	AA	AA	AA	AA
AX-179307012	A03	25787710	AA	BB	AA	AA	AA	AA	AA	AA
AX-177828121	A03	25971199	AA	BB	AA	AA	AA	AA	AA	AA
AX-177834674	A03	25971980	AA	BB	AA	AA	AA	AA	AA	AA
AX-95637533	A03	26004976	AA	BB	AA	AA	AA	AA	AA	AA
AX-95636105	A03	26015888	AA	BB	AA	AA	AA	AA	AA	AA
AX-95663285	A03	26184852	AA	BB	AA	AA	AA	AA	AA	AA
AX-177912249	A03	26365755	AA	BB	AA	AA	AA	AA	AA	AA
AX-95638071	A03	26588844	AA	BB	AA	AA	AA	AA	AA	AA
AX-179307112	A03	26687873	AA	BB	AA	AA	AA	AA	AA	AA
AX-182169602	A03	26709706	AA	BB	AA	AA	AA	AA	AA	AA
AX-95666014	A03	26756822	AA	BB	AA	AA	AA	AA	AA	AA
AX-182159038	A03	26779637	AA	BB	AA	AA	AA	AA	AA	AA
AX-95666543	A03	27429561	AA	BB	AA	AA	AA	AA	AA	AA
AX-95664818	A03	27894765	AA	BB	AA	AA	AA	AA	AA	AA
AX-95504324	A03	28308848	AA	BB	AB	AB	AB	AB	AA	AA
AX-177832453	A03	29098027	AA	BB	AA	AA	AA	AA	AB	AA
AX-95683164	A03	29734315	AA	BB	AB	AB	AB	AB	AB	AA
AX-95655183	A04	796835	AA	BB	AB	AB	AB	AB	AB	AA
AX-182154440	A04	812051	AA	BB	AA	AA	AA	AA	AA	AA
AX-177912976	A04	966614	AA	BB	AB	AB	AB	AB	AB	AA
AX-95662645	A04	1037957	AA	BB	AB	AB	AB	AB	AB	AA
AX-95638180	A04	1223392	AA	BB	AA	AA	AA	AA	AA	AA
AX-95509263	A04	8826779	AA	BB	AB	AB	AB	AB	AA	AA
AX-95666520	A04	10515356	AA	BB	AA	AA	AA	AA	AB	AA
AX-95501490	A04	11708799	AA	BB	AA	AA	AA	AA	AA	AA
AX-95665677	A04	11898450	AA	BB	AA	AA	AA	AA	AA	AA
AX-95506730	A04	12021822	AA	BB	AA	AA	AA	AA	AA	AA
AX-95663397	A04	12041691	AA	BB	AA	AA	AA	AA	AA	AA
AX-95637896	A04	12213828	AA	BB	AA	AA	AA	AA	AA	AB
AX-95664616	A04	13028972	AA	BB	AA	AA	AA	AA	AA	AA
AX-95635197	A04	13137660	AA	BB	AA	AA	AA	AA	AA	AA
AX-95639543	A04	13224285	AA	BB	AA	AA	AA	AA	AA	AA
AX-95507605	A04	13252707	AA	BB	AA	AA	AA	AA	AA	AA
AX-95503260	A04	14767434	AA	BB	AB	AB	AB	AB	AA	AA
AX-95508581	A04	14881039	AA	BB	AB	AB	AB	AB	AA	AA
AX-95508840	A04	15145097	AA	BB	AB	AB	AB	AB	AB	AA
AX-95505772	A04	15333203	AA	BB	AB	AB	AB	AB	AB	AA
AX-95663087	A04	15436750	AA	BB	AB	AB	AB	AB	AB	AA
AX-95509015	A04	15449482	AA	BB	AB	AB	AB	AB	AB	AA
AX-177831207	A04	15494654	AA	BB	AB	AB	AB	AB	AB	AA
AX-179307746	A04	15748927	AA	BB	AB	AB	AB	AB	AB	AA
AX-179307544	A04	15791897	AA	BB	AB	AB	AB	AB	AB	AA
AX-95638781	A04	15809998	AA	BB	AB	AB	AB	AB	AB	AA
AX-177829855	A04	16084490	AA	BB	AB	AB	AB	AB	AB	AA
AX-95656159	A04	16495267	AA	BB	AB	AB	AB	AB	AA	AA
AX-95683087	A04	16580390	AA	BB	AB	AB	AB	AB	AB	AA
AX-95638872	A04	16733534	AA	BB	AB	AB	AB	AB	AA	AA
AX-95504503	A04	16765402	AA	BB	AB	AB	AB	AB	AB	AA
AX-105306148	A04	17069454	AA	BB	AB	AB	AB	AB	AA	AA
AX-182087687	A04	17193728	AA	BB	AB	AB	AB	AB	AA	AA
AX-95635617	A04	17340116	AA	BB	AB	AB	AB	AB	AA	AA
AX-95666142	A04	17360235	AA	BB	AB	AB	AB	AB	AA	AA
AX-86232245	A04	17632597	AA	BB	AB	AB	AB	AB	AA	AA
AX-179307667	A04	17793931	AA	BB	AB	AB	AB	AB	AA	AA
AX-177831112	A04	18709025	AA	BB	AB	AB	AB	AB	AB	AA
AX-177828275	A05	76673	AA	BB	AA	AA	AA	AA	AA	AA
AX-95505768	A05	871689	AA	BB	AA	AA	AA	AA	AA	AA
AX-182125476	A05	1091785	AA	BB	AA	AA	AA	AA	AA	AA
AX-95656061	A05	1474158	AA	BB	AA	AA	AA	AA	AA	AA
AX-182173242	A05	1904275	AA	BB	AA	AA	AA	AA	AA	AA
AX-95509323	A05	3621932	AA	BB	AB	AB	AB	AB	AB	AA
AX-95502175	A05	3762765	AA	BB	AA	AA	AA	AA	AA	AA
AX-95504919	A05	3853825	AA	BB	AA	AA	AA	AA	AA	AA
AX-177912492	A05	5563282	AA	BB	AA	AA	AA	AA	AA	AA
AX-179306787	A05	5606124	AA	BB	AA	AA	AA	AA	AA	AA
AX-95507692	A05	5766873	AA	BB	AA	AA	AA	AA	AA	AA
AX-95636362	A05	6207592	AA	BB	AA	AA	AA	AA	AA	AA
AX-182165966	A05	6228433	AA	BB	AA	AA	AA	AA	AA	AA
AX-182087583	A05	7147826	AA	BB	AA	AA	AA	AA	AA	AA
AX-95502521	A05	7222412	AA	BB	AB	AB	AB	AB	AB	AA
AX-95638549	A05	8199006	AA	BB	AA	AA	AA	AA	AA	AA
AX-177913179	A05	10346637	AA	BB	AA	AA	AA	AA	AA	AA
AX-95639012	A05	11637881	AA	BB	AB	AB	AB	AB	AB	AA
AX-182126362	A05	12299594	AA	BB	AB	AB	AB	AB	AB	AA
AX-95636848	A05	12714624	AA	BB	AB	AB	AB	AB	AA	AA
AX-95635627	A05	13401680	AA	BB	AB	AB	AB	AB	AB	AA
AX-95638897	A05	13601568	AA	BB	AB	AB	AB	AB	AB	AA
AX-182151404	A05	13980412	AA	BB	AB	AB	AB	AB	AB	AA
AX-95508886	A05	13984126	AA	BB	AB	AB	AB	AB	AB	AA
AX-95680998	A05	14285552	AA	BB	AA	AA	AA	AA	AA	AA
AX-95662570	A05	14800219	AA	BB	AA	AA	AA	AA	AA	AA
AX-182143010	A05	15546430	AA	BB	AA	AA	AA	AA	AA	AA
AX-95638633	A05	16463463	AA	BB	AB	AB	AB	AB	AB	AA
AX-179307288	A05	17203691	AA	BB	AA	AA	AA	AA	AA	AA
AX-95507104	A05	17234988	AA	BB	AA	AA	AA	AA	AA	AA
AX-95665676	A05	17302241	AA	BB	AA	AA	AA	AA	AA	AA
AX-182087654	A05	18142243	AA	BB	AA	AA	AA	AA	AA	AA
AX-177830309	A05	18381633	AA	BB	AA	AA	AA	AA	AA	AA
AX-95637202	A05	18570049	AA	BB	AA	AA	AA	AA	AA	AA
AX-182125213	A05	19000644	AA	BB	AA	AA	AA	AA	AA	AA
AX-177831935	A05	19645315	AA	BB	AB	AB	AB	AB	AB	AA
AX-179307554	A05	19669585	AA	BB	AB	AB	AB	AB	AB	AA
AX-177911837	A05	20160427	AA	BB	AB	AB	AB	AB	AB	AA
AX-95506580	A05	21899702	AA	BB	AA	AA	AA	AA	AA	AA
AX-179306778	A05	22151069	AA	BB	AB	AB	AB	AB	AB	AA
AX-182168918	A06	291654	AA	BB	AB	AB	AB	AB	AB	AA
AX-182154808	A06	1350492	AA	BB	AB	AB	AB	AB	AB	AA
AX-95663205	A06	1469265	AA	BB	AB	AB	AB	AB	AB	AA
AX-95505861	A06	2149249	AA	BB	AB	AB	AB	AB	AB	AA
AX-177828453	A06	2360914	AA	BB	AB	AB	AB	AB	AB	AA
AX-95665455	A06	2420107	AA	BB	AB	AB	AB	AB	AB	AA
AX-179306941	A06	2448813	AA	BB	AB	AB	AB	AB	AB	AA
AX-95506806	A06	2576163	AA	BB	AB	AB	AB	AB	AB	AA
AX-177912167	A06	2625420	AA	BB	AB	AB	AB	AB	AB	AA
AX-182129674	A06	2768312	AA	BB	AB	AB	AB	AB	AB	AA
AX-177912977	A06	2796354	AA	BB	AB	AB	AB	AB	AB	AA
AX-177833257	A06	2896587	AA	BB	AA	AA	AA	AA	AA	AA
AX-86227953	A06	2943150	AA	BB	AA	AA	AB	AB	AB	AA
AX-95505922	A06	2958827	AA	BB	AB	AB	AB	AB	AB	AA
AX-86214316	A06	2987221	AA	BB	AA	AA	AA	AA	AA	AA
AX-95502124	A06	3090575	AA	BB	AB	AB	AB	AB	AB	AA
AX-182144608	A06	3216471	AA	BB	AB	AB	AB	AB	AB	AA
AX-182087544	A06	3231009	AA	BB	AA	AA	AA	AA	AA	AA
AX-177829694	A06	3350988	AA	BB	AA	AA	AA	AA	AA	AA
AX-177834345	A06	3882238	AA	BB	AB	AB	AB	AB	AB	AA
AX-95506605	A06	4335822	AA	BB	AA	AA	AA	AA	AA	AA
AX-95664038	A06	4839177	AA	BB	AB	AB	AB	AB	AB	AA
AX-177831466	A06	4902731	AA	BB	AB	AB	AB	AB	AB	AA
AX-95508761	A06	5119717	AA	BB	AB	AB	AB	AB	AB	AA
AX-177831709	A06	5138085	AA	BB	AB	AB	AB	AB	AB	AA
AX-95639254	A06	5202216	AA	BB	AB	AB	AB	AB	AB	AA
AX-177911074	A06	16301134	AA	BB	AB	AB	AB	AB	AB	AA
AX-95501237	A06	16498857	AA	BB	AB	AB	AB	AB	AB	AA
AX-95503003	A06	16884829	AA	BB	AB	AB	AB	AB	AB	AA
AX-95502404	A06	16905017	AA	BB	AB	AB	AB	AB	AB	AA
AX-179307685	A06	17382425	AA	BB	AA	AA	AA	AA	AB	AA
AX-95666632	A06	17519583	AA	BB	AB	AB	AB	AB	AB	AA
AX-177632682	A06	18150056	AA	BB	AB	AB	AB	AB	AB	AA
AX-95639346	A06	18399507	AA	BB	AB	AB	AB	AB	AB	AA
AX-182130707	A06	18691732	AA	BB	AA	AA	AA	AA	AA	AA
AX-177911526	A06	18809439	AA	BB	AA	AA	AA	AA	AB	AA
AX-95664740	A06	18956668	AA	BB	AA	AA	AA	AA	AB	AA
AX-95635172	A06	19227047	AA	BB	AB	AB	AB	AB	AA	AA
AX-182132799	A06	19638691	AA	BB	AB	AB	AB	AB	AB	AA
AX-177833861	A06	19778737	AA	BB	AB	AB	AB	AB	AA	AA
AX-95506347	A06	19998593	AA	BB	AB	AB	AB	AB	AB	AA
AX-95681358	A06	20174821	AA	BB	AB	AB	AB	AB	AB	AA
AX-95503104	A06	20212148	AA	BB	AB	AB	AB	AB	AB	AA
AX-182087698	A06	20288533	AA	BB	AB	AB	AB	AB	AB	AA
AX-177831104	A06	20554110	AA	BB	AB	AB	AB	AB	AB	AA
AX-95638616	A06	21362889	AA	BB	AB	AB	AB	AB	AB	AA
AX-95656835	A06	21363682	AA	BB	AB	AB	AB	AB	AB	AA
AX-95638445	A06	22270684	AA	BB	AA	AA	AA	AA	AA	AA
AX-95637715	A06	22273922	AA	BB	AA	AA	AA	AA	AA	AA
AX-95666641	A06	22315235	AA	BB	AA	AA	AA	AA	AA	AA
AX-182167962	A06	22685981	AA	BB	AB	AB	AB	AB	AB	AA
AX-177833891	A06	22994275	AA	BB	AB	AB	AB	AB	AB	AA
AX-95508474	A06	23095245	AA	BB	AB	AB	AB	AB	AB	AA
AX-95662586	A06	23129284	AA	BB	AB	AB	AB	AB	AB	AA
AX-95666558	A06	23406115	AA	BB	AA	AA	AA	AA	AA	AA
AX-95664973	A06	23498968	AA	BB	AA	AA	AA	AA	AA	AA
AX-95501447	A06	23649814	AA	BB	AA	AA	AA	AA	AA	AA
AX-95508194	A07	175504	AA	BB	AA	AA	AA	AA	AA	AA
AX-95503488	A07	503202	AA	BB	AA	AA	AA	AA	AA	AA
AX-177831174	A07	1145826	AA	BB	AA	AA	AA	AA	AA	AA
AX-177828662	A07	1977367	AA	BB	AA	AA	AA	AA	AA	AA
AX-95507986	A07	4162142	AA	BB	AB	AB	AB	AB	AA	AA
AX-182141284	A07	4283656	AA	BB	AB	AB	AB	AB	AA	AA
AX-182164478	A07	4504880	AA	BB	AB	AB	AB	AB	AA	AB
AX-95640180	A07	4995139	AA	BB	AA	AA	AA	AA	AA	AA
AX-182141083	A07	5268725	AA	BB	AB	AB	AB	AB	AA	AA
AX-177833512	A07	5471075	AA	BB	AB	AB	AB	AB	AA	AA
AX-95680447	A07	5495357	AA	BB	AA	AA	AA	AA	AA	AA
AX-177827909	A07	5524144	AA	BB	AB	AB	AB	AB	AA	AA
AX-177829162	A07	5584152	AA	BB	AB	AB	AB	AB	AA	AA
AX-182129626	A07	5635533	AA	BB	AB	AB	AB	AB	AA	AA
AX-177827651	A07	6012999	AA	BB	AB	AB	AB	AB	AA	AA
AX-182087850	A07	6015130	AA	BB	AB	AB	AB	AB	AA	AA
AX-95509286	A07	6240941	AA	BB	AA	AA	AA	AA	AA	AA
AX-177835542	A07	6253879	AA	BB	AA	AA	AA	AA	AA	AA
AX-95637282	A07	6362345	AA	BB	AA	AA	AA	AA	AA	AA
AX-95638829	A07	6430162	AA	BB	AA	AA	AA	AA	AA	AA
AX-95680941	A07	6600164	AA	BB	AA	AA	AA	AA	AA	AA
AX-182159796	A07	8485629	AA	BB	AB	AB	AB	AB	AA	AA
AX-95509571	A07	8577828	AA	BB	AB	AB	AB	AB	AA	AA
AX-95502443	A07	8651919	AA	BB	AB	AB	AB	AB	AA	AA
AX-177833177	A07	8693707	AA	BB	AB	AB	AB	AB	AA	AA
AX-95509493	A07	8699936	AA	BB	AB	AB	AB	AB	AA	AA
AX-95637583	A07	8734224	AA	BB	AA	AA	AA	AA	AA	AA
AX-95507014	A07	8891587	AA	BB	AB	AB	AB	AB	AA	AA
AX-177831127	A07	8992455	AA	BB	AB	AB	AB	AB	AA	AA
AX-182124963	A07	9061386	AA	BB	AB	AB	AB	AB	AA	AA
AX-177830677	A07	9213985	AA	BB	AB	AB	AB	AB	AB	AA
AX-182134600	A07	9251073	AA	BB	AB	AB	AB	AB	AA	AA
AX-182176252	A07	9266322	AA	BB	AB	AB	AB	AB	AA	AA
AX-177831722	A07	11205439	AA	BB	AA	AA	AA	AA	AB	AA
AX-177835903	A07	12323385	AA	BB	AA	AA	AA	AA	AB	AA
AX-95656692	A07	14103320	AA	BB	AB	AB	AB	AB	AB	AA
AX-177831389	A07	14170180	AA	BB	AB	AB	AB	AB	AB	AA
AX-105247713	A07	14515145	AA	BB	AB	AB	AB	AB	AB	AA
AX-95509504	A07	14572791	AA	BB	AA	AA	AA	AA	AA	AA
AX-86233841	A07	14806126	AA	BB	AB	AB	AB	AB	AB	AA
AX-95680341	A07	15040098	AA	BB	AA	AA	AA	AA	AA	AA
AX-177912694	A07	15251664	AA	BB	AB	AB	AB	AB	AB	AA
AX-95509585	A07	15403624	AA	BB	AA	AA	AA	AA	AA	AA
AX-86221502	A07	15433526	AA	BB	AA	AA	AA	AA	AA	AA
AX-177834118	A07	17293529	AA	BB	AA	AA	AA	AA	AA	AA
AX-177910149	A07	17647395	AA	BB	AB	AB	AB	AB	AA	AA
AX-95639331	A07	17665775	AA	BB	AB	AB	AB	AB	AA	AA
AX-182087661	A07	17699611	AA	BB	AB	AB	AB	AB	AA	AA
AX-179306985	A07	17864883	AA	BB	AB	AB	AB	AB	AA	AA
AX-95505420	A07	17916141	AA	BB	AB	AB	AB	AB	AB	AA
AX-177911308	A07	18082869	AA	BB	AA	AA	AA	AA	AA	AA
AX-95504832	A07	19016499	AA	BB	AA	AA	AA	AA	AA	AA
AX-182163976	A07	19282163	AA	BB	AB	AB	AB	AB	AA	AA
AX-95665018	A07	19717370	AA	BB	AB	AB	AB	AB	AB	AA
AX-95509053	A07	21797232	AA	BB	AB	AB	AB	AB	AA	AB
AX-177911733	A07	22372120	AA	BB	AB	AB	AB	AB	AA	AA
AX-95665790	A07	22540188	AA	BB	AB	AB	AB	AB	AA	AA
AX-105309294	A07	22624670	AA	BB	AA	AA	AA	AA	AA	AA
AX-182164417	A07	22927653	AA	BB	AA	AA	AA	AA	AA	AA
AX-177835059	A07	23013692	AA	BB	AA	AA	AA	AA	AA	AA
AX-95637926	A08	293851	AA	BB	AB	AB	AB	AB	AA	AA
AX-95662886	A08	313890	AA	BB	AB	AB	AB	AB	AA	AA
AX-95663434	A08	598224	AA	BB	AB	AB	AB	AB	AA	AA
AX-177911109	A08	636677	AA	BB	AB	AB	AB	AB	AA	AA
AX-95505873	A08	720617	AA	BB	AB	AB	AB	AB	AA	AA
AX-182134868	A08	741913	AA	BB	AB	AB	AB	AB	AA	AA
AX-95665919	A08	943638	AA	BB	AB	AB	AB	AB	AA	AA
AX-95637836	A08	964586	AA	BB	AB	AB	AB	AB	AA	AA
AX-95635333	A08	993141	AA	BB	AB	AB	AB	AB	AA	AA
AX-95506362	A08	1012939	AA	BB	AB	AB	AB	AB	AA	AA
AX-105306760	A08	1130017	AA	BB	AB	AB	AB	AB	AA	AA
AX-95639038	A08	1979050	AA	BB	AB	AB	AB	AB	AA	AA
AX-182087828	A08	2268802	AA	BB	AB	AB	AB	AB	AA	AA
AX-95507732	A08	2545051	AA	BB	AB	AB	AB	AB	AA	AA
AX-95638263	A08	2566406	AA	BB	AB	AB	AB	AB	AA	AA
AX-95666296	A08	2607550	AA	BB	AA	AA	AA	AA	AA	AA
AX-95638696	A08	2748018	AA	BB	AB	AA	AA	AA	AA	AA
AX-95663615	A08	2762301	AA	BB	AB	AB	AB	AB	AA	AA
AX-182156667	A08	3386572	AA	BB	AB	AB	AB	AB	AA	AA
AX-177831398	A08	3807625	AA	BB	AB	AB	AB	AB	AA	AA
AX-95665317	A08	3956547	AA	BB	AB	AB	AB	AB	AA	AA
AX-95664623	A08	3956757	AA	BB	AB	AB	AB	AB	AA	AA
AX-95637035	A08	4247662	AA	BB	AB	AB	AB	AB	AA	AA
AX-182143144	A08	4259908	AA	BB	AA	AA	AA	AA	AA	AA
AX-177829325	A08	4459465	AA	BB	AB	AB	AB	AB	AA	AA
AX-95637716	A08	4471376	AA	BB	AB	AB	AB	AB	AA	AA
AX-182087452	A08	4639572	AA	BB	AA	AA	AA	AA	AA	AA
AX-182087391	A08	4881712	AA	BB	AA	AA	AA	AA	AA	AA
AX-95638516	A08	4895784	AA	BB	AA	AA	AA	AA	AA	AA
AX-95638743	A08	4946191	AA	BB	AB	AB	AB	AB	AA	AA
AX-95636098	A08	5232301	AA	BB	AB	AB	AB	AB	AA	AA
AX-95665617	A08	5233746	AA	BB	AA	AA	AA	AA	AA	AA
AX-182176153	A08	5924132	AA	BB	AA	AA	AA	AA	AA	AA
AX-182148813	A08	6080168	AA	BB	AA	AA	AA	AA	AA	AA
AX-182136685	A08	6121722	AA	BB	AA	AA	AA	AA	AA	AA
AX-182164816	A08	6786885	AA	BB	AA	AA	AA	AA	AA	AA
AX-95639022	A08	6810213	AA	BB	AA	AA	AA	AA	AA	AA
AX-177912814	A08	6836384	AA	BB	AA	AA	AA	AA	AA	AA
AX-182139210	A08	7204346	AA	BB	AB	AB	AB	AB	AA	AA
AX-95664814	A08	7221120	AA	BB	AB	AB	AB	AB	AA	AA
AX-95636918	A08	7272596	AA	BB	AB	AB	AB	AB	AA	AA
AX-95662824	A08	7286844	AA	BB	AB	AB	AB	AB	AA	AA
AX-95636279	A08	7489479	AA	BB	AB	AB	AB	AB	AA	AA
AX-182133403	A08	7562820	AA	BB	AA	AA	AA	AA	AA	AA
AX-95663027	A08	7647014	AA	BB	AA	AA	AA	AA	AA	AA
AX-95636512	A08	7774655	AA	BB	AB	AB	AB	AB	AA	AA
AX-95663092	A08	8490087	AA	BB	AB	AB	AB	AB	AA	AA
AX-177833665	A08	14539085	AA	BB	AB	AB	AB	AB	AA	AA
AX-177831191	A08	15071970	AA	BB	AB	AB	AB	AB	AA	AA
AX-95502119	A08	16389535	AA	BB	AA	AA	AA	AA	AB	AA
AX-95637797	A08	16969405	AA	BB	AA	AA	AA	AA	AA	AA
AX-177913295	A08	17011125	AA	BB	AA	AA	AA	AA	AA	AA
AX-177834493	A08	17123369	AA	BB	AA	AA	AA	AA	AA	AA
AX-177830595	A08	17270213	AA	BB	AA	AA	AA	AA	AA	AA
AX-95681075	A08	17298816	AA	BB	AA	AA	AA	AA	AA	AA
AX-95638744	A08	17306277	AA	BB	AA	AA	AA	AA	AA	AA
AX-95636119	A08	18009832	AA	BB	AA	AA	AA	AA	AA	AA
AX-95664885	A08	18068968	AA	BB	AA	AA	AA	AA	AB	AA
AX-95501309	A08	18081290	AA	BB	AB	AB	AB	AB	AB	AA
AX-95506944	A09	171845	AA	BB	AA	AA	AA	AA	AA	AA
AX-177632723	A09	861964	AA	BB	AB	AB	AB	AB	AB	AA
AX-95639741	A09	1733591	AA	BB	AB	AB	AB	AB	AB	AA
AX-179306992	A09	2292222	AA	BB	AA	AA	AA	AA	AB	AA
AX-177912292	A09	2973839	AA	BB	AA	AA	AA	AA	AB	AA
AX-177835940	A09	4740361	AA	BB	AA	AA	AA	AA	AB	AA
AX-95506795	A09	5036357	AA	BB	AA	AA	AA	AA	AB	AA
AX-177834216	A09	5037525	AA	BB	AA	AA	AA	AA	AB	AA
AX-182143838	A09	5789403	AA	BB	AA	AA	AA	AA	AA	AA
AX-177912474	A09	9224656	AA	BB	AB	AB	AB	AB	AB	AA
AX-177834625	A09	9757615	AA	BB	AA	AA	AA	AA	AB	AA
AX-95666284	A09	13189409	AA	BB	AA	AA	AA	AA	AB	AA
AX-177831599	A09	13211756	AA	BB	AA	AA	AA	AA	AB	AA
AX-95502207	A09	13494956	AA	BB	AA	AA	AA	AA	AB	AA
AX-182141797	A09	16311090	AA	BB	AB	BB	BB	AB	AB	AB
AX-182126791	A09	21747821	AA	BB	AA	AA	AA	AA	AB	AA
AX-95636332	A09	21894367	AA	BB	AA	AA	AA	AA	AB	AA
AX-95509594	A09	22206616	AA	BB	AA	AA	AA	AA	AA	AA
AX-177834931	A09	22233930	AA	BB	AA	AA	AA	AA	AA	AA
AX-177829538	A09	23394648	AA	BB	AA	AA	AA	AA	AA	AA
AX-182164924	A09	23692880	AA	BB	AA	AA	AA	AA	AA	AA
AX-95505756	A09	23755035	AA	BB	AA	AA	AA	AA	AA	AA
AX-182135590	A09	24085619	AA	BB	AA	AA	AA	AA	AA	AA
AX-182137931	A09	24130754	AA	BB	AA	AA	AA	AA	AA	AA
AX-182176362	A09	24826711	AA	BB	AA	AA	AA	AA	AA	AA
AX-182171901	A09	26005735	AA	BB	AB	AB	AB	AB	AA	AA
AX-95506678	A09	26064133	AA	BB	AB	AB	AB	AB	AA	AA
AX-179307551	A09	26971640	AA	BB	AB	AA	AB	AB	AA	AA
AX-95508410	A09	27923669	AA	BB	AB	AB	AB	AB	AA	AA
AX-95509047	A09	29887631	AA	BB	AA	AA	AA	AA	AB	AA
AX-182126554	A09	30361588	AA	BB	AB	AB	AB	AB	AB	AA
AX-95638772	A09	30447461	AA	BB	AB	AB	AB	AB	AB	AA
AX-182087663	A09	30615218	AA	BB	AB	AB	AB	AB	AB	AA
AX-95664332	A09	32205577	AA	BB	AA	AA	AA	AA	AB	AA
AX-95640114	A09	32206451	AA	BB	AA	AA	AA	AA	AB	AA
AX-177833427	A09	32438352	AA	BB	AA	AA	AA	AA	AB	AA
AX-182087553	A10	264884	AA	BB	AB	AB	AB	AB	AA	AA
AX-177911847	A10	475698	AA	BB	AB	AB	AB	AB	AA	AA
AX-182144456	A10	885133	AA	BB	AB	AB	AB	AB	AA	AA
AX-182136056	A10	1409636	AA	BB	AB	AB	AB	AB	AA	AA
AX-177828383	A10	1477375	AA	BB	AB	AB	AB	AB	AA	AA
AX-95635108	A10	1493884	AA	BB	AB	AB	AB	AB	AA	AA
AX-95683085	A10	1640663	AA	BB	AB	AB	AB	AB	AA	AA
AX-177828527	A10	1780461	AA	BB	AB	AB	AB	AB	AA	AA
AX-95638203	A10	1980375	AA	BB	AB	AB	AB	AB	AA	AA
AX-95663628	A10	2018501	AA	BB	AB	AB	AB	AB	AA	AA
AX-95639304	A10	2542629	AA	BB	AA	AA	AA	AA	AA	AA
AX-95663274	A10	8140388	AA	BB	AB	AB	AB	AB	AB	AA
AX-95503283	A10	8368740	AA	BB	AB	AB	AB	AB	AA	AA
AX-95638724	A10	9182745	AA	BB	AB	AB	AB	AB	AA	AA
AX-86225190	A10	11776373	AA	BB	AB	AB	AB	AB	AB	AA
AX-177835804	A10	11938340	AA	BB	AB	AB	AB	AB	AB	AA
AX-177912101	A10	12305811	AA	BB	AB	AB	AB	AB	AB	AA
AX-95638619	A10	12727294	AA	BB	AB	AB	AB	AB	AB	AA
AX-95508555	A10	12902002	AA	BB	AA	AA	AA	AA	AA	AA
AX-95504934	A10	13247713	AA	BB	AA	AA	AA	AA	AA	AA
AX-177912969	A10	13531436	AA	BB	AB	AB	AB	AB	AB	AA
AX-95638630	A10	13564961	AA	BB	AB	AB	AB	AB	AB	AA
AX-95508101	A10	14761871	AA	BB	AB	AB	AB	AB	AB	AA
AX-95504676	A10	15306736	AA	BB	AA	AA	AA	AA	AA	AA
AX-177831565	A10	15458382	AA	BB	AA	AA	AA	AA	AA	AA
AX-177829273	A10	15489055	AA	BB	AA	AA	AA	AA	AA	AA
AX-95664178	A10	15534062	AA	BB	AB	AB	AB	AB	AB	AA
AX-86235068	A10	15545533	AA	BB	AB	AB	AB	AB	AB	AA
AX-95662894	A10	15593735	AA	BB	AA	AA	AA	AA	AA	AA
AX-95509068	A10	15756213	AA	BB	AB	AB	AB	AB	AB	AA
AX-95666648	A10	15927654	AA	BB	AB	AB	AB	AB	AB	AA
AX-177911667	A10	16025485	AA	BB	AA	AA	AA	AA	AA	AA
AX-179307609	A10	16046742	AA	BB	AB	AB	AB	AB	AB	AA
AX-95637504	A10	16164216	AA	BB	AA	AA	AA	AA	AA	AA
AX-95503191	A10	16430737	AA	BB	AA	AA	AA	AA	AA	AA
AX-177913171	A10	17271592	AA	BB	AA	AA	AA	AA	AA	AA
AX-95509498	C01	990251	AA	BB	AA	AA	AA	AA	AA	AA
AX-177828223	C01	1075229	AA	BB	AA	AA	AA	AA	AA	AA
AX-95636278	C01	1873890	AA	BB	AA	AA	AA	AA	AA	AA
AX-95666581	C01	3145480	AA	BB	AA	AA	AA	AA	AA	AA
AX-95637707	C01	3204813	AA	BB	AA	AA	AA	AA	AA	AA
AX-105310053	C01	3473084	AA	BB	AA	AA	AA	AA	AA	AA
AX-105308021	C01	3527815	AA	BB	AB	AB	AB	AB	AA	AA
AX-105307335	C01	3540284	AA	BB	AA	AA	AA	AA	AA	AA
AX-105335237	C01	3631449	AA	BB	AA	AB	AA	AA	AA	AA
AX-95680468	C01	3685268	AA	BB	AB	AB	AB	AB	AA	AA
AX-177911086	C01	3719679	AA	BB	AA	AA	AA	AA	AA	AA
AX-95637248	C01	3759620	AA	BB	AA	AA	AA	AA	AA	AA
AX-105335655	C01	3778606	AA	BB	AB	AB	AB	AB	AA	AA
AX-179306900	C01	5810949	AA	BB	AB	AB	AB	AB	AA	AA
AX-95501660	C01	5837113	AA	BB	AB	AB	AB	AB	AA	AA
AX-95680623	C01	5903240	AA	BB	AB	AB	AB	AB	AA	AA
AX-95507883	C01	5950597	AA	BB	AA	AA	AA	AA	AA	AA
AX-182125603	C01	6397869	AA	BB	AB	AB	AB	AB	AA	AA
AX-182130808	C01	6461412	AA	BB	AB	AA	AB	AB	AA	AA
AX-182128314	C01	10989571	AA	BB	AA	AA	AA	AA	AB	AA
AX-95665145	C01	11162115	AA	BB	AA	AA	AA	AA	AB	AA
AX-95664370	C01	11329696	AA	BB	AA	AA	AA	AA	AA	AA
AX-95638115	C01	11367853	AA	BB	AA	AA	AA	AA	AB	AA
AX-177831023	C01	11534922	AA	BB	AA	AA	AA	AA	AB	AA
AX-95664777	C01	11640935	AA	BB	AA	AA	AA	AA	AB	AA
AX-95506988	C01	12373422	AA	BB	AA	AA	AA	AA	AA	AA
AX-95635245	C01	12374255	AA	BB	AA	AA	AA	AA	AA	AA
AX-95656325	C01	12491314	AA	BB	AA	AA	AA	AA	AB	AA
AX-182163033	C01	12497202	AA	BB	AA	AA	AA	AA	AB	AA
AX-105339920	C01	13067313	AA	BB	AA	AA	AA	AA	AB	AA
AX-179307564	C01	17014817	AA	BB	AB	AB	AB	AB	AB	AA
AX-105308694	C01	17137898	AA	BB	AB	AB	AB	AB	AA	AA
AX-95665193	C01	17945950	AA	BB	AB	AB	AB	AB	AA	AA
AX-182146023	C01	18039600	AA	BB	AB	AB	AB	AB	AA	AA
AX-95663340	C01	18074407	AA	BB	AB	AB	AB	AB	AA	AA
AX-95680763	C01	18142471	AA	BB	AB	AB	AB	AB	AA	AA
AX-95635229	C01	18182670	AA	BB	AB	AB	AB	AB	AA	AA
AX-182148523	C01	18266572	AA	BB	AB	AB	AB	AB	AA	AA
AX-95635835	C01	18504659	AA	BB	AB	AB	AB	AB	AA	AA
AX-182087743	C01	18592926	AA	BB	AB	AB	AB	AB	AA	AA
AX-95636550	C01	18811263	AA	BB	AB	AB	AB	AB	AA	AA
AX-180714792	C01	19033779	AA	BB	AB	AB	AB	AB	AA	AA
AX-182151225	C01	19097181	AA	BB	AB	AB	AB	AB	AA	AA
AX-105309954	C01	19277935	AA	BB	AB	AB	AB	AB	AA	AA
AX-182129736	C01	19285512	AA	BB	AB	AB	AB	AB	AA	AA
AX-182132967	C01	19350218	AA	BB	AB	AB	AB	AB	AA	AA
AX-182136147	C01	19456120	AA	BB	AB	AB	AB	AB	AA	AA
AX-95508531	C01	19492762	AA	BB	AB	AB	AB	AB	AA	AA
AX-95663396	C01	19681271	AA	BB	AB	AB	AB	AB	AA	AA
AX-182140776	C01	19720304	AA	BB	AB	AB	AB	AB	AA	AA
AX-182144663	C01	19896981	AA	BB	AB	AB	AB	AB	AA	AA
AX-95680411	C01	19977801	AA	BB	AB	AB	AB	AB	AA	AA
AX-182087728	C01	20008019	AA	BB	AB	AB	AB	AB	AA	AA
AX-182087753	C01	20088590	AA	BB	AB	AB	AB	AB	AA	AA
AX-95635834	C01	20791593	AA	BB	AB	AB	AB	AB	AA	AA
AX-95662666	C01	20805417	AA	BB	AB	AB	AB	AB	AA	AA
AX-95664444	C01	20834968	AA	BB	AB	AB	AB	AB	AA	AA
AX-95664160	C01	20857315	AA	BB	AB	AB	AB	AB	AA	AA
AX-95637450	C01	20938062	AA	BB	AB	AB	AB	AB	AA	AA
AX-95636371	C01	20953683	AA	BB	AB	AB	AB	AB	AA	AA
AX-95662755	C01	20981856	AA	BB	AB	AB	AB	AB	AA	AA
AX-177633052	C01	21106227	AA	BB	AB	AB	AB	AB	AA	AA
AX-95683098	C01	21165853	AA	BB	AB	AB	AB	AB	AA	AA
AX-95636580	C01	21186362	AA	BB	AB	AB	AB	AB	AA	AA
AX-182137512	C01	21321683	AA	BB	AB	AB	AB	AB	AA	AA
AX-95665228	C01	21713574	AA	BB	AB	AB	AB	AB	AA	AA
AX-182157456	C01	21829352	AA	BB	AB	AB	AB	AB	AA	AA
AX-118239506	C01	21849343	AA	BB	AB	AB	AB	AB	AA	AA
AX-95665652	C01	21931924	AA	BB	AB	AB	AB	AB	AA	AA
AX-86228122	C01	22001115	AA	BB	AB	AB	AB	AB	AA	AA
AX-182150087	C01	22022557	AA	BB	AB	AB	AB	AB	AA	AA
AX-105306187	C01	22055537	AA	BB	AB	AB	AB	AB	AA	AA
AX-182087768	C01	24106797	AA	BB	AB	AB	AB	AB	AA	AA
AX-182165952	C01	24316639	AA	BB	AB	AB	AB	AB	AA	AA
AX-105306458	C01	24328636	AA	BB	AB	AB	AB	AB	AA	AA
AX-182132761	C01	24455955	AA	BB	AB	AB	AB	AB	AA	AA
AX-105308039	C01	24493002	AA	BB	AB	AB	AB	AB	AA	AA
AX-105307271	C01	24576742	AA	BB	AB	AB	AB	AB	AA	AA
AX-182087856	C01	24631340	AA	BB	AB	AB	AB	AB	AA	AA
AX-105307322	C01	24672835	AA	BB	AB	AB	AB	AB	AA	AA
AX-105306635	C01	25344399	AA	BB	AB	AB	AB	AB	AA	AA
AX-95663021	C01	25410531	AA	BB	AB	AB	AB	AB	AA	AA
AX-182154983	C01	25431720	AA	BB	AB	AB	AB	AB	AA	AA
AX-95505735	C01	25562825	AA	BB	AB	AB	AB	AB	AA	AA
AX-182164838	C01	25694065	AA	BB	AB	AB	AB	AB	AA	AA
AX-105305770	C01	25824024	AA	BB	AB	AB	AB	AB	AA	AA
AX-105336914	C01	26477885	AA	BB	AB	AB	AB	AB	AA	AA
AX-179307619	C01	26478063	AA	BB	AB	AB	AB	AB	AA	AA
AX-177912423	C01	26635183	AA	BB	AB	AB	AB	AB	AA	AA
AX-177912839	C01	30805961	AA	BB	AB	AB	AB	AB	AB	AA
AX-105335969	C01	30923732	AA	BB	AB	AB	AB	AB	AB	AA
AX-95665246	C01	30927952	AA	BB	AB	AB	AB	AB	AB	AA
AX-95638158	C01	31190515	AA	BB	AB	AB	AB	AB	AB	AA
AX-95639156	C01	31210184	AA	BB	AB	AB	AB	AB	AB	AA
AX-95663823	C01	31250061	AA	BB	AB	AB	AB	AB	AB	AA
AX-95638800	C01	31274350	AA	BB	AB	AB	AB	AB	AB	AA
AX-95637024	C01	36017377	AA	BB	AB	AB	AB	AB	AB	AA
AX-105307764	C01	36020501	AA	BB	AB	AB	AB	AB	AB	AA
AX-105307562	C02	8943054	AA	BB	AB	AB	AB	AB	AA	AA
AX-177633680	C02	9215885	AA	BB	AA	AA	AA	AA	AA	AA
AX-105338018	C02	9793620	AA	BB	AA	AA	AA	AA	AA	AA
AX-86226696	C02	10755091	AA	BB	AB	AB	AB	AB	AA	AA
AX-105310163	C02	10790943	AA	BB	AA	AA	AA	AA	AA	AA
AX-177834342	C02	10907065	AA	BB	AA	AA	AA	AA	AA	AA
AX-95504014	C02	11229268	AA	BB	AB	AB	AB	AB	AA	AA
AX-182177191	C02	12845559	AA	BB	AB	AB	AB	AB	AA	AA
AX-105307379	C02	16231199	AA	BB	AA	AA	AA	AA	AA	AA
AX-177909896	C02	16275369	AA	BB	AA	AA	AA	AA	AA	AA
AX-95682902	C02	16307142	AA	BB	AA	AA	AA	AA	AA	AA
AX-177910583	C02	16326624	AA	BB	AA	AA	AA	AA	AA	AA
AX-86216180	C02	16377201	AA	BB	AA	AA	AA	AA	AA	AA
AX-182176435	C02	16639688	AA	BB	AA	AA	AA	AA	AA	AA
AX-177912762	C02	16768023	AA	BB	AA	AA	AA	AA	AA	AA
AX-95665307	C02	17184997	AA	BB	AA	AA	AA	AA	AA	AA
AX-95662902	C02	17202267	AA	BB	AA	AA	AA	AA	AA	AA
AX-95638255	C02	17311164	AA	BB	AA	AA	AA	AA	AA	AA
AX-95663461	C02	17311178	AA	BB	AA	AA	AA	AA	AA	AA
AX-105309414	C02	17329880	AA	BB	AA	AA	AA	AA	AA	AA
AX-105308184	C02	17529053	AA	BB	AA	AA	AA	AA	AA	AA
AX-105336688	C02	18340878	AA	BB	AA	AA	AA	AA	AA	AA
AX-177829868	C02	18353730	AA	BB	AA	AA	AA	AA	AA	AA
AX-177829391	C02	19161100	AA	BB	AA	AA	AA	AA	AA	AA
AX-95664224	C02	19273394	AA	BB	AA	AA	AA	AA	AA	AA
AX-95637010	C02	19521725	AA	BB	AA	AA	AA	AA	AA	AA
AX-95636145	C02	19575402	AA	BB	AA	AA	AA	AA	AB	AA
AX-95664455	C02	19603018	AA	BB	AA	AA	AA	AA	AB	AA
AX-95507327	C02	19719570	AA	BB	AA	AA	AA	AA	AB	AA
AX-95663858	C02	19817882	AA	BB	AA	AA	AA	AA	AB	AA
AX-95664642	C02	19819363	AA	BB	AA	AA	AA	AA	AB	AA
AX-105307660	C02	19966828	AA	BB	AA	AA	AA	AA	AA	AA
AX-177832021	C02	20318561	AA	BB	AA	AA	AA	AA	AA	AA
AX-177835775	C02	21239305	AA	BB	AA	AA	AA	AA	AB	AA
AX-182136806	C02	21248508	AA	BB	AA	AA	AA	AA	AB	AA
AX-182158515	C02	22167569	AA	BB	AA	AA	AA	AA	AA	AA
AX-105305840	C02	22573548	AA	BB	AA	AA	AA	AA	AA	AA
AX-105306507	C02	23429713	AA	BB	AA	AA	AA	AA	AA	AA
AX-105309214	C02	24005500	AA	BB	AA	AA	AA	AA	AA	AA
AX-182136799	C02	24120437	AA	BB	AA	AA	AA	AA	AA	AA
AX-182175360	C02	24660680	AA	BB	AA	AA	AA	AA	AA	AA
AX-182161319	C02	24684119	AA	BB	AA	AA	AA	AA	AA	AA
AX-182169217	C02	24701132	AA	BB	AA	AA	AA	AA	AA	AA
AX-182176542	C02	25115610	AA	BB	AA	AA	AA	AA	AA	AA
AX-179579822	C02	25191137	AA	BB	AA	AA	AA	AA	AA	AA
AX-182162487	C02	25579257	AA	BB	AA	AA	AA	AA	AA	AA
AX-182145175	C02	25766382	AA	BB	AA	AA	AA	AA	AA	AA
AX-105336923	C02	25965965	AA	BB	AA	AA	AA	AA	AA	AA
AX-182175838	C02	26740317	AA	BB	AA	AA	AA	AA	AA	AA
AX-182134885	C02	26743240	AA	BB	AA	AA	AA	AA	AA	AA
AX-182158615	C02	26859780	AA	BB	AA	AA	AA	AA	AA	AA
AX-182147338	C02	26961612	AA	BB	AA	AA	AA	AA	AA	AA
AX-182154561	C02	27043739	AA	BB	AA	AA	AA	AA	AA	AA
AX-182128619	C02	27522012	AA	BB	AA	AA	AA	AA	AA	AA
AX-182126550	C02	27572861	AA	BB	AA	AA	AA	AA	AA	AA
AX-182151997	C02	27878373	AA	BB	AA	AA	AA	AA	AA	AA
AX-182129157	C02	27930749	AA	BB	AA	AA	AA	AA	AA	AA
AX-181117232	C02	27996091	AA	BB	AA	AA	AA	AA	AA	AA
AX-182132585	C02	28027582	AA	BB	AA	AA	AA	AA	AA	AA
AX-182130946	C02	28092646	AA	BB	AA	AA	AA	AA	AA	AA
AX-182159285	C02	28245484	AA	BB	AA	AA	AA	AA	AA	AA
AX-182142979	C02	28327940	AA	BB	AA	AA	AA	AA	AA	AA
AX-105306175	C02	28490003	AA	BB	AA	AA	AA	AA	AA	AA
AX-182177224	C02	28493949	AA	BB	AA	AA	AA	AA	AA	AA
AX-182139036	C02	28872169	AA	BB	AA	AA	AA	AA	AA	AA
AX-105307871	C02	29217984	AA	BB	AA	AA	AA	AA	AA	AA
AX-182125447	C02	29519291	AA	BB	AA	AA	AB	AA	AA	AA
AX-182145361	C02	29875932	AA	BB	AA	AA	AA	AA	AA	AA
AX-182169460	C02	30169367	AA	BB	AA	AA	AA	AA	AA	AA
AX-182178143	C02	30233446	AA	BB	AA	AA	AA	AA	AA	AA
AX-105307303	C02	30621930	AA	BB	AA	AA	AA	AA	AA	AA
AX-182134695	C02	30880261	AA	BB	AA	AA	AA	AA	AA	AA
AX-105306720	C02	31594720	AA	BB	AA	AA	AA	AA	AA	AA
AX-182154496	C02	31715698	AA	BB	AA	AA	AA	AA	AA	AA
AX-182155168	C02	31784889	AA	BB	AA	AA	AA	AA	AA	AA
AX-182128143	C02	32070573	AA	BB	AA	AA	AA	AA	AA	AA
AX-177827864	C02	32607017	AA	BB	AA	AA	AA	AA	AA	AA
AX-105308928	C02	32880079	AA	BB	AA	AA	AA	AA	AA	AA
AX-105336157	C02	32903160	AA	BB	AA	AA	AA	AA	AA	AA
AX-177912999	C02	43854620	AA	BB	AA	AA	AA	AA	AA	AA
AX-95666263	C02	44092169	AA	BB	AA	AA	AA	AA	AA	AA
AX-86235381	C03	2930536	AA	BB	AA	AA	AA	AA	AB	AA
AX-105338355	C03	3672461	AA	BB	AA	AA	AA	AA	AB	AA
AX-105231123	C03	3817714	AA	BB	AA	AA	AA	AA	AB	AA
AX-95665064	C03	3925832	AA	BB	AA	AA	AA	AA	AB	AA
AX-95656244	C03	4951901	AA	BB	AA	AA	AB	AB	AB	AA
AX-105338923	C03	4977418	AA	BB	AA	AA	AA	AA	AA	AA
AX-105338166	C03	5106718	AA	BB	AA	AA	AB	AB	AB	AA
AX-105307716	C03	5377860	AA	BB	AA	AA	AB	AB	AB	AA
AX-105309923	C03	5393698	AA	BB	AA	AA	AB	AB	AB	AA
AX-177829134	C03	5736072	AA	BB	AA	AA	AB	AB	AB	AB
AX-105307962	C03	5750832	AA	BB	AA	AA	AB	AB	AB	AB
AX-105339718	C03	5940033	AA	BB	AA	AA	AA	AA	AA	AA
AX-95502949	C03	6151604	AA	BB	AA	AA	AA	AA	AA	AA
AX-95501739	C03	6744232	AA	BB	AA	AA	AA	AA	AA	AA
AX-105336666	C03	6852055	AA	BB	AA	AA	AA	AA	AA	AA
AX-177829493	C03	7095934	AA	BB	AA	AA	AA	AA	AA	AA
AX-105306214	C03	7154166	AA	BB	AA	AA	AA	AA	AA	AA
AX-95666471	C03	7158265	AA	BB	AA	AA	AA	AA	AA	AA
AX-105336659	C03	7273434	AA	BB	AA	AB	AB	AB	AA	AA
AX-105339088	C03	7298659	AA	BB	AA	AA	AA	AA	AA	AA
AX-177831201	C03	7467067	AA	BB	AA	AA	AA	AA	AA	AA
AX-118224395	C03	7536648	AA	BB	AA	AA	AA	AA	AA	AA
AX-105307245	C03	7601248	AA	BB	AA	AA	AA	AA	AA	AA
AX-177910273	C03	7617585	AA	BB	AA	AA	AA	AA	AA	AA
AX-95680889	C03	7651083	AA	BB	AA	AA	AA	AA	AA	AA
AX-86236602	C03	7681660	AA	BB	AA	AA	AA	AA	AA	AA
AX-182178334	C03	7703674	AA	BB	AA	AA	AA	AA	AA	AA
AX-86226670	C03	7830928	AA	BB	AA	AA	AA	AA	AA	AA
AX-95501953	C03	8319429	AA	BB	AA	AA	AA	AA	AA	AA
AX-95636893	C03	9150013	AA	BB	AA	AA	AA	AA	AA	AA
AX-105310060	C03	10429878	AA	BB	AA	AA	AA	AA	AA	AA
AX-95664903	C03	11205203	AA	BB	AA	AA	AA	AA	AA	AA
AX-95638552	C03	11523926	AA	BB	AA	AA	AA	AA	AA	AA
AX-95662557	C03	12092758	AA	BB	AA	AA	AA	AA	AA	AA
AX-95503623	C03	13618917	AA	BB	AA	AA	AA	AA	AA	AA
AX-105339627	C03	13698978	AA	BB	AA	AA	AA	AA	AA	AA
AX-95656179	C03	13736382	AA	BB	AA	AA	AA	AA	AA	AA
AX-177912685	C03	13800097	AA	BB	AA	AA	AA	AA	AA	AA
AX-95503177	C03	14783479	AA	BB	AB	AB	AB	AB	AA	AA
AX-95681014	C03	15183000	AA	BB	AB	AB	AB	AB	AA	AA
AX-105335733	C03	15308733	AA	BB	AB	AB	AB	AB	AA	AA
AX-95665486	C03	15422553	AA	BB	AB	AB	AB	AB	AA	AA
AX-105337857	C03	16272273	AA	BB	AB	AB	AB	AB	AA	AA
AX-95680534	C03	16503063	AA	BB	AB	AB	AB	AB	AA	AA
AX-177910058	C03	16596017	AA	BB	AB	AB	AB	AB	AA	AA
AX-95664778	C03	16639819	AA	BB	AB	AB	AB	AB	AA	AA
AX-177909684	C03	16705819	AA	BB	AB	AB	AB	AB	AA	AA
AX-95638855	C03	16783871	AA	BB	AB	AB	AB	AB	AA	AA
AX-86228194	C03	17014528	AA	BB	AB	AB	AB	AB	AA	AA
AX-95505834	C03	17192097	AA	BB	AB	AB	AB	AB	AA	AA
AX-95664597	C03	17225463	AA	BB	AB	AB	AB	AB	AA	AA
AX-95665837	C03	17263564	AA	BB	AB	AB	AB	AB	AA	AA
AX-177913050	C03	17342654	AA	BB	AB	AB	AB	AB	AA	AA
AX-95505141	C03	17449052	AA	BB	AB	AB	AB	AB	AA	AA
AX-86221925	C03	17495656	AA	BB	AB	AB	AB	AB	AA	AA
AX-182169167	C03	17579417	AA	BB	AB	AB	AB	AB	AA	AA
AX-105338839	C03	17589503	AA	BB	AB	AB	AB	AB	AA	AA
AX-182124800	C03	17696041	AA	BB	AB	AB	AB	AB	AA	AA
AX-86237331	C03	17967396	AA	BB	AB	AB	AB	AB	AA	AA
AX-105338138	C03	18450519	AA	BB	AB	AB	AB	AB	AA	AA
AX-177833441	C03	18509623	AA	BB	AB	AB	AB	AB	AA	AA
AX-105337273	C03	18526881	AA	BB	AB	AB	AB	AB	AA	AA
AX-182133545	C03	19681593	AA	BB	AB	AB	AB	AB	AA	AA
AX-105336733	C03	20084867	AA	BB	AA	AA	AA	AA	AA	AA
AX-105306259	C03	20725778	AA	BB	AB	AB	AB	AB	AB	AA
AX-105308121	C03	20809524	AA	BB	AB	AB	AB	AB	AA	AA
AX-95504373	C03	20993901	AA	BB	AB	AB	AB	AB	AB	AA
AX-95635094	C03	58350078	AA	BB	AB	AB	AB	AB	AA	AA
AX-105338095	C03	58351351	AA	BB	AB	AB	AB	AB	AA	AA
AX-95638978	C03	58374358	AA	BB	AB	AB	AB	AB	AA	AA
AX-95655556	C03	58971219	AA	BB	AB	AB	AB	AB	AA	AA
AX-177912200	C03	59225839	AA	BB	AB	AB	AB	AB	AA	AA
AX-105335749	C03	59367526	AA	BB	AB	AB	AB	AB	AA	AA
AX-105337260	C03	59428823	AA	BB	AB	AB	AB	AB	AA	AA
AX-105309588	C03	59490066	AA	BB	AB	AB	AB	AB	AA	AA
AX-105336718	C03	59584425	AA	BB	AB	AB	AB	AB	AA	AA
AX-182087641	C03	59606901	AA	BB	AA	AA	AA	AA	AA	AA
AX-95639107	C03	59669364	AA	BB	AB	AB	AB	AB	AA	AA
AX-95666420	C03	59690219	AA	BB	AB	AB	AB	AB	AA	AA
AX-95639196	C03	59712198	AA	BB	AB	AB	AB	AB	AA	AA
AX-105306952	C03	59740512	AA	BB	AB	AB	AB	AB	AA	AA
AX-105307276	C03	60418377	AA	BB	AA	AA	AA	AA	AA	AA
AX-95508979	C04	39704	AA	BB	AA	AA	AA	AA	AA	AA
AX-86218439	C04	1269544	AA	BB	AB	AB	AB	AB	AA	AA
AX-105336462	C04	4138594	AA	BB	AA	AB	AB	AA	AA	AB
AX-95502102	C04	4153943	AA	BB	AA	AA	AA	AA	AA	AA
AX-95509010	C04	4937168	AA	BB	AB	AB	AB	AB	AA	AA
AX-95502307	C04	5336588	AA	BB	AA	AA	AA	AA	AA	AA
AX-105337239	C04	5444152	AA	BB	AA	AA	AA	AA	AA	AA
AX-105337452	C04	5452217	AA	BB	AA	AA	AA	AA	AA	AA
AX-182127120	C04	5701014	AA	BB	AB	AB	AB	AB	AB	AA
AX-177913140	C04	5803417	AA	BB	AA	AA	AA	AA	AA	AA
AX-95507695	C04	5915583	AA	BB	AA	AA	AA	AA	AA	AA
AX-95503483	C04	6031903	AA	BB	AA	AA	AA	AA	AA	AA
AX-95638078	C04	6280829	AA	BB	AB	BB	BB	AB	AA	AB
AX-177830861	C04	6505860	AA	BB	AA	AA	AA	AA	AA	AA
AX-105338108	C04	6511920	AA	BB	AA	AA	AA	AA	AA	AA
AX-182158216	C04	8055990	AA	BB	AA	AA	AA	AA	AB	AA
AX-95637429	C04	8076467	AA	BB	AA	AA	AA	AA	AB	AA
AX-179307574	C04	8099326	AA	BB	AB	AB	AB	AB	AB	AA
AX-95508179	C04	8306202	AA	BB	AA	AA	AA	AA	AB	AA
AX-177911705	C04	9882343	AA	BB	AB	BB	BB	AB	AB	AB
AX-179580449	C04	9905026	AA	BB	AB	BB	BB	AB	AB	AB
AX-95681131	C04	9905860	AA	BB	AB	BB	BB	AB	AB	AB
AX-95508160	C04	9981175	AA	BB	AB	BB	BB	AB	AB	AB
AX-179307666	C04	11595969	AA	BB	AB	AB	AB	AB	AB	AA
AX-105336544	C04	11599101	AA	BB	AB	AB	AB	AB	AB	AA
AX-95666149	C04	11605937	AA	BB	AB	AB	AB	AB	AB	AA
AX-105339543	C04	11654324	AA	BB	AB	AB	AB	AB	AB	AA
AX-177830231	C04	11710510	AA	BB	AB	AB	AB	AB	AB	AA
AX-95656152	C04	11764060	AA	BB	AB	AB	AB	AB	AB	AA
AX-95663604	C04	11961204	AA	BB	AB	AB	AB	AB	AB	AA
AX-95507114	C04	11962293	AA	BB	AB	AB	AB	AB	AB	AA
AX-179307265	C04	12087505	AA	BB	AB	AB	AB	AB	AB	AA
AX-182167958	C04	12214550	AA	BB	AB	AB	AB	AB	AB	AA
AX-95680728	C04	12233972	AA	BB	AB	AB	AB	AB	AB	AA
AX-179307038	C04	12303465	AA	BB	AB	AB	AB	AB	AB	AA
AX-182169752	C04	12347226	AA	BB	AB	AB	AB	AB	AB	AA
AX-177913441	C04	12544517	AA	BB	AB	AB	AB	AB	AB	AA
AX-95635671	C04	14127195	AA	BB	AA	AA	AA	AA	AA	AA
AX-95666208	C04	14165803	AA	BB	AA	AB	AB	AA	AB	AB
AX-95508816	C04	14832475	AA	BB	AA	AB	AB	AA	AB	AB
AX-95655771	C04	14934925	AA	BB	AA	AB	AB	AA	AB	AB
AX-105307261	C04	14935182	AA	BB	AA	AB	AB	AA	AB	AB
AX-182159051	C04	15801550	AA	BB	AA	AB	AB	AA	AB	AB
AX-182156943	C04	16024686	AA	BB	AA	AB	AB	AA	AB	AB
AX-182172463	C04	16137050	AA	BB	AA	AB	AB	AA	AB	AB
AX-182148828	C04	16278631	AA	BB	AA	AB	AB	AA	AB	AB
AX-177834663	C04	16318763	AA	BB	AA	AB	AB	AA	AB	AB
AX-182145382	C04	16348193	AA	BB	AA	AB	AB	AA	AB	AB
AX-182178356	C04	16499687	AA	BB	AA	AB	AB	AA	AB	AB
AX-182170632	C04	16586691	AA	BB	AA	AB	AB	AA	AB	AB
AX-182129826	C04	16654593	AA	BB	AB	BB	BB	AB	AB	AB
AX-95509364	C04	16690816	AA	BB	AB	BB	BB	AB	AB	AB
AX-182144246	C04	16714887	AA	BB	AB	BB	BB	AB	AB	AB
AX-182174585	C04	17039901	AA	BB	AB	BB	BB	AB	AB	AB
AX-182150176	C04	17041937	AA	BB	AB	BB	BB	AB	AB	AB
AX-182142724	C04	17070336	AA	BB	AB	BB	BB	AB	AB	AB
AX-182152153	C04	17145373	AA	BB	AB	BB	BB	AB	AB	AB
AX-182139461	C04	17669456	AA	BB	AB	BB	BB	AB	AB	AB
AX-182158491	C04	17863565	AA	BB	AB	BB	BB	AB	AB	AB
AX-182136990	C04	18268662	AA	BB	BB	BB	BB	BB	BB	BB
AX-182157556	C04	18387974	AA	BB	AB	BB	BB	AB	AB	AB
AX-182144475	C04	18513829	AA	BB	AB	BB	BB	AB	AB	AB
AX-182177305	C04	18571789	AA	BB	AB	BB	BB	AB	AB	AB
AX-105307083	C04	18761752	AA	BB	AB	BB	BB	AB	AB	AB
AX-95683024	C04	19013763	AA	BB	AB	BB	BB	AB	AB	AB
AX-182169181	C04	19073203	AA	BB	AB	BB	BB	AB	AB	AB
AX-182087851	C04	19099478	AA	BB	AB	BB	BB	AB	AB	AB
AX-182169384	C04	19112111	AA	BB	AB	BB	BB	AB	AB	AB
AX-182140048	C04	19291340	AA	BB	AB	BB	BB	AB	AB	AB
AX-182178184	C04	19339251	AA	BB	AB	BB	BB	AB	AB	AB
AX-182176113	C04	19370050	AA	BB	AB	BB	AB	AB	AB	AB
AX-105309498	C04	19406311	AA	BB	AB	BB	BB	AB	AB	AB
AX-182139983	C04	19656994	AA	BB	AB	BB	BB	AB	AB	AB
AX-105309682	C04	19800302	AA	BB	AB	BB	BB	AB	AB	AB
AX-182138460	C04	19981555	AA	BB	AB	BB	BB	AB	AB	AB
AX-182148180	C04	20059973	AA	BB	AB	BB	BB	AB	AB	AB
AX-105306212	C04	20128324	AA	BB	AB	BB	BB	AB	AB	AB
AX-105309107	C04	20156954	AA	BB	AB	BB	BB	AB	AB	AB
AX-182175279	C04	20232466	AA	BB	AB	BB	BB	AB	AB	AB
AX-182136084	C04	20294726	AA	BB	AB	BB	BB	AB	AB	AB
AX-105308374	C04	20420175	AA	BB	AB	BB	BB	AB	AB	AB
AX-105309878	C04	20449532	AA	BB	AB	BB	BB	AB	AB	AB
AX-182087417	C04	20823952	AA	BB	AB	BB	BB	AB	AB	AB
AX-177912131	C04	21000887	AA	BB	AB	BB	BB	AB	AB	AB
AX-105306290	C04	21097480	AA	BB	AB	BB	BB	AB	AB	AB
AX-105310079	C04	21143074	AA	BB	AB	BB	BB	AB	AB	AB
AX-95636074	C04	21218986	AA	BB	AB	BB	BB	AB	AB	AB
AX-95637481	C04	21246589	AA	BB	AB	BB	BB	AB	AB	AB
AX-95635871	C04	21285721	AA	BB	AB	BB	BB	AB	AB	AB
AX-95666010	C04	21340583	AA	BB	AB	BB	BB	AB	AB	AB
AX-182128022	C04	21426462	AA	BB	AB	BB	BB	AB	AB	AB
AX-177832148	C04	21591699	AA	BB	AB	BB	BB	AB	AB	AB
AX-95638979	C04	21641978	AA	BB	AA	AB	AB	AA	AB	AB
AX-95665100	C04	21676452	AA	BB	AA	AB	AB	AA	AB	AB
AX-95509149	C04	22570146	AA	BB	AA	AB	AB	AA	AA	AB
AX-86221464	C04	22696570	AA	BB	AA	AB	AB	AA	AA	AB
AX-105307180	C04	22721957	AA	BB	AA	AB	AB	AA	AA	AB
AX-95663686	C04	22749624	AA	BB	AA	AB	AB	AA	AA	AB
AX-86233917	C04	22805019	AA	BB	AA	AB	AB	AA	AA	AB
AX-105306546	C04	28331849	AA	BB	AB	AB	AB	AB	AA	AA
AX-105310229	C04	28370232	AA	BB	AB	AB	AB	AB	AB	AA
AX-105309974	C04	28488276	AA	BB	AB	AB	AB	AB	AA	AA
AX-182128608	C04	28519359	AA	BB	AB	AB	AB	AB	AA	AA
AX-182136121	C04	29031845	AA	BB	AB	AB	AB	AB	AB	AA
AX-95507800	C04	29146486	AA	BB	AB	AB	AB	AB	AB	AA
AX-182132307	C04	29198277	AA	BB	AB	AB	AB	AB	AB	AA
AX-182168101	C04	29214301	AA	BB	AB	AB	AB	AB	AB	AA
AX-182176201	C04	29322892	AA	BB	AB	AB	AB	AB	AB	AA
AX-105339096	C04	29479069	AA	BB	AB	BB	BB	AB	AB	AB
AX-177831165	C04	29543792	AA	BB	AB	BB	BB	AB	AB	AB
AX-177911134	C04	29725416	AA	BB	AB	BB	BB	AB	AB	AB
AX-177835849	C04	29768409	AA	BB	AB	BB	BB	AB	AB	AB
AX-95663465	C04	31765773	AA	BB	AB	BB	BB	AB	AA	AB
AX-177829721	C04	35343993	AA	BB	AA	AA	AA	AA	AB	AA
AX-105309453	C04	36135171	AA	BB	AA	AB	AB	AA	AB	AB
AX-95504862	C04	39249760	AA	BB	AB	AB	AB	AB	AB	AA
AX-95503780	C04	40310578	AA	BB	AA	AA	AA	AA	AA	AA
AX-105337902	C04	42072615	AA	BB	AB	AB	AB	AB	AB	AA
AX-105337946	C04	45714881	AA	BB	AA	AA	AA	AA	AA	AA
AX-105338684	C04	45730221	AA	BB	AA	AA	AA	AA	AA	AA
AX-95663759	C05	7972	AA	BB	AB	AB	AB	AB	AB	AA
AX-105307468	C05	44219	AA	BB	AB	AB	AB	AB	AB	AA
AX-95656673	C05	44414	AA	BB	AB	AB	AB	AB	AB	AA
AX-95506013	C05	300896	AA	BB	AB	AB	AB	AB	AB	AA
AX-177913000	C05	901236	AA	BB	AB	AB	AB	AB	AB	AA
AX-182155316	C05	1002544	AA	BB	AB	AB	AB	AB	AA	AA
AX-105338428	C05	1654223	AA	BB	AA	AA	AA	AA	AA	AA
AX-105339170	C05	1743434	AA	BB	AA	AA	AA	AA	AA	AA
AX-105336038	C05	1961805	AA	BB	AA	AA	AA	AA	AA	AA
AX-95638598	C05	1975320	AA	BB	AA	AA	AA	AA	AA	AA
AX-105347623	C05	2276918	AA	BB	AA	AA	AA	AA	AA	AA
AX-105339700	C05	2309448	AA	BB	AB	AB	AB	AB	AA	AA
AX-105307824	C05	2371835	AA	BB	AB	AB	AB	AB	AA	AA
AX-95680453	C05	3036639	AA	BB	AA	AA	AA	AA	AA	AA
AX-179579583	C05	3949617	AA	BB	AA	AA	AA	AA	AA	AA
AX-105305882	C05	4224410	AA	BB	AA	AA	AA	AA	AA	AA
AX-105336170	C05	4756083	AA	BB	AA	AA	AA	AA	AA	AA
AX-118213111	C05	4840841	AA	BB	AA	AA	AA	AA	AA	AA
AX-182132837	C05	4945701	AA	BB	AA	AA	AA	AA	AA	AA
AX-95635317	C05	5102567	AA	BB	AA	AA	AA	AA	AA	AA
AX-95506978	C05	5123303	AA	BB	AA	AA	AA	AA	AA	AA
AX-105307685	C05	10613220	AA	BB	AA	AA	AA	AA	AB	AA
AX-182087665	C05	10627714	AA	BB	AA	AA	AA	AA	AB	AA
AX-95504543	C05	10932466	AA	BB	AA	AA	AA	AA	AB	AA
AX-95636721	C05	11085044	AA	BB	AA	AA	AA	AA	AB	AA
AX-95666633	C05	11098361	AA	BB	AA	AA	AA	AA	AB	AA
AX-177827563	C05	11173036	AA	BB	AA	AA	AA	AA	AB	AA
AX-105338169	C05	11179623	AA	BB	AA	AA	AA	AA	AB	AA
AX-182125812	C05	11372758	AA	BB	AA	AA	AA	AA	AB	AA
AX-177830672	C05	11375739	AA	BB	AA	AA	AA	AA	AB	AA
AX-105336039	C05	11480018	AA	BB	AA	AA	AA	AA	AB	AA
AX-95635761	C05	11504753	AA	BB	AA	AA	AA	AA	AB	AA
AX-105308546	C05	11508717	AA	BB	AA	AA	AA	AA	AB	AA
AX-105305773	C05	11567054	AA	BB	AA	AA	AA	AA	AB	AA
AX-95662814	C05	11618495	AA	BB	AA	AA	AA	AA	AB	AA
AX-182176500	C05	11950940	AA	BB	AA	AA	AA	AA	AB	AA
AX-182157268	C05	12134011	AA	BB	AA	AA	AA	AA	AB	AA
AX-177828788	C05	12155664	AA	BB	AA	AA	AA	AA	AB	AA
AX-177827780	C05	12216290	AA	BB	AA	AA	AA	AA	AB	AA
AX-182175886	C05	12594855	AA	BB	AA	AA	AA	AA	AB	AA
AX-95664495	C05	12618505	AA	BB	AA	AA	AA	AA	AB	AA
AX-95663866	C05	12620938	AA	BB	AA	AA	AA	AA	AB	AA
AX-95637908	C05	20167788	AA	BB	AB	AB	AB	AB	AB	AA
AX-182146845	C05	24717908	AA	BB	AB	AB	AB	AB	AB	AA
AX-182087771	C05	25030020	AA	BB	AB	AB	AB	AB	AB	AA
AX-95664318	C05	37302149	AA	BB	AB	AB	AB	AB	AA	AA
AX-105306741	C05	37407154	AA	BB	AB	AB	AB	AB	AA	AA
AX-105307320	C05	37525115	AA	BB	AB	AB	AB	AB	AA	AA
AX-105307945	C05	37589719	AA	BB	AB	AB	AB	AB	AB	AA
AX-95636205	C05	37601029	AA	BB	AB	AB	AB	AB	AB	AA
AX-95666332	C05	37635906	AA	BB	AB	AB	AB	AB	AB	AA
AX-95636514	C05	37885664	AA	BB	AB	AB	AB	AB	AB	AA
AX-95663744	C05	37947040	AA	BB	AB	AB	AB	AB	AB	AA
AX-95635711	C05	37968565	AA	BB	AB	AB	AB	AB	AB	AA
AX-177633730	C05	38565230	AA	BB	AB	AB	AB	AB	AA	AA
AX-86232776	C05	38567903	AA	BB	AB	AB	AB	AB	AA	AA
AX-86215406	C06	2492577	AA	BB	AA	AA	AA	AA	AA	AA
AX-105308899	C06	2590057	AA	BB	AB	AB	AB	AB	AA	AA
AX-105308142	C06	2651631	AA	BB	AA	AA	AA	AA	AA	AA
AX-177831492	C06	2697791	AA	BB	AA	AA	AA	AA	AA	AA
AX-105337282	C06	2723904	AA	BB	AA	AA	AA	AA	AA	AA
AX-182130285	C06	2972121	AA	BB	AB	AB	AB	AB	AA	AA
AX-95665608	C06	3017877	AA	BB	AB	AB	AB	AB	AA	AA
AX-95504843	C06	3036254	AA	BB	AB	AB	AB	AB	AA	AA
AX-182127564	C06	5261843	AA	BB	AB	AB	AB	AB	AA	AA
AX-177833371	C06	5300300	AA	BB	BB	BB	AB	AB	AA	AA
AX-105308904	C06	5319144	AA	BB	AB	BB	AB	AB	AA	AA
AX-95635266	C06	5378458	AA	BB	AB	BB	AB	AB	AA	AA
AX-105306053	C06	5394098	AA	BB	AB	BB	AB	AB	AA	AA
AX-95507230	C06	5637714	AA	BB	AB	BB	AB	AB	AA	AA
AX-105229865	C06	5973585	AA	BB	AB	BB	AB	AB	AA	AA
AX-105337919	C06	6123814	AA	BB	AB	BB	AB	AB	AA	AA
AX-95508809	C06	6126003	AA	BB	AB	BB	AB	AB	AA	AA
AX-95506830	C06	6217970	AA	BB	AB	BB	AB	AB	AA	AA
AX-177910867	C06	6323452	AA	BB	AB	BB	AB	AB	AA	AA
AX-95506926	C06	6515418	AA	BB	AB	BB	AB	AB	AA	AA
AX-177913268	C06	6516535	AA	BB	AB	BB	AB	AB	AA	AA
AX-177913458	C06	6587488	AA	BB	AB	BB	AB	AB	AA	AA
AX-177834939	C06	6593905	AA	BB	AB	BB	AB	AB	AA	AA
AX-105307555	C06	6755147	AA	BB	AB	BB	AB	AB	AA	AA
AX-105307098	C06	6755620	AA	BB	AB	BB	AB	AB	AA	AA
AX-179307270	C06	7901366	AA	BB	AA	AA	AA	AA	AA	AA
AX-105335905	C06	7975290	AA	BB	AA	AA	AA	AA	AA	AA
AX-105338579	C06	7975388	AA	BB	AA	AA	AA	AA	AA	AA
AX-182160793	C06	11823854	AA	BB	AB	BB	AB	AB	AA	AA
AX-95635082	C06	14334615	AA	BB	AA	AA	AA	AA	AB	AA
AX-105339354	C06	14681541	AA	BB	AA	AA	AA	AA	AB	AA
AX-105310120	C06	14812656	AA	BB	AA	AA	AA	AA	AB	AA
AX-177911023	C06	15656961	AA	BB	AB	AB	AB	AB	AB	AA
AX-95638299	C06	15724425	AA	BB	AB	AB	AB	AB	AB	AA
AX-95665306	C06	15756278	AA	BB	AB	AB	AB	AB	AB	AA
AX-95664534	C06	15768599	AA	BB	AB	AB	AB	AB	AB	AA
AX-179307348	C06	15815465	AA	BB	AB	AB	AB	AB	AB	AA
AX-105307198	C06	17172286	AA	BB	AA	AA	AA	AA	AB	AA
AX-177910292	C06	17624961	AA	BB	AB	AB	AB	AB	AB	AA
AX-105306788	C06	17772500	AA	BB	AA	AA	AA	AA	AB	AA
AX-182160023	C06	17933852	AA	BB	AB	AB	AB	AB	AB	AA
AX-95502523	C06	17982268	AA	BB	AB	AB	AB	AB	AB	AA
AX-105338576	C06	18065607	AA	BB	AB	AB	AB	AB	AB	AA
AX-177828378	C06	18095160	AA	BB	AB	AB	AB	AB	AB	AA
AX-105336304	C06	18162191	AA	BB	AB	AB	AB	AB	AB	AA
AX-95664214	C06	18213118	AA	BB	AA	AA	AA	AA	AB	AA
AX-95505983	C06	18223107	AA	BB	AB	AB	AB	AB	AB	AA
AX-177913241	C06	18354904	AA	BB	AB	AB	AB	AB	AB	AA
AX-182154929	C06	18885557	AA	BB	AA	AA	AA	AA	AB	AA
AX-95507665	C06	18886622	AA	BB	AA	AA	AA	AA	AB	AA
AX-105315218	C06	18959652	AA	BB	AA	AA	AA	AA	AB	AA
AX-182134617	C06	21049946	AA	BB	AB	BB	AB	AB	AB	AA
AX-177912102	C06	21078997	AA	BB	AB	BB	AB	AB	AB	AA
AX-86216759	C06	21920027	AA	BB	AB	BB	AB	AB	AB	AA
AX-105335649	C06	22432168	AA	BB	AB	BB	AB	AB	AB	AA
AX-177911910	C06	22450202	AA	BB	AB	BB	AB	AB	AB	AA
AX-177832688	C06	22476039	AA	BB	AB	BB	AB	AB	AB	AA
[truncated: 54 more rows]

## Sheet: group9_0933AxZS11
probeset_id	Chromosome	position	0933A	zs11	M36-1
[truncated: 1,053 more rows]

[truncated: 6 more sheets: group10_L0933AxZS11, group11_D717xY3560, group12_D717AxY3380, group13_D717BxY3560, group14_D717BxY3380, group15_D717AxZS11]
