# Supplementary material for: Maternal karyogene and cytoplasmic genotype affect the induction efficiency of doubled haploid inducer in Brassica napus
Source: BMC Plant Biol. 2021 May 3;21:207. doi: 10.1186/s12870-021-02981-z (PMC8091669; doi:10.1186/s12870-021-02981-z)
Supplement: Supplementary file 12 — Additional file 12. Statistics of the number of SNPs of heterozygous loci in the hybrid F1 generation. [file 12870_2021_2981_MOESM12_ESM.xls]

## Sheet: Additional file 12. Statistics 
Additional file 12. Statistics of the number of SNPs of heterozygous loci in the hybrid F1 generation
Sample source	sample name	chromosome
		A01	A02	A03	A04	A05	A06	A07	A08	A09	A10	C01	C02	C03	C04	C05	C06	C07	C08	C09
0068A×Y3560		73	45	79	12	60	53	65	69	42	69	88		146	121	36	43	85	61	27
	M1-1	33	38	36	8	30	24	34	13	21	19	55		69	88	13	12	31	19	8
	M1-2	30	35	39	8	29	28	33	45	21	18	2		82	86	12	20	42	17	6
	M1-3	20	19	42	7	30	25	26	4	22	17	60		64	99	16	13	22	44	9
	M1-10	5	19	34	6	31	26	26	6	8	29	4		41	66	15	24	26	25	6
L0068A×Y3380		60	41	101	43	49	46	60	67	41	33	84	85	125	116	31	21	24	43	18
	M4-3	14			5	9	10	3	48	1	8	33	45	62	62	9	1	4	7	3
	M4-5	5	30	80	25	33	24	34	3	21	18	22	84	62	100	16	3	21	33	12
	M4-9	39	35	61	27	31	34	29	60	16	22	70	76	76	44	18	4	16	32	12
0933A×Y3560		72	36	51	17	49	39	62	67	45	63	99	1	108	127	60	40	72	37	26
	M31-5	25	7	37	4	23	21	25	11	14	40	31		41	39	33	27	18	12	9
	M31-8	26	21	29	13	21	14	32	12	20	33	30		48	81	38	27	18	8	3
0933A×Y3380		56	20	112	39	40	57	60	59	36	36	98	81	76	118	56	43	22	10	19
	M30-2	20	6	34	16	13	36	24	4	22	15	21	4	42	100	42	13	15	3	8
L0933A×Y3560		71	36	51	16	49	39	62	67	45	63	99	1	113	131	60	50	72	37	26
	M35-9	50	21	26	4	26	14	16	16	28	38	41		72	91	40	28	24	28	14
L0933A×Y3380		56	20	112	39	40	57	60	59	36	36	98	81	76	118	56	43	22	10	19
	M34-1	13	4	38	26	14	41	36	36	11	25	76	4	41	80	22	43	16	4	1
	M34-2	13	0	37	26	14	41	36	35	9	25	76	4	42	50	22	19	16	4	1
	M34-3	12	4	38	26	14	42	36	35	10	25	76	5	48	51	22	44	16	4	1
	M34-5	13	4	38	26	14	42	36	35	11	25	76	4	48	80	22	44	16	4	1
	M34-6	6	6	47	16	13	43	10	3	22	13	18	7	12	92	35	31	17	4	7
D717A×Y3560		74	36	103	34	62	39	58	45	40	57	81	10	103	60	60	40	71	60	38
	M39-2	14	19	52	22	23	9	28	11	21	17	66	6	47	27	39	14	1	36	13
	M39-8	25	18	42	17	28	18	23	14	20	33	52	6	59	21	27	11	11	28	7
	M39-13	39	17	69	21	29	12	17	7	14	35	40	7	39	36	31	14	8	33	12
D717A×Y3380		60	20	104	15	50	29	42	42	51	22	39	84	70	66	42	30	11	66	30
	M38-1	17	5	65	3	20	3	23	20	16	13	27	25	29	30	17	23	9	48	10
	M38-2	13	4	53	1	13	10	15	20	23	8	27	26	49	29	17	22	5	51	10
	M38-5	25	13	58	5	22	6	16	9	31	5	17	5	29	42	26	15	1	49	14
	M38-9	25	12	58	5	22	6	16	9	31	6	17	13	29	42	26	15		48	10
D717B×Y3560		74	36	103	34	62	39	58	45	40	57	81	10	103	60	60	40	71	60	38
	M10-1	31	17	28	12	20	9	13	6	25	32	44	3	10	32	22	28	4	19	13
0068A×ZS11		64	48	98	52	67	58	28	21	38	79	77	16	148	112	61	39	50	41	18
	M5-1	64	48	94	50	67	57	28	21	38	79	77	16	147	111	61	39	50	41	18
0933A×YZS11		71	27	71	35	56	54	39	29	38	74	69	21	166	121	75	12	46	33	16
	M36-1	71	25	71	33	56	54	39	29	38	74	69	21	166	120	66	4	46	33	16
L0933A×ZS11		71	27	71	35	56	54	39	29	38	74	69	21	166	121	75	12	46	33	16
	M37-1	71	25	71	33	56	54	39	29	38	74	69	21	176	120	66	4	46	33	16
D717A×ZS11		53	27	100	60	75	34	75	68	66	86	105	17	161	86	53	38	38	63	22
	M42-1	53	27	100	58	74	24	74	67	66	86	104	17	161	86	53	35	38	63	22
