# Supplementary material for: Maternal karyogene and cytoplasmic genotype affect the induction efficiency of doubled haploid inducer in Brassica napus
Source: BMC Plant Biol. 2021 May 3;21:207. doi: 10.1186/s12870-021-02981-z (PMC8091669; doi:10.1186/s12870-021-02981-z)
Supplement: Supplementary file 13 — Additional file 13. F1 generation paternal parent infiltrated SNP site. [file 12870_2021_2981_MOESM13_ESM.xlsx]

## Sheet: Additional file 13
Additional file 13. F1 generation paternal parent infiltrated SNP site
Induced lines as paternal parent				ZS11 as paternal parent
	probeset_id	Chromosome	position		probeset_id	Chromosome	position
0068×DH	AX-95639386	A04	2008557	0068×ZS11	AX-177633599	A03	22900381
	AX-182136990	C04	18268662		AX-177912865	A03	23502236
0933×DH	AX-182151615	A03	14325181		AX-179307141	A03	23700354
	AX-177834552	A04	8742173		AX-86227953	A06	2943150
	AX-182141797	A09	16311090		AX-177909684	C03	16705819
	AX-105338166	C03	5106718		AX-182136990	C04	18268662
	AX-177912084	C03	4519418	0933×ZS11	AX-95506377	A02	18834371
	AX-105306212	C04	20128324		AX-95636055	A02	20223345
	AX-105306290	C04	21097480		AX-182136990	C04	18268662
	AX-105306619	C04	7402361		AX-179579583	C05	3949617
	AX-105307083	C04	18761752		AX-105305882	C05	4224410
	AX-105308374	C04	20420175		AX-95509116	C05	4347575
	AX-105309107	C04	20156954		AX-105336170	C05	4756083
	AX-105309453	C04	36135171		AX-118213111	C05	4840841
	AX-105309498	C04	19406311		AX-95664352	C05	4854369
	AX-105309682	C04	19800302		AX-182132837	C05	4945701
	AX-105309878	C04	20449532		AX-95504950	C05	7774494
	AX-105310079	C04	21143074		AX-95508658	C05	7834824
	AX-105339096	C04	29479069		AX-182134617	C06	21049946
	AX-177830073	C04	21368344		AX-177912102	C06	21078997
	AX-177831165	C04	29543792		AX-86216759	C06	21920027
	AX-177832148	C04	21591699		AX-105335649	C06	22432168
	AX-177835849	C04	29768409		AX-177911910	C06	22450202
	AX-177911134	C04	29725416		AX-177832688	C06	22476039
	AX-177911705	C04	9882343		AX-105307319	C06	22566612
	AX-177912131	C04	21000887		AX-105310123	C06	22635632
	AX-179580449	C04	9905026		AX-177833371	C06	5300300
	AX-182087417	C04	20823952		AX-105308904	C06	5319144
	AX-182087851	C04	19099478		AX-95635266	C06	5378458
	AX-182128022	C04	21426462		AX-105306053	C06	5394098
	AX-182129826	C04	16654593		AX-95507230	C06	5637714
	AX-182136084	C04	20294726		AX-105229865	C06	5973585
	AX-182136990	C04	18268662		AX-105337919	C06	6123814
	AX-182138460	C04	19981555		AX-95508809	C06	6126003
	AX-182139461	C04	17669456		AX-95506830	C06	6217970
	AX-182139983	C04	19656994		AX-177910867	C06	6323452
	AX-182140048	C04	19291340		AX-95506926	C06	6515418
	AX-182142724	C04	17070336		AX-177913268	C06	6516535
	AX-182144246	C04	16714887		AX-177913458	C06	6587488
	AX-182144475	C04	18513829		AX-177834939	C06	6593905
	AX-182148180	C04	20059973		AX-105307555	C06	6755147
	AX-182150176	C04	17041937		AX-105307098	C06	6755620
	AX-182152153	C04	17145373	D717×ZS11	AX-95506806	A06	2576163
	AX-182157556	C04	18387974		AX-177912167	A06	2625420
	AX-182158491	C04	17863565		AX-95509548	A06	2730311
	AX-182169181	C04	19073203		AX-182129674	A06	2768312
	AX-182169384	C04	19112111		AX-177912977	A06	2796354
	AX-182174585	C04	17039901		AX-86227953	A06	2943150
	AX-182175279	C04	20232466		AX-95505922	A06	2958827
	AX-182176113	C04	19370050		AX-95502124	A06	3090575
	AX-182177305	C04	18571789		AX-182144608	A06	3216471
	AX-182178184	C04	19339251		AX-177829694	A06	3350988
	AX-95508160	C04	9981175		AX-95637583	A07	8734224
	AX-95509364	C04	16690816		AX-182133403	A08	7562820
	AX-95635871	C04	21285721		AX-95665378	C01	34650999
	AX-95636074	C04	21218986		AX-95504709	C06	779281
	AX-95637481	C04	21246589		AX-105308899	C06	2590057
	AX-95638078	C04	6280829		AX-95502523	C06	17982268
	AX-95638979	C04	21641978
	AX-95663465	C04	31765773
	AX-95665100	C04	21676452
	AX-95666010	C04	21340583
	AX-95666208	C04	14165803
	AX-95681131	C04	9905860
	AX-95683024	C04	19013763
	AX-105229865	C06	5973585
	AX-105306053	C06	5394098
	AX-105307098	C06	6755620
	AX-105307319	C06	22566612
	AX-105307555	C06	6755147
	AX-105308904	C06	5319144
	AX-105310123	C06	22635632
	AX-105335649	C06	22432168
	AX-105337919	C06	6123814
	AX-177832688	C06	22476039
	AX-177833371	C06	5300300
	AX-177834939	C06	6593905
	AX-177910867	C06	6323452
	AX-177911910	C06	22450202
	AX-177912102	C06	21078997
	AX-177913268	C06	6516535
	AX-177913458	C06	6587488
	AX-182134617	C06	21049946
	AX-182160793	C06	11823854
	AX-86216759	C06	21920027
	AX-95506830	C06	6217970
	AX-95506926	C06	6515418
	AX-95507230	C06	5637714
	AX-95508809	C06	6126003
	AX-95635266	C06	5378458
D717×DH	AX-182138615	A07	5729733
	AX-182133711	A09	33029777
	AX-182170443	A09	33088190
	AX-95663916	A04	9736334
	AX-95640180	A07	4995139
	AX-95638463	C07	18982189
	AX-177835566	C07	19156218
	AX-95503207	C07	19501376
	AX-177910552	C07	19662980
	AX-105336819	C07	20741654
