# Supplementary material for: Maternal karyogene and cytoplasmic genotype affect the induction efficiency of doubled haploid inducer in Brassica napus
Source: BMC Plant Biol. 2021 May 3;21:207. doi: 10.1186/s12870-021-02981-z (PMC8091669; doi:10.1186/s12870-021-02981-z)
Supplement: Supplementary file 14 — Additional file 14. Statistics of identification results of different identification methods. [file 12870_2021_2981_MOESM14_ESM.xls]

## Sheet: Sheet1
Additional file 14. Statistics of identification results of different identification methods.
Material and number			Identification method
Paternal parent	Maternal parent	Field number	Ploidy identification	Fertility identification	SSR	SNP
Y3560	0068A	M1-1, M1-2, M1-3, M1-8, M1-9, M1-10	Tetraploid	M1-1、M1-8、M1-9 for infertility	With maternal parent consistent	M1-8、M1-9 for induced offspring；M1-1、M1-2、M1-3、M1-10 for hybrid offspring
				M1-2、M1-3、M1-10 for fertile
	0933A	M31-1, M31-2, M31-5, M31-7, M31-8, M31-12		All sterile	With maternal parent consistent	M31-1、M31-2、M31-7、M31-12 for induced offspring；M31-5、M31-8 for hybrid offspring
	L0933A	M35-1, M35-7, M35-9, M35-10, M35-12, M35-14		All sterile	With maternal parent consistent	M35-1、M35-7、M35-10、M35-12、M35-14for induced offspring；M35-9 for hybrid offspring
	D717A	M39-2, M39-4, M39-6, M39-8, M39-13		All sterile	With maternal parent consistent	M39-4、M39-6 for induced offspring；M39-2、M39-8、M39-13 for hybrid offspring
Y3380	L0068A	M4-3, M4-4, M4-5, M4-9	Tetraploid	All sterile	M4-3、M4-4 With maternal parent Consistent，M4-5、M4-9 Heterozygous type	M4-4 for induced offspring；M4-3、M4-5、M4-9 for hybrid offspring
	0933A	M30-1, M30-2, M30-3, M30-6, M30-10, M30-11		All sterile	With maternal parent Consistent	M30-1、M3-3、M30-6、M30-10、M30-11 for induced offspring；M30-2 for hybrid offspring
	L0933A	M34-1, M34-2, M34-3, M34-5, M34-6, M34-9		All sterile	With maternal parent consistent	M34-9 for induced offspring，M34-1、M34-2、M34-3、M34-5、M34-6 for hybrid offspring
	D717A	M38-1、M38-2、M38-5, M38-9		All fertile	With maternal parent consistent	M38-1、M38-2、M38-5, M38-9 for induced offspring
	0933B	M28-2、M28-6、M28-7、M28-9		All fertile	With maternal parent consistent	M28-2、M28-6、M28-7、M28-9 for induced offspring
ZS11	0068A	M5-1	Tetraploid	All sterile	Heterozygous type	Hybrid offspring
	0933A	M36-1
	L0933A	M37-1
	D717A	M42-1
